# Supplementary material for: Interaction of Amphipathic Peptide from Influenza Virus M1 Protein with Mitochondrial Cytochrome Oxidase
Source: Int J Mol Sci. 2023 Feb 18;24(4):4119. doi: 10.3390/ijms24044119 (PMC9961948; doi:10.3390/ijms24044119)
Supplement: Supplementary file 1 [file ijms-24-04119-s001.zip]

Archive with 3 entries (3 files):
- P4mov.pdb
- A1mov.pdb
- A4mov.pdb
