# Supplementary material for: Interaction of Amphipathic Peptide from Influenza Virus M1 Protein with Mitochondrial Cytochrome Oxidase
Source: Int J Mol Sci. 2023 Feb 18;24(4):4119. doi: 10.3390/ijms24044119 (PMC9961948; doi:10.3390/ijms24044119)
Supplement: Supplementary file 1 [file ijms-24-04119-s001.zip › P4mov.pdb]

REMARK    GENERATED BY TRJCONV
TITLE     Protein in water t=   0.00000 step= 0
REMARK    THIS IS A SIMULATION BOX
CRYST1   50.000   50.000   50.000  60.00  60.00  90.00 P 1           1
MODEL        1
ATOM      1  CH3 ACE     1      20.510  51.810  23.850  1.00  0.00           C
ATOM      2 1HH3 ACE     1      20.100  52.750  23.480  1.00  0.00           H
ATOM      3 2HH3 ACE     1      20.050  51.000  23.300  1.00  0.00           H
ATOM      4 3HH3 ACE     1      20.260  51.710  24.910  1.00  0.00           H
ATOM      5  C   ACE     1      22.020  51.770  23.670  1.00  0.00           C
ATOM      6  O   ACE     1      22.570  50.700  23.430  1.00  0.00           O
ATOM      7  N   ARG     2      22.680  52.930  23.790  1.00  0.00           N
ATOM      8  H   ARG     2      22.140  53.730  24.110  1.00  0.00           H
ATOM      9  CA  ARG     2      24.070  53.170  23.410  1.00  0.00           C
ATOM     10  HA  ARG     2      24.140  52.990  22.330  1.00  0.00           H
ATOM     11  CB  ARG     2      24.430  54.640  23.690  1.00  0.00           C
ATOM     12  HB1 ARG     2      23.610  55.280  23.340  1.00  0.00           H
ATOM     13  HB2 ARG     2      24.490  54.810  24.770  1.00  0.00           H
ATOM     14  CG  ARG     2      25.730  55.120  23.020  1.00  0.00           C
ATOM     15  HG1 ARG     2      26.570  54.500  23.350  1.00  0.00           H
ATOM     16  HG2 ARG     2      25.640  54.970  21.940  1.00  0.00           H
ATOM     17  CD  ARG     2      26.050  56.590  23.330  1.00  0.00           C
ATOM     18  HD1 ARG     2      25.170  57.210  23.160  1.00  0.00           H
ATOM     19  HD2 ARG     2      26.330  56.690  24.380  1.00  0.00           H
ATOM     20  NE  ARG     2      27.140  57.090  22.480  1.00  0.00           N
ATOM     21  HE  ARG     2      27.350  56.490  21.690  1.00  0.00           H
ATOM     22  CZ  ARG     2      27.830  58.230  22.630  1.00  0.00           C
ATOM     23  NH1 ARG     2      27.550  59.090  23.600  1.00  0.00           N
ATOM     24 1HH1 ARG     2      26.800  58.930  24.290  1.00  0.00           H
ATOM     25 2HH1 ARG     2      28.180  59.840  23.890  1.00  0.00           H
ATOM     26  NH2 ARG     2      28.790  58.490  21.760  1.00  0.00           N
ATOM     27 1HH2 ARG     2      28.980  57.820  21.000  1.00  0.00           H
ATOM     28 2HH2 ARG     2      29.300  59.370  21.690  1.00  0.00           H
ATOM     29  C   ARG     2      25.060  52.220  24.120  1.00  0.00           C
ATOM     30  O   ARG     2      25.970  51.670  23.500  1.00  0.00           O
ATOM     31  N   THR     3      24.820  51.970  25.410  1.00  0.00           N
ATOM     32  H   THR     3      24.100  52.500  25.870  1.00  0.00           H
ATOM     33  CA  THR     3      25.600  51.060  26.250  1.00  0.00           C
ATOM     34  HA  THR     3      26.640  51.360  26.210  1.00  0.00           H
ATOM     35  CB  THR     3      25.090  51.220  27.710  1.00  0.00           C
ATOM     36  HB  THR     3      24.030  50.950  27.760  1.00  0.00           H
ATOM     37  OG1 THR     3      25.230  52.580  28.080  1.00  0.00           O
ATOM     38  HG1 THR     3      24.640  52.730  28.830  1.00  0.00           H
ATOM     39  CG2 THR     3      25.860  50.390  28.750  1.00  0.00           C
ATOM     40 1HG2 THR     3      25.500  50.590  29.760  1.00  0.00           H
ATOM     41 2HG2 THR     3      25.760  49.320  28.580  1.00  0.00           H
ATOM     42 3HG2 THR     3      26.930  50.630  28.730  1.00  0.00           H
ATOM     43  C   THR     3      25.500  49.590  25.770  1.00  0.00           C
ATOM     44  O   THR     3      26.500  48.880  25.870  1.00  0.00           O
ATOM     45  N   LYS     4      24.350  49.160  25.210  1.00  0.00           N
ATOM     46  H   LYS     4      23.630  49.840  25.010  1.00  0.00           H
ATOM     47  CA  LYS     4      24.150  47.800  24.700  1.00  0.00           C
ATOM     48  HA  LYS     4      24.560  47.090  25.420  1.00  0.00           H
ATOM     49  CB  LYS     4      22.640  47.520  24.490  1.00  0.00           C
ATOM     50  HB1 LYS     4      22.090  47.930  25.340  1.00  0.00           H
ATOM     51  HB2 LYS     4      22.270  48.040  23.610  1.00  0.00           H
ATOM     52  CG  LYS     4      22.310  46.020  24.390  1.00  0.00           C
ATOM     53  HG1 LYS     4      22.880  45.560  23.580  1.00  0.00           H
ATOM     54  HG2 LYS     4      22.640  45.530  25.300  1.00  0.00           H
ATOM     55  CD  LYS     4      20.810  45.720  24.180  1.00  0.00           C
ATOM     56  HD1 LYS     4      20.230  46.320  24.870  1.00  0.00           H
ATOM     57  HD2 LYS     4      20.510  46.040  23.170  1.00  0.00           H
ATOM     58  CE  LYS     4      20.450  44.230  24.390  1.00  0.00           C
ATOM     59  HE1 LYS     4      20.990  43.590  23.700  1.00  0.00           H
ATOM     60  HE2 LYS     4      20.750  43.920  25.390  1.00  0.00           H
ATOM     61  NZ  LYS     4      19.010  43.970  24.220  1.00  0.00           N
ATOM     62  HZ1 LYS     4      18.760  43.070  24.620  1.00  0.00           H
ATOM     63  HZ2 LYS     4      18.450  44.690  24.670  1.00  0.00           H
ATOM     64  HZ3 LYS     4      18.750  43.930  23.230  1.00  0.00           H
ATOM     65  C   LYS     4      24.900  47.650  23.360  1.00  0.00           C
ATOM     66  O   LYS     4      25.570  46.650  23.150  1.00  0.00           O
ATOM     67  N   LEU     5      24.880  48.690  22.500  1.00  0.00           N
ATOM     68  H   LEU     5      24.310  49.490  22.740  1.00  0.00           H
ATOM     69  CA  LEU     5      25.650  48.730  21.260  1.00  0.00           C
ATOM     70  HA  LEU     5      25.410  47.840  20.680  1.00  0.00           H
ATOM     71  CB  LEU     5      25.290  49.990  20.430  1.00  0.00           C
ATOM     72  HB1 LEU     5      25.640  50.880  20.950  1.00  0.00           H
ATOM     73  HB2 LEU     5      25.850  49.960  19.490  1.00  0.00           H
ATOM     74  CG  LEU     5      23.790  50.170  20.100  1.00  0.00           C
ATOM     75  HG  LEU     5      23.240  50.270  21.030  1.00  0.00           H
ATOM     76  CD1 LEU     5      23.560  51.470  19.310  1.00  0.00           C
ATOM     77 1HD1 LEU     5      22.500  51.640  19.120  1.00  0.00           H
ATOM     78 2HD1 LEU     5      23.930  52.340  19.850  1.00  0.00           H
ATOM     79 3HD1 LEU     5      24.070  51.440  18.340  1.00  0.00           H
ATOM     80  CD2 LEU     5      23.190  48.970  19.340  1.00  0.00           C
ATOM     81 1HD2 LEU     5      22.150  49.150  19.070  1.00  0.00           H
ATOM     82 2HD2 LEU     5      23.740  48.770  18.420  1.00  0.00           H
ATOM     83 3HD2 LEU     5      23.210  48.060  19.940  1.00  0.00           H
ATOM     84  C   LEU     5      27.160  48.710  21.550  1.00  0.00           C
ATOM     85  O   LEU     5      27.900  47.940  20.930  1.00  0.00           O
ATOM     86  N   TRP     6      27.620  49.470  22.560  1.00  0.00           N
ATOM     87  H   TRP     6      26.960  50.120  22.990  1.00  0.00           H
ATOM     88  CA  TRP     6      28.990  49.430  23.070  1.00  0.00           C
ATOM     89  HA  TRP     6      29.650  49.620  22.220  1.00  0.00           H
ATOM     90  CB  TRP     6      29.220  50.520  24.150  1.00  0.00           C
ATOM     91  HB1 TRP     6      28.410  50.480  24.880  1.00  0.00           H
ATOM     92  HB2 TRP     6      30.110  50.260  24.710  1.00  0.00           H
ATOM     93  CG  TRP     6      29.460  51.950  23.750  1.00  0.00           C
ATOM     94  CD1 TRP     6      28.910  53.030  24.360  1.00  0.00           C
ATOM     95  HD1 TRP     6      28.210  52.970  25.180  1.00  0.00           H
ATOM     96  CD2 TRP     6      30.380  52.500  22.750  1.00  0.00           C
ATOM     97  NE1 TRP     6      29.440  54.190  23.840  1.00  0.00           N
ATOM     98  HE1 TRP     6      29.250  55.130  24.240  1.00  0.00           H
ATOM     99  CE2 TRP     6      30.330  53.930  22.820  1.00  0.00           C
ATOM    100  CE3 TRP     6      31.290  51.950  21.820  1.00  0.00           C
ATOM    101  HE3 TRP     6      31.400  50.880  21.750  1.00  0.00           H
ATOM    102  CZ2 TRP     6      31.120  54.760  22.010  1.00  0.00           C
ATOM    103  HZ2 TRP     6      31.070  55.840  22.110  1.00  0.00           H
ATOM    104  CZ3 TRP     6      32.080  52.770  20.990  1.00  0.00           C
ATOM    105  HZ3 TRP     6      32.780  52.320  20.300  1.00  0.00           H
ATOM    106  CH2 TRP     6      31.990  54.180  21.080  1.00  0.00           C
ATOM    107  HH2 TRP     6      32.620  54.800  20.450  1.00  0.00           H
ATOM    108  C   TRP     6      29.390  48.050  23.620  1.00  0.00           C
ATOM    109  O   TRP     6      30.550  47.650  23.480  1.00  0.00           O
ATOM    110  N   GLU     7      28.460  47.310  24.250  1.00  0.00           N
ATOM    111  H   GLU     7      27.530  47.690  24.350  1.00  0.00           H
ATOM    112  CA  GLU     7      28.680  45.970  24.820  1.00  0.00           C
ATOM    113  HA  GLU     7      29.620  45.970  25.380  1.00  0.00           H
ATOM    114  CB  GLU     7      27.510  45.660  25.800  1.00  0.00           C
ATOM    115  HB1 GLU     7      27.300  46.570  26.360  1.00  0.00           H
ATOM    116  HB2 GLU     7      26.590  45.440  25.250  1.00  0.00           H
ATOM    117  CG  GLU     7      27.780  44.530  26.810  1.00  0.00           C
ATOM    118  HG1 GLU     7      27.740  43.560  26.320  1.00  0.00           H
ATOM    119  HG2 GLU     7      28.770  44.630  27.240  1.00  0.00           H
ATOM    120  CD  GLU     7      26.790  44.540  27.990  1.00  0.00           C
ATOM    121  OE1 GLU     7      26.530  45.620  28.550  1.00  0.00           O
ATOM    122  OE2 GLU     7      26.320  43.440  28.360  1.00  0.00           O
ATOM    123  C   GLU     7      28.760  44.910  23.700  1.00  0.00           C
ATOM    124  O   GLU     7      29.690  44.100  23.680  1.00  0.00           O
ATOM    125  N   MET     8      27.850  44.980  22.720  1.00  0.00           N
ATOM    126  H   MET     8      27.100  45.660  22.840  1.00  0.00           H
ATOM    127  CA  MET     8      27.710  44.050  21.600  1.00  0.00           C
ATOM    128  HA  MET     8      27.570  43.040  21.990  1.00  0.00           H
ATOM    129  CB  MET     8      26.480  44.450  20.750  1.00  0.00           C
ATOM    130  HB1 MET     8      26.440  45.530  20.640  1.00  0.00           H
ATOM    131  HB2 MET     8      26.570  44.050  19.740  1.00  0.00           H
ATOM    132  CG  MET     8      25.150  43.940  21.310  1.00  0.00           C
ATOM    133  HG1 MET     8      25.130  42.850  21.270  1.00  0.00           H
ATOM    134  HG2 MET     8      25.050  44.220  22.360  1.00  0.00           H
ATOM    135  SD  MET     8      23.730  44.600  20.390  1.00  0.00           S
ATOM    136  CE  MET     8      22.440  43.580  21.140  1.00  0.00           C
ATOM    137  HE1 MET     8      21.460  43.990  20.920  1.00  0.00           H
ATOM    138  HE2 MET     8      22.490  42.560  20.780  1.00  0.00           H
ATOM    139  HE3 MET     8      22.580  43.570  22.220  1.00  0.00           H
ATOM    140  C   MET     8      28.930  44.030  20.670  1.00  0.00           C
ATOM    141  O   MET     8      29.370  42.960  20.240  1.00  0.00           O
ATOM    142  N   LEU     9      29.480  45.200  20.350  1.00  0.00           N
ATOM    143  H   LEU     9      29.030  46.050  20.700  1.00  0.00           H
ATOM    144  CA  LEU     9      30.590  45.340  19.410  1.00  0.00           C
ATOM    145  HA  LEU     9      30.400  44.710  18.540  1.00  0.00           H
ATOM    146  CB  LEU     9      30.710  46.820  18.970  1.00  0.00           C
ATOM    147  HB1 LEU     9      30.840  47.430  19.860  1.00  0.00           H
ATOM    148  HB2 LEU     9      31.610  46.940  18.370  1.00  0.00           H
ATOM    149  CG  LEU     9      29.490  47.330  18.160  1.00  0.00           C
ATOM    150  HG  LEU     9      28.580  47.030  18.670  1.00  0.00           H
ATOM    151  CD1 LEU     9      29.460  48.870  18.080  1.00  0.00           C
ATOM    152 1HD1 LEU     9      28.530  49.210  17.620  1.00  0.00           H
ATOM    153 2HD1 LEU     9      29.520  49.320  19.070  1.00  0.00           H
ATOM    154 3HD1 LEU     9      30.280  49.260  17.470  1.00  0.00           H
ATOM    155  CD2 LEU     9      29.420  46.740  16.740  1.00  0.00           C
ATOM    156 1HD2 LEU     9      28.520  47.070  16.230  1.00  0.00           H
ATOM    157 2HD2 LEU     9      30.280  47.040  16.130  1.00  0.00           H
ATOM    158 3HD2 LEU     9      29.390  45.650  16.750  1.00  0.00           H
ATOM    159  C   LEU     9      31.930  44.860  20.020  1.00  0.00           C
ATOM    160  O   LEU     9      32.820  44.440  19.290  1.00  0.00           O
ATOM    161  N   VAL    10      32.050  44.860  21.360  1.00  0.00           N
ATOM    162  H   VAL    10      31.250  45.160  21.900  1.00  0.00           H
ATOM    163  CA  VAL    10      33.170  44.230  22.070  1.00  0.00           C
ATOM    164  HA  VAL    10      34.100  44.440  21.550  1.00  0.00           H
ATOM    165  CB  VAL    10      33.260  44.820  23.510  1.00  0.00           C
ATOM    166  HB  VAL    10      32.290  44.680  24.000  1.00  0.00           H
ATOM    167  CG1 VAL    10      34.310  44.120  24.410  1.00  0.00           C
ATOM    168 1HG1 VAL    10      34.360  44.580  25.390  1.00  0.00           H
ATOM    169 2HG1 VAL    10      34.080  43.070  24.560  1.00  0.00           H
ATOM    170 3HG1 VAL    10      35.300  44.170  23.960  1.00  0.00           H
ATOM    171  CG2 VAL    10      33.570  46.320  23.480  1.00  0.00           C
ATOM    172 1HG2 VAL    10      33.540  46.750  24.480  1.00  0.00           H
ATOM    173 2HG2 VAL    10      34.570  46.500  23.080  1.00  0.00           H
ATOM    174 3HG2 VAL    10      32.870  46.870  22.860  1.00  0.00           H
ATOM    175  C   VAL    10      32.970  42.700  22.090  1.00  0.00           C
ATOM    176  O   VAL    10      33.940  41.970  21.890  1.00  0.00           O
ATOM    177  N   GLU    11      31.730  42.220  22.270  1.00  0.00           N
ATOM    178  H   GLU    11      30.990  42.890  22.460  1.00  0.00           H
ATOM    179  CA  GLU    11      31.370  40.800  22.310  1.00  0.00           C
ATOM    180  HA  GLU    11      31.900  40.380  23.150  1.00  0.00           H
ATOM    181  CB  GLU    11      29.850  40.640  22.550  1.00  0.00           C
ATOM    182  HB1 GLU    11      29.540  41.280  23.380  1.00  0.00           H
ATOM    183  HB2 GLU    11      29.290  40.970  21.690  1.00  0.00           H
ATOM    184  CG  GLU    11      29.430  39.190  22.880  1.00  0.00           C
ATOM    185  HG1 GLU    11      29.740  38.510  22.080  1.00  0.00           H
ATOM    186  HG2 GLU    11      29.920  38.860  23.790  1.00  0.00           H
ATOM    187  CD  GLU    11      27.920  39.000  23.050  1.00  0.00           C
ATOM    188  OE1 GLU    11      27.150  39.910  22.650  1.00  0.00           O
ATOM    189  OE2 GLU    11      27.550  37.960  23.610  1.00  0.00           O
ATOM    190  C   GLU    11      31.820  40.070  21.030  1.00  0.00           C
ATOM    191  O   GLU    11      32.550  39.090  21.110  1.00  0.00           O
ATOM    192  N   LEU    12      31.440  40.620  19.860  1.00  0.00           N
ATOM    193  H   LEU    12      30.830  41.430  19.900  1.00  0.00           H
ATOM    194  CA  LEU    12      31.800  40.090  18.540  1.00  0.00           C
ATOM    195  HA  LEU    12      31.610  39.020  18.520  1.00  0.00           H
ATOM    196  CB  LEU    12      30.950  40.790  17.450  1.00  0.00           C
ATOM    197  HB1 LEU    12      31.210  41.850  17.430  1.00  0.00           H
ATOM    198  HB2 LEU    12      31.250  40.410  16.470  1.00  0.00           H
ATOM    199  CG  LEU    12      29.420  40.650  17.600  1.00  0.00           C
ATOM    200  HG  LEU    12      29.130  41.050  18.560  1.00  0.00           H
ATOM    201  CD1 LEU    12      28.690  41.490  16.530  1.00  0.00           C
ATOM    202 1HD1 LEU    12      27.610  41.430  16.660  1.00  0.00           H
ATOM    203 2HD1 LEU    12      28.970  42.540  16.590  1.00  0.00           H
ATOM    204 3HD1 LEU    12      28.920  41.140  15.520  1.00  0.00           H
ATOM    205  CD2 LEU    12      28.940  39.190  17.550  1.00  0.00           C
ATOM    206 1HD2 LEU    12      27.860  39.130  17.620  1.00  0.00           H
ATOM    207 2HD2 LEU    12      29.240  38.700  16.630  1.00  0.00           H
ATOM    208 3HD2 LEU    12      29.340  38.610  18.380  1.00  0.00           H
ATOM    209  C   LEU    12      33.290  40.320  18.230  1.00  0.00           C
ATOM    210  O   LEU    12      33.930  39.470  17.610  1.00  0.00           O
ATOM    211  N   GLY    13      33.860  41.430  18.720  1.00  0.00           N
ATOM    212  H   GLY    13      33.260  42.080  19.210  1.00  0.00           H
ATOM    213  CA  GLY    13      35.270  41.790  18.620  1.00  0.00           C
ATOM    214  HA1 GLY    13      35.530  41.990  17.580  1.00  0.00           H
ATOM    215  HA2 GLY    13      35.430  42.730  19.170  1.00  0.00           H
ATOM    216  C   GLY    13      36.200  40.720  19.200  1.00  0.00           C
ATOM    217  O   GLY    13      37.090  40.220  18.510  1.00  0.00           O
ATOM    218  N   ASN    14      35.940  40.310  20.460  1.00  0.00           N
ATOM    219  H   ASN    14      35.200  40.800  20.960  1.00  0.00           H
ATOM    220  CA  ASN    14      36.700  39.280  21.180  1.00  0.00           C
ATOM    221  HA  ASN    14      37.760  39.520  21.100  1.00  0.00           H
ATOM    222  CB  ASN    14      36.290  39.290  22.680  1.00  0.00           C
ATOM    223  HB1 ASN    14      35.220  39.420  22.780  1.00  0.00           H
ATOM    224  HB2 ASN    14      36.510  38.310  23.130  1.00  0.00           H
ATOM    225  CG  ASN    14      37.010  40.350  23.510  1.00  0.00           C
ATOM    226  OD1 ASN    14      36.850  41.550  23.300  1.00  0.00           O
ATOM    227  ND2 ASN    14      37.840  39.950  24.470  1.00  0.00           N
ATOM    228 1HD2 ASN    14      38.010  38.960  24.640  1.00  0.00           H
ATOM    229 2HD2 ASN    14      38.310  40.630  25.040  1.00  0.00           H
ATOM    230  C   ASN    14      36.500  37.870  20.600  1.00  0.00           C
ATOM    231  O   ASN    14      37.420  37.040  20.690  1.00  0.00           O
ATOM    232  N   MET    15      35.340  37.590  19.990  1.00  0.00           N
ATOM    233  H   MET    15      34.650  38.330  19.950  1.00  0.00           H
ATOM    234  CA  MET    15      34.990  36.300  19.380  1.00  0.00           C
ATOM    235  HA  MET    15      35.210  35.490  20.080  1.00  0.00           H
ATOM    236  CB  MET    15      33.490  36.300  19.010  1.00  0.00           C
ATOM    237  HB1 MET    15      33.200  37.260  18.610  1.00  0.00           H
ATOM    238  HB2 MET    15      33.300  35.580  18.210  1.00  0.00           H
ATOM    239  CG  MET    15      32.550  35.920  20.160  1.00  0.00           C
ATOM    240  HG1 MET    15      32.700  34.870  20.440  1.00  0.00           H
ATOM    241  HG2 MET    15      32.760  36.520  21.040  1.00  0.00           H
ATOM    242  SD  MET    15      30.810  36.160  19.690  1.00  0.00           S
ATOM    243  CE  MET    15      29.970  35.530  21.170  1.00  0.00           C
ATOM    244  HE1 MET    15      28.890  35.600  21.050  1.00  0.00           H
ATOM    245  HE2 MET    15      30.220  34.480  21.340  1.00  0.00           H
ATOM    246  HE3 MET    15      30.260  36.100  22.050  1.00  0.00           H
ATOM    247  C   MET    15      35.800  36.040  18.090  1.00  0.00           C
ATOM    248  O   MET    15      36.250  34.920  17.860  1.00  0.00           O
ATOM    249  N   ASP    16      35.980  37.070  17.240  1.00  0.00           N
ATOM    250  H   ASP    16      35.530  37.950  17.460  1.00  0.00           H
ATOM    251  CA  ASP    16      36.750  36.960  16.000  1.00  0.00           C
ATOM    252  HA  ASP    16      36.370  36.100  15.430  1.00  0.00           H
ATOM    253  CB  ASP    16      36.560  38.230  15.130  1.00  0.00           C
ATOM    254  HB1 ASP    16      35.510  38.340  14.860  1.00  0.00           H
ATOM    255  HB2 ASP    16      36.830  39.120  15.700  1.00  0.00           H
ATOM    256  CG  ASP    16      37.370  38.210  13.830  1.00  0.00           C
ATOM    257  OD1 ASP    16      37.180  37.280  13.020  1.00  0.00           O
ATOM    258  OD2 ASP    16      38.230  39.100  13.660  1.00  0.00           O
ATOM    259  C   ASP    16      38.240  36.700  16.290  1.00  0.00           C
ATOM    260  O   ASP    16      38.860  35.830  15.660  1.00  0.00           O
ATOM    261  N   LYS    17      38.790  37.380  17.310  1.00  0.00           N
ATOM    262  H   LYS    17      38.190  38.060  17.770  1.00  0.00           H
ATOM    263  CA  LYS    17      40.160  37.210  17.790  1.00  0.00           C
ATOM    264  HA  LYS    17      40.820  37.420  16.950  1.00  0.00           H
ATOM    265  CB  LYS    17      40.460  38.220  18.920  1.00  0.00           C
ATOM    266  HB1 LYS    17      40.230  39.230  18.580  1.00  0.00           H
ATOM    267  HB2 LYS    17      39.790  38.020  19.760  1.00  0.00           H
ATOM    268  CG  LYS    17      41.920  38.170  19.410  1.00  0.00           C
ATOM    269  HG1 LYS    17      42.200  37.140  19.650  1.00  0.00           H
ATOM    270  HG2 LYS    17      42.590  38.490  18.610  1.00  0.00           H
ATOM    271  CD  LYS    17      42.170  39.000  20.680  1.00  0.00           C
ATOM    272  HD1 LYS    17      42.130  40.070  20.440  1.00  0.00           H
ATOM    273  HD2 LYS    17      41.370  38.800  21.390  1.00  0.00           H
ATOM    274  CE  LYS    17      43.520  38.650  21.340  1.00  0.00           C
ATOM    275  HE1 LYS    17      43.570  37.580  21.520  1.00  0.00           H
ATOM    276  HE2 LYS    17      44.350  38.890  20.680  1.00  0.00           H
ATOM    277  NZ  LYS    17      43.700  39.330  22.630  1.00  0.00           N
ATOM    278  HZ1 LYS    17      44.300  38.770  23.240  1.00  0.00           H
ATOM    279  HZ2 LYS    17      44.130  40.250  22.480  1.00  0.00           H
ATOM    280  HZ3 LYS    17      42.800  39.490  23.080  1.00  0.00           H
ATOM    281  C   LYS    17      40.410  35.760  18.250  1.00  0.00           C
ATOM    282  O   LYS    17      41.400  35.160  17.840  1.00  0.00           O
ATOM    283  N   ALA    18      39.500  35.190  19.060  1.00  0.00           N
ATOM    284  H   ALA    18      38.700  35.750  19.340  1.00  0.00           H
ATOM    285  CA  ALA    18      39.580  33.830  19.590  1.00  0.00           C
ATOM    286  HA  ALA    18      40.490  33.760  20.190  1.00  0.00           H
ATOM    287  CB  ALA    18      38.370  33.550  20.480  1.00  0.00           C
ATOM    288  HB1 ALA    18      38.430  32.550  20.920  1.00  0.00           H
ATOM    289  HB2 ALA    18      38.310  34.260  21.310  1.00  0.00           H
ATOM    290  HB3 ALA    18      37.430  33.600  19.930  1.00  0.00           H
ATOM    291  C   ALA    18      39.690  32.780  18.470  1.00  0.00           C
ATOM    292  O   ALA    18      40.620  31.970  18.450  1.00  0.00           O
ATOM    293  N   VAL    19      38.780  32.850  17.490  1.00  0.00           N
ATOM    294  H   VAL    19      38.060  33.560  17.570  1.00  0.00           H
ATOM    295  CA  VAL    19      38.760  32.000  16.290  1.00  0.00           C
ATOM    296  HA  VAL    19      38.710  30.970  16.650  1.00  0.00           H
ATOM    297  CB  VAL    19      37.460  32.290  15.480  1.00  0.00           C
ATOM    298  HB  VAL    19      37.260  33.360  15.530  1.00  0.00           H
ATOM    299  CG1 VAL    19      37.510  31.950  13.970  1.00  0.00           C
ATOM    300 1HG1 VAL    19      36.570  32.200  13.490  1.00  0.00           H
ATOM    301 2HG1 VAL    19      38.270  32.530  13.440  1.00  0.00           H
ATOM    302 3HG1 VAL    19      37.700  30.890  13.790  1.00  0.00           H
ATOM    303  CG2 VAL    19      36.280  31.540  16.120  1.00  0.00           C
ATOM    304 1HG2 VAL    19      35.360  31.700  15.560  1.00  0.00           H
ATOM    305 2HG2 VAL    19      36.450  30.460  16.150  1.00  0.00           H
ATOM    306 3HG2 VAL    19      36.110  31.870  17.150  1.00  0.00           H
ATOM    307  C   VAL    19      40.060  32.080  15.470  1.00  0.00           C
ATOM    308  O   VAL    19      40.520  31.040  14.990  1.00  0.00           O
ATOM    309  N   LYS    20      40.680  33.260  15.360  1.00  0.00           N
ATOM    310  H   LYS    20      40.260  34.060  15.820  1.00  0.00           H
ATOM    311  CA  LYS    20      41.950  33.470  14.650  1.00  0.00           C
ATOM    312  HA  LYS    20      41.840  33.030  13.650  1.00  0.00           H
ATOM    313  CB  LYS    20      42.220  34.990  14.490  1.00  0.00           C
ATOM    314  HB1 LYS    20      41.340  35.460  14.070  1.00  0.00           H
ATOM    315  HB2 LYS    20      42.360  35.440  15.480  1.00  0.00           H
ATOM    316  CG  LYS    20      43.440  35.330  13.600  1.00  0.00           C
ATOM    317  HG1 LYS    20      44.350  34.930  14.060  1.00  0.00           H
ATOM    318  HG2 LYS    20      43.340  34.820  12.640  1.00  0.00           H
ATOM    319  CD  LYS    20      43.610  36.840  13.360  1.00  0.00           C
ATOM    320  HD1 LYS    20      42.720  37.210  12.840  1.00  0.00           H
ATOM    321  HD2 LYS    20      43.650  37.360  14.320  1.00  0.00           H
ATOM    322  CE  LYS    20      44.870  37.160  12.540  1.00  0.00           C
ATOM    323  HE1 LYS    20      45.770  36.870  13.090  1.00  0.00           H
ATOM    324  HE2 LYS    20      44.870  36.590  11.620  1.00  0.00           H
ATOM    325  NZ  LYS    20      44.960  38.600  12.230  1.00  0.00           N
ATOM    326  HZ1 LYS    20      45.750  38.810  11.620  1.00  0.00           H
ATOM    327  HZ2 LYS    20      44.120  38.910  11.730  1.00  0.00           H
ATOM    328  HZ3 LYS    20      45.030  39.160  13.080  1.00  0.00           H
ATOM    329  C   LYS    20      43.120  32.770  15.370  1.00  0.00           C
ATOM    330  O   LYS    20      43.940  32.140  14.710  1.00  0.00           O
ATOM    331  N   LEU    21      43.170  32.830  16.710  1.00  0.00           N
ATOM    332  H   LEU    21      42.440  33.340  17.190  1.00  0.00           H
ATOM    333  CA  LEU    21      44.180  32.150  17.520  1.00  0.00           C
ATOM    334  HA  LEU    21      45.170  32.390  17.110  1.00  0.00           H
ATOM    335  CB  LEU    21      44.110  32.610  18.990  1.00  0.00           C
ATOM    336  HB1 LEU    21      43.130  32.350  19.400  1.00  0.00           H
ATOM    337  HB2 LEU    21      44.830  32.030  19.570  1.00  0.00           H
ATOM    338  CG  LEU    21      44.370  34.110  19.230  1.00  0.00           C
ATOM    339  HG  LEU    21      43.610  34.680  18.710  1.00  0.00           H
ATOM    340  CD1 LEU    21      44.230  34.440  20.730  1.00  0.00           C
ATOM    341 1HD1 LEU    21      44.380  35.490  20.920  1.00  0.00           H
ATOM    342 2HD1 LEU    21      43.230  34.180  21.080  1.00  0.00           H
ATOM    343 3HD1 LEU    21      44.940  33.880  21.330  1.00  0.00           H
ATOM    344  CD2 LEU    21      45.730  34.580  18.710  1.00  0.00           C
ATOM    345 1HD2 LEU    21      45.880  35.640  18.930  1.00  0.00           H
ATOM    346 2HD2 LEU    21      46.550  34.020  19.160  1.00  0.00           H
ATOM    347 3HD2 LEU    21      45.810  34.470  17.630  1.00  0.00           H
ATOM    348  C   LEU    21      44.030  30.630  17.430  1.00  0.00           C
ATOM    349  O   LEU    21      45.000  29.930  17.140  1.00  0.00           O
ATOM    350  N   TRP    22      42.790  30.120  17.580  1.00  0.00           N
ATOM    351  H   TRP    22      42.050  30.760  17.860  1.00  0.00           H
ATOM    352  CA  TRP    22      42.470  28.700  17.450  1.00  0.00           C
ATOM    353  HA  TRP    22      43.090  28.140  18.160  1.00  0.00           H
ATOM    354  CB  TRP    22      40.990  28.450  17.770  1.00  0.00           C
ATOM    355  HB1 TRP    22      40.370  29.120  17.180  1.00  0.00           H
ATOM    356  HB2 TRP    22      40.710  27.440  17.450  1.00  0.00           H
ATOM    357  CG  TRP    22      40.550  28.530  19.210  1.00  0.00           C
ATOM    358  CD1 TRP    22      39.560  29.320  19.680  1.00  0.00           C
ATOM    359  HD1 TRP    22      38.980  30.000  19.070  1.00  0.00           H
ATOM    360  CD2 TRP    22      41.010  27.750  20.360  1.00  0.00           C
ATOM    361  NE1 TRP    22      39.370  29.080  21.020  1.00  0.00           N
ATOM    362  HE1 TRP    22      38.640  29.530  21.560  1.00  0.00           H
ATOM    363  CE2 TRP    22      40.230  28.120  21.500  1.00  0.00           C
ATOM    364  CE3 TRP    22      42.000  26.760  20.560  1.00  0.00           C
ATOM    365  HE3 TRP    22      42.610  26.430  19.720  1.00  0.00           H
ATOM    366  CZ2 TRP    22      40.400  27.520  22.760  1.00  0.00           C
ATOM    367  HZ2 TRP    22      39.770  27.800  23.590  1.00  0.00           H
ATOM    368  CZ3 TRP    22      42.200  26.160  21.820  1.00  0.00           C
ATOM    369  HZ3 TRP    22      42.950  25.410  21.940  1.00  0.00           H
ATOM    370  CH2 TRP    22      41.400  26.540  22.920  1.00  0.00           C
ATOM    371  HH2 TRP    22      41.530  26.070  23.880  1.00  0.00           H
ATOM    372  C   TRP    22      42.770  28.140  16.050  1.00  0.00           C
ATOM    373  O   TRP    22      43.140  26.970  15.920  1.00  0.00           O
ATOM    374  N   ARG    23      42.640  28.970  15.000  1.00  0.00           N
ATOM    375  H   ARG    23      42.280  29.900  15.190  1.00  0.00           H
ATOM    376  CA  ARG    23      42.970  28.630  13.620  1.00  0.00           C
ATOM    377  HA  ARG    23      42.570  27.640  13.390  1.00  0.00           H
ATOM    378  CB  ARG    23      42.350  29.670  12.670  1.00  0.00           C
ATOM    379  HB1 ARG    23      41.290  29.770  12.870  1.00  0.00           H
ATOM    380  HB2 ARG    23      42.780  30.660  12.860  1.00  0.00           H
ATOM    381  CG  ARG    23      42.520  29.330  11.170  1.00  0.00           C
ATOM    382  HG1 ARG    23      43.550  29.060  10.950  1.00  0.00           H
ATOM    383  HG2 ARG    23      41.920  28.450  10.940  1.00  0.00           H
ATOM    384  CD  ARG    23      42.120  30.490  10.250  1.00  0.00           C
ATOM    385  HD1 ARG    23      41.070  30.750  10.420  1.00  0.00           H
ATOM    386  HD2 ARG    23      42.710  31.380  10.470  1.00  0.00           H
ATOM    387  NE  ARG    23      42.300  30.120   8.850  1.00  0.00           N
ATOM    388  HE  ARG    23      43.020  29.390   8.680  1.00  0.00           H
ATOM    389  CZ  ARG    23      41.820  30.790   7.790  1.00  0.00           C
ATOM    390  NH1 ARG    23      41.250  31.990   7.940  1.00  0.00           N
ATOM    391 1HH1 ARG    23      41.170  32.470   8.850  1.00  0.00           H
ATOM    392 2HH1 ARG    23      40.900  32.490   7.120  1.00  0.00           H
ATOM    393  NH2 ARG    23      41.910  30.270   6.570  1.00  0.00           N
ATOM    394 1HH2 ARG    23      42.190  29.290   6.420  1.00  0.00           H
ATOM    395 2HH2 ARG    23      41.530  30.760   5.780  1.00  0.00           H
ATOM    396  C   ARG    23      44.500  28.610  13.440  1.00  0.00           C
ATOM    397  O   ARG    23      45.030  27.690  12.820  1.00  0.00           O
ATOM    398  N   LYS    24      45.220  29.620  13.970  1.00  0.00           N
ATOM    399  H   LYS    24      44.730  30.360  14.460  1.00  0.00           H
ATOM    400  CA  LYS    24      46.680  29.710  13.890  1.00  0.00           C
ATOM    401  HA  LYS    24      46.950  29.650  12.840  1.00  0.00           H
ATOM    402  CB  LYS    24      47.190  31.060  14.460  1.00  0.00           C
ATOM    403  HB1 LYS    24      46.660  31.870  13.950  1.00  0.00           H
ATOM    404  HB2 LYS    24      46.930  31.150  15.510  1.00  0.00           H
ATOM    405  CG  LYS    24      48.710  31.240  14.270  1.00  0.00           C
ATOM    406  HG1 LYS    24      49.250  30.520  14.880  1.00  0.00           H
ATOM    407  HG2 LYS    24      48.960  31.010  13.230  1.00  0.00           H
ATOM    408  CD  LYS    24      49.230  32.650  14.590  1.00  0.00           C
ATOM    409  HD1 LYS    24      48.690  33.390  14.000  1.00  0.00           H
ATOM    410  HD2 LYS    24      49.040  32.880  15.640  1.00  0.00           H
ATOM    411  CE  LYS    24      50.740  32.750  14.290  1.00  0.00           C
ATOM    412  HE1 LYS    24      51.300  32.080  14.940  1.00  0.00           H
ATOM    413  HE2 LYS    24      50.940  32.430  13.260  1.00  0.00           H
ATOM    414  NZ  LYS    24      51.260  34.110  14.450  1.00  0.00           N
ATOM    415  HZ1 LYS    24      52.160  34.180  13.960  1.00  0.00           H
ATOM    416  HZ2 LYS    24      50.650  34.810  14.010  1.00  0.00           H
ATOM    417  HZ3 LYS    24      51.430  34.340  15.430  1.00  0.00           H
ATOM    418  C   LYS    24      47.360  28.520  14.600  1.00  0.00           C
ATOM    419  O   LYS    24      48.260  27.910  14.030  1.00  0.00           O
ATOM    420  N   LEU    25      46.870  28.150  15.790  1.00  0.00           N
ATOM    421  H   LEU    25      46.130  28.730  16.200  1.00  0.00           H
ATOM    422  CA  LEU    25      47.340  27.000  16.560  1.00  0.00           C
ATOM    423  HA  LEU    25      48.420  27.030  16.620  1.00  0.00           H
ATOM    424  CB  LEU    25      46.720  27.030  17.980  1.00  0.00           C
ATOM    425  HB1 LEU    25      45.640  27.100  17.890  1.00  0.00           H
ATOM    426  HB2 LEU    25      46.910  26.080  18.480  1.00  0.00           H
ATOM    427  CG  LEU    25      47.230  28.160  18.900  1.00  0.00           C
ATOM    428  HG  LEU    25      47.070  29.120  18.410  1.00  0.00           H
ATOM    429  CD1 LEU    25      46.410  28.180  20.200  1.00  0.00           C
ATOM    430 1HD1 LEU    25      46.700  29.010  20.840  1.00  0.00           H
ATOM    431 2HD1 LEU    25      45.340  28.290  19.990  1.00  0.00           H
ATOM    432 3HD1 LEU    25      46.540  27.250  20.770  1.00  0.00           H
ATOM    433  CD2 LEU    25      48.730  28.030  19.220  1.00  0.00           C
ATOM    434 1HD2 LEU    25      49.030  28.790  19.940  1.00  0.00           H
ATOM    435 2HD2 LEU    25      48.960  27.060  19.660  1.00  0.00           H
ATOM    436 3HD2 LEU    25      49.340  28.170  18.340  1.00  0.00           H
ATOM    437  C   LEU    25      46.960  25.660  15.910  1.00  0.00           C
ATOM    438  O   LEU    25      47.530  24.640  16.300  1.00  0.00           O
ATOM    439  N   LYS    26      46.030  25.620  14.940  1.00  0.00           N
ATOM    440  H   LYS    26      45.610  26.490  14.640  1.00  0.00           H
ATOM    441  CA  LYS    26      45.630  24.380  14.300  1.00  0.00           C
ATOM    442  HA  LYS    26      45.540  23.610  15.070  1.00  0.00           H
ATOM    443  CB  LYS    26      44.250  24.500  13.600  1.00  0.00           C
ATOM    444  HB1 LYS    26      43.550  24.990  14.270  1.00  0.00           H
ATOM    445  HB2 LYS    26      44.320  25.130  12.710  1.00  0.00           H
ATOM    446  CG  LYS    26      43.690  23.110  13.230  1.00  0.00           C
ATOM    447  HG1 LYS    26      44.380  22.610  12.540  1.00  0.00           H
ATOM    448  HG2 LYS    26      43.660  22.480  14.120  1.00  0.00           H
ATOM    449  CD  LYS    26      42.310  23.080  12.550  1.00  0.00           C
ATOM    450  HD1 LYS    26      41.560  23.500  13.220  1.00  0.00           H
ATOM    451  HD2 LYS    26      42.340  23.710  11.660  1.00  0.00           H
ATOM    452  CE  LYS    26      41.950  21.630  12.180  1.00  0.00           C
ATOM    453  HE1 LYS    26      42.800  21.130  11.720  1.00  0.00           H
ATOM    454  HE2 LYS    26      41.700  21.060  13.080  1.00  0.00           H
ATOM    455  NZ  LYS    26      40.830  21.540  11.240  1.00  0.00           N
ATOM    456  HZ1 LYS    26      40.690  20.550  11.040  1.00  0.00           H
ATOM    457  HZ2 LYS    26      39.960  21.890  11.620  1.00  0.00           H
ATOM    458  HZ3 LYS    26      41.070  22.020  10.360  1.00  0.00           H
ATOM    459  C   LYS    26      46.680  23.900  13.280  1.00  0.00           C
ATOM    460  O   LYS    26      46.790  22.680  13.170  1.00  0.00           O
ATOM    461  N   ARG    27      47.420  24.800  12.570  1.00  0.00           N
ATOM    462  H   ARG    27      47.270  25.770  12.840  1.00  0.00           H
ATOM    463  CA  ARG    27      48.300  24.560  11.390  1.00  0.00           C
ATOM    464  HA  ARG    27      47.590  24.610  10.560  1.00  0.00           H
ATOM    465  CB  ARG    27      49.300  25.710  11.160  1.00  0.00           C
ATOM    466  HB1 ARG    27      48.780  26.640  11.380  1.00  0.00           H
ATOM    467  HB2 ARG    27      50.110  25.660  11.880  1.00  0.00           H
ATOM    468  CG  ARG    27      49.870  25.790   9.720  1.00  0.00           C
ATOM    469  HG1 ARG    27      50.850  25.320   9.700  1.00  0.00           H
ATOM    470  HG2 ARG    27      49.250  25.220   9.030  1.00  0.00           H
ATOM    471  CD  ARG    27      49.950  27.240   9.210  1.00  0.00           C
ATOM    472  HD1 ARG    27      48.940  27.660   9.190  1.00  0.00           H
ATOM    473  HD2 ARG    27      50.550  27.860   9.890  1.00  0.00           H
ATOM    474  NE  ARG    27      50.500  27.360   7.860  1.00  0.00           N
ATOM    475  HE  ARG    27      51.070  26.550   7.550  1.00  0.00           H
ATOM    476  CZ  ARG    27      50.450  28.430   7.050  1.00  0.00           C
ATOM    477  NH1 ARG    27      49.850  29.560   7.440  1.00  0.00           N
ATOM    478 1HH1 ARG    27      49.480  29.700   8.370  1.00  0.00           H
ATOM    479 2HH1 ARG    27      49.860  30.380   6.800  1.00  0.00           H
ATOM    480  NH2 ARG    27      50.980  28.360   5.830  1.00  0.00           N
ATOM    481 1HH2 ARG    27      51.490  27.550   5.530  1.00  0.00           H
ATOM    482 2HH2 ARG    27      50.940  29.140   5.170  1.00  0.00           H
ATOM    483  C   ARG    27      48.780  23.100  11.340  1.00  0.00           C
ATOM    484  O   ARG    27      49.260  22.610  10.320  1.00  0.00           O
TER
ENDMDL
REMARK    GENERATED BY TRJCONV
TITLE     Protein in water t= 1000.00000 step= 1000000
REMARK    THIS IS A SIMULATION BOX
CRYST1   50.000   50.000   50.000  60.00  60.00  90.00 P 1           1
MODEL        2
ATOM      1  CH3 ACE     1      31.810  59.140  16.850  1.00  0.00           C
ATOM      2 1HH3 ACE     1      31.280  59.580  16.070  1.00  0.00           H
ATOM      3 2HH3 ACE     1      31.190  58.320  17.110  1.00  0.00           H
ATOM      4 3HH3 ACE     1      31.820  59.960  17.550  1.00  0.00           H
ATOM      5  C   ACE     1      33.110  58.530  16.480  1.00  0.00           C
ATOM      6  O   ACE     1      33.070  57.520  15.830  1.00  0.00           O
ATOM      7  N   ARG     2      34.270  59.080  16.780  1.00  0.00           N
ATOM      8  H   ARG     2      34.280  59.940  17.320  1.00  0.00           H
ATOM      9  CA  ARG     2      35.610  58.620  16.310  1.00  0.00           C
ATOM     10  HA  ARG     2      35.490  58.020  15.420  1.00  0.00           H
ATOM     11  CB  ARG     2      36.440  59.950  16.100  1.00  0.00           C
ATOM     12  HB1 ARG     2      36.430  60.530  16.980  1.00  0.00           H
ATOM     13  HB2 ARG     2      37.490  59.690  15.950  1.00  0.00           H
ATOM     14  CG  ARG     2      36.060  60.780  14.820  1.00  0.00           C
ATOM     15  HG1 ARG     2      36.040  60.150  13.970  1.00  0.00           H
ATOM     16  HG2 ARG     2      34.980  61.050  14.930  1.00  0.00           H
ATOM     17  CD  ARG     2      36.760  62.140  14.520  1.00  0.00           C
ATOM     18  HD1 ARG     2      36.240  62.560  13.700  1.00  0.00           H
ATOM     19  HD2 ARG     2      36.720  62.730  15.430  1.00  0.00           H
ATOM     20  NE  ARG     2      38.070  61.970  14.050  1.00  0.00           N
ATOM     21  HE  ARG     2      38.350  61.050  13.590  1.00  0.00           H
ATOM     22  CZ  ARG     2      39.020  62.870  14.140  1.00  0.00           C
ATOM     23  NH1 ARG     2      38.830  64.080  14.700  1.00  0.00           N
ATOM     24 1HH1 ARG     2      37.950  64.220  15.130  1.00  0.00           H
ATOM     25 2HH1 ARG     2      39.570  64.860  14.520  1.00  0.00           H
ATOM     26  NH2 ARG     2      40.190  62.570  13.680  1.00  0.00           N
ATOM     27 1HH2 ARG     2      40.280  61.960  12.810  1.00  0.00           H
ATOM     28 2HH2 ARG     2      40.980  63.100  13.970  1.00  0.00           H
ATOM     29  C   ARG     2      36.260  57.790  17.440  1.00  0.00           C
ATOM     30  O   ARG     2      36.970  56.840  17.090  1.00  0.00           O
ATOM     31  N   THR     3      36.000  58.030  18.670  1.00  0.00           N
ATOM     32  H   THR     3      35.230  58.690  18.860  1.00  0.00           H
ATOM     33  CA  THR     3      36.600  57.310  19.810  1.00  0.00           C
ATOM     34  HA  THR     3      37.650  57.470  19.720  1.00  0.00           H
ATOM     35  CB  THR     3      36.110  57.990  21.130  1.00  0.00           C
ATOM     36  HB  THR     3      36.480  57.420  21.940  1.00  0.00           H
ATOM     37  OG1 THR     3      34.690  57.880  21.260  1.00  0.00           O
ATOM     38  HG1 THR     3      34.510  57.070  21.750  1.00  0.00           H
ATOM     39  CG2 THR     3      36.590  59.410  21.190  1.00  0.00           C
ATOM     40 1HG2 THR     3      37.660  59.580  21.400  1.00  0.00           H
ATOM     41 2HG2 THR     3      36.610  59.920  20.210  1.00  0.00           H
ATOM     42 3HG2 THR     3      36.080  60.080  21.790  1.00  0.00           H
ATOM     43  C   THR     3      36.420  55.840  19.790  1.00  0.00           C
ATOM     44  O   THR     3      37.390  55.120  19.940  1.00  0.00           O
ATOM     45  N   LYS     4      35.270  55.320  19.530  1.00  0.00           N
ATOM     46  H   LYS     4      34.520  55.960  19.260  1.00  0.00           H
ATOM     47  CA  LYS     4      35.020  53.870  19.550  1.00  0.00           C
ATOM     48  HA  LYS     4      35.330  53.500  20.500  1.00  0.00           H
ATOM     49  CB  LYS     4      33.450  53.700  19.350  1.00  0.00           C
ATOM     50  HB1 LYS     4      33.240  52.640  19.530  1.00  0.00           H
ATOM     51  HB2 LYS     4      32.820  54.260  20.080  1.00  0.00           H
ATOM     52  CG  LYS     4      32.920  54.180  17.940  1.00  0.00           C
ATOM     53  HG1 LYS     4      33.210  55.230  17.730  1.00  0.00           H
ATOM     54  HG2 LYS     4      33.480  53.670  17.140  1.00  0.00           H
ATOM     55  CD  LYS     4      31.440  53.860  17.800  1.00  0.00           C
ATOM     56  HD1 LYS     4      31.300  52.820  17.530  1.00  0.00           H
ATOM     57  HD2 LYS     4      31.060  54.080  18.800  1.00  0.00           H
ATOM     58  CE  LYS     4      30.710  54.670  16.730  1.00  0.00           C
ATOM     59  HE1 LYS     4      30.700  55.660  17.260  1.00  0.00           H
ATOM     60  HE2 LYS     4      31.340  54.850  15.890  1.00  0.00           H
ATOM     61  NZ  LYS     4      29.280  54.250  16.380  1.00  0.00           N
ATOM     62  HZ1 LYS     4      28.720  53.940  17.210  1.00  0.00           H
ATOM     63  HZ2 LYS     4      28.890  55.000  15.860  1.00  0.00           H
ATOM     64  HZ3 LYS     4      29.340  53.460  15.770  1.00  0.00           H
ATOM     65  C   LYS     4      35.740  53.160  18.410  1.00  0.00           C
ATOM     66  O   LYS     4      35.900  51.960  18.430  1.00  0.00           O
ATOM     67  N   LEU     5      36.100  53.820  17.280  1.00  0.00           N
ATOM     68  H   LEU     5      35.900  54.840  17.300  1.00  0.00           H
ATOM     69  CA  LEU     5      36.950  53.310  16.230  1.00  0.00           C
ATOM     70  HA  LEU     5      36.700  52.260  16.010  1.00  0.00           H
ATOM     71  CB  LEU     5      36.820  54.080  14.940  1.00  0.00           C
ATOM     72  HB1 LEU     5      37.100  55.090  15.110  1.00  0.00           H
ATOM     73  HB2 LEU     5      37.560  53.700  14.200  1.00  0.00           H
ATOM     74  CG  LEU     5      35.410  54.170  14.330  1.00  0.00           C
ATOM     75  HG  LEU     5      34.770  54.690  15.090  1.00  0.00           H
ATOM     76  CD1 LEU     5      35.390  55.080  13.080  1.00  0.00           C
ATOM     77 1HD1 LEU     5      34.390  55.510  12.890  1.00  0.00           H
ATOM     78 2HD1 LEU     5      36.050  55.940  13.150  1.00  0.00           H
ATOM     79 3HD1 LEU     5      35.780  54.530  12.260  1.00  0.00           H
ATOM     80  CD2 LEU     5      34.620  52.870  14.080  1.00  0.00           C
ATOM     81 1HD2 LEU     5      33.630  53.050  13.680  1.00  0.00           H
ATOM     82 2HD2 LEU     5      35.210  52.260  13.390  1.00  0.00           H
ATOM     83 3HD2 LEU     5      34.440  52.280  14.990  1.00  0.00           H
ATOM     84  C   LEU     5      38.450  53.380  16.560  1.00  0.00           C
ATOM     85  O   LEU     5      39.270  52.640  16.070  1.00  0.00           O
ATOM     86  N   TRP     6      38.840  54.380  17.380  1.00  0.00           N
ATOM     87  H   TRP     6      38.120  55.030  17.660  1.00  0.00           H
ATOM     88  CA  TRP     6      40.210  54.480  17.860  1.00  0.00           C
ATOM     89  HA  TRP     6      40.850  54.480  16.990  1.00  0.00           H
ATOM     90  CB  TRP     6      40.430  55.780  18.690  1.00  0.00           C
ATOM     91  HB1 TRP     6      39.720  55.920  19.530  1.00  0.00           H
ATOM     92  HB2 TRP     6      41.370  55.840  19.140  1.00  0.00           H
ATOM     93  CG  TRP     6      40.210  57.130  18.020  1.00  0.00           C
ATOM     94  CD1 TRP     6      40.160  57.350  16.710  1.00  0.00           C
ATOM     95  HD1 TRP     6      40.250  56.550  15.980  1.00  0.00           H
ATOM     96  CD2 TRP     6      40.010  58.480  18.580  1.00  0.00           C
ATOM     97  NE1 TRP     6      39.930  58.690  16.460  1.00  0.00           N
ATOM     98  HE1 TRP     6      39.720  58.950  15.430  1.00  0.00           H
ATOM     99  CE2 TRP     6      39.780  59.460  17.610  1.00  0.00           C
ATOM    100  CE3 TRP     6      40.100  58.970  19.920  1.00  0.00           C
ATOM    101  HE3 TRP     6      40.500  58.220  20.650  1.00  0.00           H
ATOM    102  CZ2 TRP     6      39.900  60.870  17.820  1.00  0.00           C
ATOM    103  HZ2 TRP     6      39.820  61.500  16.940  1.00  0.00           H
ATOM    104  CZ3 TRP     6      40.110  60.340  20.220  1.00  0.00           C
ATOM    105  HZ3 TRP     6      40.260  60.760  21.200  1.00  0.00           H
ATOM    106  CH2 TRP     6      40.020  61.320  19.180  1.00  0.00           C
ATOM    107  HH2 TRP     6      40.040  62.330  19.420  1.00  0.00           H
ATOM    108  C   TRP     6      40.570  53.260  18.760  1.00  0.00           C
ATOM    109  O   TRP     6      41.700  52.780  18.690  1.00  0.00           O
ATOM    110  N   GLU     7      39.560  52.720  19.440  1.00  0.00           N
ATOM    111  H   GLU     7      38.580  53.150  19.340  1.00  0.00           H
ATOM    112  CA  GLU     7      39.720  51.670  20.520  1.00  0.00           C
ATOM    113  HA  GLU     7      40.390  52.020  21.310  1.00  0.00           H
ATOM    114  CB  GLU     7      38.340  51.560  21.250  1.00  0.00           C
ATOM    115  HB1 GLU     7      37.860  52.590  21.420  1.00  0.00           H
ATOM    116  HB2 GLU     7      37.630  51.010  20.640  1.00  0.00           H
ATOM    117  CG  GLU     7      38.390  50.910  22.630  1.00  0.00           C
ATOM    118  HG1 GLU     7      37.390  50.660  22.940  1.00  0.00           H
ATOM    119  HG2 GLU     7      38.890  49.910  22.510  1.00  0.00           H
ATOM    120  CD  GLU     7      39.170  51.770  23.620  1.00  0.00           C
ATOM    121  OE1 GLU     7      39.360  53.010  23.340  1.00  0.00           O
ATOM    122  OE2 GLU     7      39.690  51.160  24.550  1.00  0.00           O
ATOM    123  C   GLU     7      40.080  50.270  19.940  1.00  0.00           C
ATOM    124  O   GLU     7      40.700  49.410  20.480  1.00  0.00           O
ATOM    125  N   MET     8      39.710  50.070  18.670  1.00  0.00           N
ATOM    126  H   MET     8      39.120  50.880  18.380  1.00  0.00           H
ATOM    127  CA  MET     8      40.130  48.970  17.800  1.00  0.00           C
ATOM    128  HA  MET     8      39.860  47.960  18.200  1.00  0.00           H
ATOM    129  CB  MET     8      39.430  49.120  16.390  1.00  0.00           C
ATOM    130  HB1 MET     8      38.590  49.710  16.680  1.00  0.00           H
ATOM    131  HB2 MET     8      39.900  49.950  15.770  1.00  0.00           H
ATOM    132  CG  MET     8      39.190  47.750  15.670  1.00  0.00           C
ATOM    133  HG1 MET     8      40.080  47.160  15.630  1.00  0.00           H
ATOM    134  HG2 MET     8      38.440  47.290  16.330  1.00  0.00           H
ATOM    135  SD  MET     8      38.510  47.860  13.960  1.00  0.00           S
ATOM    136  CE  MET     8      38.230  46.080  13.720  1.00  0.00           C
ATOM    137  HE1 MET     8      37.500  45.600  14.370  1.00  0.00           H
ATOM    138  HE2 MET     8      38.100  45.830  12.690  1.00  0.00           H
ATOM    139  HE3 MET     8      39.200  45.610  14.030  1.00  0.00           H
ATOM    140  C   MET     8      41.620  48.970  17.570  1.00  0.00           C
ATOM    141  O   MET     8      42.230  47.910  17.610  1.00  0.00           O
ATOM    142  N   LEU     9      42.200  50.170  17.390  1.00  0.00           N
ATOM    143  H   LEU     9      41.590  50.980  17.240  1.00  0.00           H
ATOM    144  CA  LEU     9      43.580  50.340  16.950  1.00  0.00           C
ATOM    145  HA  LEU     9      43.770  49.520  16.170  1.00  0.00           H
ATOM    146  CB  LEU     9      43.900  51.780  16.280  1.00  0.00           C
ATOM    147  HB1 LEU     9      43.870  52.570  17.050  1.00  0.00           H
ATOM    148  HB2 LEU     9      44.970  51.750  16.020  1.00  0.00           H
ATOM    149  CG  LEU     9      42.990  52.100  15.090  1.00  0.00           C
ATOM    150  HG  LEU     9      41.990  51.930  15.380  1.00  0.00           H
ATOM    151  CD1 LEU     9      43.140  53.640  14.830  1.00  0.00           C
ATOM    152 1HD1 LEU     9      42.570  53.920  13.900  1.00  0.00           H
ATOM    153 2HD1 LEU     9      42.710  54.080  15.680  1.00  0.00           H
ATOM    154 3HD1 LEU     9      44.190  54.000  14.800  1.00  0.00           H
ATOM    155  CD2 LEU     9      43.400  51.300  13.850  1.00  0.00           C
ATOM    156 1HD2 LEU     9      42.890  51.630  12.990  1.00  0.00           H
ATOM    157 2HD2 LEU     9      44.400  51.460  13.640  1.00  0.00           H
ATOM    158 3HD2 LEU     9      43.160  50.250  13.970  1.00  0.00           H
ATOM    159  C   LEU     9      44.580  50.120  18.090  1.00  0.00           C
ATOM    160  O   LEU     9      45.770  50.100  17.810  1.00  0.00           O
ATOM    161  N   VAL    10      44.180  50.140  19.390  1.00  0.00           N
ATOM    162  H   VAL    10      43.300  50.510  19.540  1.00  0.00           H
ATOM    163  CA  VAL    10      45.080  49.660  20.480  1.00  0.00           C
ATOM    164  HA  VAL    10      46.130  49.840  20.230  1.00  0.00           H
ATOM    165  CB  VAL    10      44.620  50.450  21.810  1.00  0.00           C
ATOM    166  HB  VAL    10      43.610  49.960  22.000  1.00  0.00           H
ATOM    167  CG1 VAL    10      45.320  49.950  23.060  1.00  0.00           C
ATOM    168 1HG1 VAL    10      44.880  50.390  24.010  1.00  0.00           H
ATOM    169 2HG1 VAL    10      45.270  48.890  23.150  1.00  0.00           H
ATOM    170 3HG1 VAL    10      46.360  49.950  23.050  1.00  0.00           H
ATOM    171  CG2 VAL    10      44.600  51.960  21.670  1.00  0.00           C
ATOM    172 1HG2 VAL    10      45.530  52.290  21.320  1.00  0.00           H
ATOM    173 2HG2 VAL    10      43.940  52.270  20.890  1.00  0.00           H
ATOM    174 3HG2 VAL    10      44.170  52.370  22.630  1.00  0.00           H
ATOM    175  C   VAL    10      44.960  48.180  20.630  1.00  0.00           C
ATOM    176  O   VAL    10      45.920  47.510  20.980  1.00  0.00           O
ATOM    177  N   GLU    11      43.680  47.680  20.390  1.00  0.00           N
ATOM    178  H   GLU    11      42.970  48.250  19.980  1.00  0.00           H
ATOM    179  CA  GLU    11      43.320  46.260  20.480  1.00  0.00           C
ATOM    180  HA  GLU    11      43.570  46.030  21.500  1.00  0.00           H
ATOM    181  CB  GLU    11      41.780  46.220  20.320  1.00  0.00           C
ATOM    182  HB1 GLU    11      41.270  46.980  20.840  1.00  0.00           H
ATOM    183  HB2 GLU    11      41.550  46.120  19.260  1.00  0.00           H
ATOM    184  CG  GLU    11      41.250  44.840  20.910  1.00  0.00           C
ATOM    185  HG1 GLU    11      40.220  44.720  20.550  1.00  0.00           H
ATOM    186  HG2 GLU    11      41.680  43.910  20.570  1.00  0.00           H
ATOM    187  CD  GLU    11      41.010  44.810  22.400  1.00  0.00           C
ATOM    188  OE1 GLU    11      41.320  43.820  23.060  1.00  0.00           O
ATOM    189  OE2 GLU    11      40.630  45.850  22.920  1.00  0.00           O
ATOM    190  C   GLU    11      43.990  45.430  19.390  1.00  0.00           C
ATOM    191  O   GLU    11      44.460  44.300  19.690  1.00  0.00           O
ATOM    192  N   LEU    12      44.180  46.040  18.190  1.00  0.00           N
ATOM    193  H   LEU    12      43.610  46.840  17.960  1.00  0.00           H
ATOM    194  CA  LEU    12      45.210  45.650  17.190  1.00  0.00           C
ATOM    195  HA  LEU    12      45.110  44.540  17.030  1.00  0.00           H
ATOM    196  CB  LEU    12      44.850  46.330  15.810  1.00  0.00           C
ATOM    197  HB1 LEU    12      44.920  47.390  15.970  1.00  0.00           H
ATOM    198  HB2 LEU    12      45.570  46.110  15.040  1.00  0.00           H
ATOM    199  CG  LEU    12      43.420  45.950  15.280  1.00  0.00           C
ATOM    200  HG  LEU    12      42.690  46.180  16.040  1.00  0.00           H
ATOM    201  CD1 LEU    12      43.210  46.800  13.980  1.00  0.00           C
ATOM    202 1HD1 LEU    12      43.320  47.810  14.230  1.00  0.00           H
ATOM    203 2HD1 LEU    12      43.910  46.600  13.160  1.00  0.00           H
ATOM    204 3HD1 LEU    12      42.200  46.670  13.580  1.00  0.00           H
ATOM    205  CD2 LEU    12      43.300  44.500  14.920  1.00  0.00           C
ATOM    206 1HD2 LEU    12      42.480  44.250  14.320  1.00  0.00           H
ATOM    207 2HD2 LEU    12      44.200  44.160  14.400  1.00  0.00           H
ATOM    208 3HD2 LEU    12      43.300  43.870  15.820  1.00  0.00           H
ATOM    209  C   LEU    12      46.720  45.800  17.430  1.00  0.00           C
ATOM    210  O   LEU    12      47.560  45.440  16.660  1.00  0.00           O
ATOM    211  N   GLY    13      47.020  46.260  18.610  1.00  0.00           N
ATOM    212  H   GLY    13      46.200  46.380  19.170  1.00  0.00           H
ATOM    213  CA  GLY    13      48.260  46.340  19.300  1.00  0.00           C
ATOM    214  HA1 GLY    13      49.030  46.210  18.600  1.00  0.00           H
ATOM    215  HA2 GLY    13      48.280  47.360  19.780  1.00  0.00           H
ATOM    216  C   GLY    13      48.280  45.250  20.380  1.00  0.00           C
ATOM    217  O   GLY    13      49.240  44.520  20.410  1.00  0.00           O
ATOM    218  N   ASN    14      47.170  45.100  21.130  1.00  0.00           N
ATOM    219  H   ASN    14      46.400  45.700  21.090  1.00  0.00           H
ATOM    220  CA  ASN    14      47.110  44.130  22.250  1.00  0.00           C
ATOM    221  HA  ASN    14      47.980  44.200  22.950  1.00  0.00           H
ATOM    222  CB  ASN    14      45.740  44.200  22.950  1.00  0.00           C
ATOM    223  HB1 ASN    14      45.640  45.320  23.080  1.00  0.00           H
ATOM    224  HB2 ASN    14      44.920  44.020  22.280  1.00  0.00           H
ATOM    225  CG  ASN    14      45.590  43.370  24.190  1.00  0.00           C
ATOM    226  OD1 ASN    14      45.170  42.220  24.000  1.00  0.00           O
ATOM    227  ND2 ASN    14      45.950  43.900  25.330  1.00  0.00           N
ATOM    228 1HD2 ASN    14      46.230  44.890  25.370  1.00  0.00           H
ATOM    229 2HD2 ASN    14      46.020  43.280  26.100  1.00  0.00           H
ATOM    230  C   ASN    14      47.290  42.690  21.710  1.00  0.00           C
ATOM    231  O   ASN    14      48.050  41.890  22.240  1.00  0.00           O
ATOM    232  N   MET    15      46.590  42.410  20.610  1.00  0.00           N
ATOM    233  H   MET    15      45.860  43.090  20.480  1.00  0.00           H
ATOM    234  CA  MET    15      46.510  41.080  19.920  1.00  0.00           C
ATOM    235  HA  MET    15      46.440  40.210  20.600  1.00  0.00           H
ATOM    236  CB  MET    15      45.200  41.140  18.950  1.00  0.00           C
ATOM    237  HB1 MET    15      45.240  41.970  18.250  1.00  0.00           H
ATOM    238  HB2 MET    15      45.140  40.210  18.430  1.00  0.00           H
ATOM    239  CG  MET    15      43.940  41.130  19.790  1.00  0.00           C
ATOM    240  HG1 MET    15      43.910  40.090  20.190  1.00  0.00           H
ATOM    241  HG2 MET    15      43.940  41.830  20.650  1.00  0.00           H
ATOM    242  SD  MET    15      42.400  41.130  18.770  1.00  0.00           S
ATOM    243  CE  MET    15      41.110  40.560  19.890  1.00  0.00           C
ATOM    244  HE1 MET    15      40.890  41.320  20.590  1.00  0.00           H
ATOM    245  HE2 MET    15      40.180  40.240  19.440  1.00  0.00           H
ATOM    246  HE3 MET    15      41.460  39.590  20.230  1.00  0.00           H
ATOM    247  C   MET    15      47.750  40.840  18.960  1.00  0.00           C
ATOM    248  O   MET    15      48.110  39.700  18.650  1.00  0.00           O
ATOM    249  N   ASP    16      48.490  41.870  18.560  1.00  0.00           N
ATOM    250  H   ASP    16      48.130  42.750  18.790  1.00  0.00           H
ATOM    251  CA  ASP    16      49.760  41.750  17.820  1.00  0.00           C
ATOM    252  HA  ASP    16      49.690  41.060  17.000  1.00  0.00           H
ATOM    253  CB  ASP    16      49.960  43.130  17.050  1.00  0.00           C
ATOM    254  HB1 ASP    16      49.230  43.310  16.220  1.00  0.00           H
ATOM    255  HB2 ASP    16      50.010  44.000  17.760  1.00  0.00           H
ATOM    256  CG  ASP    16      51.330  43.240  16.330  1.00  0.00           C
ATOM    257  OD1 ASP    16      51.680  42.310  15.590  1.00  0.00           O
ATOM    258  OD2 ASP    16      52.010  44.210  16.600  1.00  0.00           O
ATOM    259  C   ASP    16      50.910  41.440  18.810  1.00  0.00           C
ATOM    260  O   ASP    16      51.700  40.520  18.600  1.00  0.00           O
ATOM    261  N   LYS    17      50.940  42.130  19.940  1.00  0.00           N
ATOM    262  H   LYS    17      50.220  42.760  20.090  1.00  0.00           H
ATOM    263  CA  LYS    17      52.000  41.950  20.880  1.00  0.00           C
ATOM    264  HA  LYS    17      52.900  42.010  20.350  1.00  0.00           H
ATOM    265  CB  LYS    17      51.880  43.110  21.940  1.00  0.00           C
ATOM    266  HB1 LYS    17      50.800  43.210  22.240  1.00  0.00           H
ATOM    267  HB2 LYS    17      52.350  42.910  22.920  1.00  0.00           H
ATOM    268  CG  LYS    17      52.580  44.480  21.540  1.00  0.00           C
ATOM    269  HG1 LYS    17      53.650  44.290  21.260  1.00  0.00           H
ATOM    270  HG2 LYS    17      52.020  44.790  20.650  1.00  0.00           H
ATOM    271  CD  LYS    17      52.460  45.660  22.550  1.00  0.00           C
ATOM    272  HD1 LYS    17      52.830  45.360  23.550  1.00  0.00           H
ATOM    273  HD2 LYS    17      53.020  46.460  22.100  1.00  0.00           H
ATOM    274  CE  LYS    17      51.110  46.240  22.730  1.00  0.00           C
ATOM    275  HE1 LYS    17      50.600  46.460  21.790  1.00  0.00           H
ATOM    276  HE2 LYS    17      50.480  45.540  23.300  1.00  0.00           H
ATOM    277  NZ  LYS    17      51.240  47.550  23.350  1.00  0.00           N
ATOM    278  HZ1 LYS    17      51.900  48.240  22.930  1.00  0.00           H
ATOM    279  HZ2 LYS    17      50.310  48.020  23.240  1.00  0.00           H
ATOM    280  HZ3 LYS    17      51.620  47.400  24.310  1.00  0.00           H
ATOM    281  C   LYS    17      52.040  40.590  21.570  1.00  0.00           C
ATOM    282  O   LYS    17      53.140  40.070  21.920  1.00  0.00           O
ATOM    283  N   ALA    18      50.810  39.950  21.670  1.00  0.00           N
ATOM    284  H   ALA    18      49.950  40.450  21.420  1.00  0.00           H
ATOM    285  CA  ALA    18      50.490  38.630  22.250  1.00  0.00           C
ATOM    286  HA  ALA    18      50.730  38.730  23.310  1.00  0.00           H
ATOM    287  CB  ALA    18      48.960  38.360  22.030  1.00  0.00           C
ATOM    288  HB1 ALA    18      48.720  37.380  22.490  1.00  0.00           H
ATOM    289  HB2 ALA    18      48.340  39.130  22.450  1.00  0.00           H
ATOM    290  HB3 ALA    18      48.690  38.280  21.000  1.00  0.00           H
ATOM    291  C   ALA    18      51.260  37.480  21.620  1.00  0.00           C
ATOM    292  O   ALA    18      51.670  36.530  22.280  1.00  0.00           O
ATOM    293  N   VAL    19      51.550  37.610  20.320  1.00  0.00           N
ATOM    294  H   VAL    19      51.440  38.470  19.890  1.00  0.00           H
ATOM    295  CA  VAL    19      52.340  36.600  19.570  1.00  0.00           C
ATOM    296  HA  VAL    19      52.020  35.650  19.990  1.00  0.00           H
ATOM    297  CB  VAL    19      51.890  36.660  18.040  1.00  0.00           C
ATOM    298  HB  VAL    19      52.180  37.630  17.630  1.00  0.00           H
ATOM    299  CG1 VAL    19      52.530  35.530  17.190  1.00  0.00           C
ATOM    300 1HG1 VAL    19      52.210  34.580  17.580  1.00  0.00           H
ATOM    301 2HG1 VAL    19      52.160  35.600  16.200  1.00  0.00           H
ATOM    302 3HG1 VAL    19      53.580  35.560  17.170  1.00  0.00           H
ATOM    303  CG2 VAL    19      50.390  36.580  17.950  1.00  0.00           C
ATOM    304 1HG2 VAL    19      50.080  35.780  18.670  1.00  0.00           H
ATOM    305 2HG2 VAL    19      49.890  37.470  18.230  1.00  0.00           H
ATOM    306 3HG2 VAL    19      50.200  36.240  16.920  1.00  0.00           H
ATOM    307  C   VAL    19      53.860  36.800  19.890  1.00  0.00           C
ATOM    308  O   VAL    19      54.600  35.880  20.290  1.00  0.00           O
ATOM    309  N   LYS    20      54.290  38.090  19.870  1.00  0.00           N
ATOM    310  H   LYS    20      53.590  38.710  19.480  1.00  0.00           H
ATOM    311  CA  LYS    20      55.680  38.510  20.130  1.00  0.00           C
ATOM    312  HA  LYS    20      56.390  37.970  19.490  1.00  0.00           H
ATOM    313  CB  LYS    20      55.650  40.080  19.880  1.00  0.00           C
ATOM    314  HB1 LYS    20      54.960  40.700  20.460  1.00  0.00           H
ATOM    315  HB2 LYS    20      56.640  40.510  20.290  1.00  0.00           H
ATOM    316  CG  LYS    20      55.560  40.390  18.360  1.00  0.00           C
ATOM    317  HG1 LYS    20      56.490  40.300  17.850  1.00  0.00           H
ATOM    318  HG2 LYS    20      54.970  39.610  17.870  1.00  0.00           H
ATOM    319  CD  LYS    20      55.080  41.770  17.870  1.00  0.00           C
ATOM    320  HD1 LYS    20      54.070  41.950  18.330  1.00  0.00           H
ATOM    321  HD2 LYS    20      55.750  42.560  18.130  1.00  0.00           H
ATOM    322  CE  LYS    20      55.000  41.640  16.310  1.00  0.00           C
ATOM    323  HE1 LYS    20      56.030  41.660  15.870  1.00  0.00           H
ATOM    324  HE2 LYS    20      54.530  40.650  16.010  1.00  0.00           H
ATOM    325  NZ  LYS    20      54.390  42.810  15.730  1.00  0.00           N
ATOM    326  HZ1 LYS    20      53.410  42.980  16.060  1.00  0.00           H
ATOM    327  HZ2 LYS    20      54.890  43.670  16.010  1.00  0.00           H
ATOM    328  HZ3 LYS    20      54.380  42.720  14.690  1.00  0.00           H
ATOM    329  C   LYS    20      56.140  38.190  21.590  1.00  0.00           C
ATOM    330  O   LYS    20      57.320  38.010  21.830  1.00  0.00           O
ATOM    331  N   LEU    21      55.240  38.130  22.580  1.00  0.00           N
ATOM    332  H   LEU    21      54.330  38.460  22.370  1.00  0.00           H
ATOM    333  CA  LEU    21      55.490  37.720  24.010  1.00  0.00           C
ATOM    334  HA  LEU    21      56.490  38.030  24.290  1.00  0.00           H
ATOM    335  CB  LEU    21      54.450  38.370  24.960  1.00  0.00           C
ATOM    336  HB1 LEU    21      53.450  38.170  24.560  1.00  0.00           H
ATOM    337  HB2 LEU    21      54.610  37.960  25.930  1.00  0.00           H
ATOM    338  CG  LEU    21      54.640  39.950  25.030  1.00  0.00           C
ATOM    339  HG  LEU    21      54.670  40.240  24.010  1.00  0.00           H
ATOM    340  CD1 LEU    21      53.520  40.710  25.580  1.00  0.00           C
ATOM    341 1HD1 LEU    21      53.680  41.760  25.330  1.00  0.00           H
ATOM    342 2HD1 LEU    21      52.580  40.390  25.150  1.00  0.00           H
ATOM    343 3HD1 LEU    21      53.390  40.630  26.710  1.00  0.00           H
ATOM    344  CD2 LEU    21      56.010  40.330  25.520  1.00  0.00           C
ATOM    345 1HD2 LEU    21      56.830  40.280  24.840  1.00  0.00           H
ATOM    346 2HD2 LEU    21      55.980  41.400  25.860  1.00  0.00           H
ATOM    347 3HD2 LEU    21      56.330  39.940  26.480  1.00  0.00           H
ATOM    348  C   LEU    21      55.380  36.190  24.220  1.00  0.00           C
ATOM    349  O   LEU    21      56.110  35.550  24.960  1.00  0.00           O
ATOM    350  N   TRP    22      54.540  35.610  23.390  1.00  0.00           N
ATOM    351  H   TRP    22      53.800  36.150  22.910  1.00  0.00           H
ATOM    352  CA  TRP    22      54.360  34.160  23.380  1.00  0.00           C
ATOM    353  HA  TRP    22      54.220  33.780  24.400  1.00  0.00           H
ATOM    354  CB  TRP    22      53.050  33.830  22.650  1.00  0.00           C
ATOM    355  HB1 TRP    22      52.230  34.320  23.010  1.00  0.00           H
ATOM    356  HB2 TRP    22      53.150  34.250  21.640  1.00  0.00           H
ATOM    357  CG  TRP    22      52.650  32.420  22.570  1.00  0.00           C
ATOM    358  CD1 TRP    22      52.510  31.770  21.380  1.00  0.00           C
ATOM    359  HD1 TRP    22      52.700  32.350  20.460  1.00  0.00           H
ATOM    360  CD2 TRP    22      52.540  31.420  23.620  1.00  0.00           C
ATOM    361  NE1 TRP    22      52.410  30.420  21.550  1.00  0.00           N
ATOM    362  HE1 TRP    22      52.580  29.740  20.800  1.00  0.00           H
ATOM    363  CE2 TRP    22      52.390  30.130  22.940  1.00  0.00           C
ATOM    364  CE3 TRP    22      52.650  31.370  25.020  1.00  0.00           C
ATOM    365  HE3 TRP    22      52.820  32.200  25.650  1.00  0.00           H
ATOM    366  CZ2 TRP    22      52.200  28.930  23.620  1.00  0.00           C
ATOM    367  HZ2 TRP    22      52.050  28.120  23.000  1.00  0.00           H
ATOM    368  CZ3 TRP    22      52.570  30.180  25.720  1.00  0.00           C
ATOM    369  HZ3 TRP    22      52.590  30.180  26.770  1.00  0.00           H
ATOM    370  CH2 TRP    22      52.290  29.010  25.010  1.00  0.00           C
ATOM    371  HH2 TRP    22      52.120  28.070  25.630  1.00  0.00           H
ATOM    372  C   TRP    22      55.510  33.500  22.700  1.00  0.00           C
ATOM    373  O   TRP    22      55.880  32.380  23.150  1.00  0.00           O
ATOM    374  N   ARG    23      56.160  34.200  21.750  1.00  0.00           N
ATOM    375  H   ARG    23      55.470  34.930  21.450  1.00  0.00           H
ATOM    376  CA  ARG    23      57.440  33.960  21.080  1.00  0.00           C
ATOM    377  HA  ARG    23      57.400  33.020  20.630  1.00  0.00           H
ATOM    378  CB  ARG    23      57.640  35.050  20.110  1.00  0.00           C
ATOM    379  HB1 ARG    23      57.170  35.960  20.410  1.00  0.00           H
ATOM    380  HB2 ARG    23      58.750  35.160  19.960  1.00  0.00           H
ATOM    381  CG  ARG    23      56.990  34.590  18.790  1.00  0.00           C
ATOM    382  HG1 ARG    23      57.590  33.760  18.390  1.00  0.00           H
ATOM    383  HG2 ARG    23      56.000  34.060  18.980  1.00  0.00           H
ATOM    384  CD  ARG    23      56.780  35.680  17.800  1.00  0.00           C
ATOM    385  HD1 ARG    23      55.940  36.250  18.170  1.00  0.00           H
ATOM    386  HD2 ARG    23      57.670  36.320  17.860  1.00  0.00           H
ATOM    387  NE  ARG    23      56.610  35.160  16.420  1.00  0.00           N
ATOM    388  HE  ARG    23      55.850  34.500  16.410  1.00  0.00           H
ATOM    389  CZ  ARG    23      57.020  35.730  15.290  1.00  0.00           C
ATOM    390  NH1 ARG    23      57.850  36.770  15.330  1.00  0.00           N
ATOM    391 1HH1 ARG    23      57.950  37.230  16.240  1.00  0.00           H
ATOM    392 2HH1 ARG    23      58.250  37.130  14.480  1.00  0.00           H
ATOM    393  NH2 ARG    23      56.580  35.210  14.110  1.00  0.00           N
ATOM    394 1HH2 ARG    23      55.950  34.460  13.950  1.00  0.00           H
ATOM    395 2HH2 ARG    23      56.740  35.650  13.240  1.00  0.00           H
ATOM    396  C   ARG    23      58.610  33.820  22.110  1.00  0.00           C
ATOM    397  O   ARG    23      59.450  33.030  21.840  1.00  0.00           O
ATOM    398  N   LYS    24      58.570  34.530  23.270  1.00  0.00           N
ATOM    399  H   LYS    24      57.880  35.250  23.230  1.00  0.00           H
ATOM    400  CA  LYS    24      59.570  34.500  24.370  1.00  0.00           C
ATOM    401  HA  LYS    24      60.590  34.440  24.010  1.00  0.00           H
ATOM    402  CB  LYS    24      59.420  35.860  25.080  1.00  0.00           C
ATOM    403  HB1 LYS    24      59.380  36.670  24.340  1.00  0.00           H
ATOM    404  HB2 LYS    24      58.500  36.050  25.680  1.00  0.00           H
ATOM    405  CG  LYS    24      60.520  36.250  25.970  1.00  0.00           C
ATOM    406  HG1 LYS    24      60.680  35.600  26.760  1.00  0.00           H
ATOM    407  HG2 LYS    24      61.490  36.230  25.360  1.00  0.00           H
ATOM    408  CD  LYS    24      60.370  37.700  26.360  1.00  0.00           C
ATOM    409  HD1 LYS    24      60.460  38.350  25.490  1.00  0.00           H
ATOM    410  HD2 LYS    24      59.380  37.880  26.760  1.00  0.00           H
ATOM    411  CE  LYS    24      61.360  38.050  27.420  1.00  0.00           C
ATOM    412  HE1 LYS    24      61.470  37.310  28.200  1.00  0.00           H
ATOM    413  HE2 LYS    24      62.320  38.210  26.980  1.00  0.00           H
ATOM    414  NZ  LYS    24      61.150  39.350  28.090  1.00  0.00           N
ATOM    415  HZ1 LYS    24      61.760  39.650  28.760  1.00  0.00           H
ATOM    416  HZ2 LYS    24      60.920  40.140  27.440  1.00  0.00           H
ATOM    417  HZ3 LYS    24      60.260  39.270  28.530  1.00  0.00           H
ATOM    418  C   LYS    24      59.290  33.610  25.580  1.00  0.00           C
ATOM    419  O   LYS    24      60.210  33.250  26.330  1.00  0.00           O
ATOM    420  N   LEU    25      58.070  33.130  25.680  1.00  0.00           N
ATOM    421  H   LEU    25      57.410  33.770  25.210  1.00  0.00           H
ATOM    422  CA  LEU    25      57.630  31.950  26.530  1.00  0.00           C
ATOM    423  HA  LEU    25      58.280  31.960  27.460  1.00  0.00           H
ATOM    424  CB  LEU    25      56.170  31.970  26.860  1.00  0.00           C
ATOM    425  HB1 LEU    25      55.550  31.930  25.970  1.00  0.00           H
ATOM    426  HB2 LEU    25      55.920  31.010  27.420  1.00  0.00           H
ATOM    427  CG  LEU    25      55.770  33.190  27.770  1.00  0.00           C
ATOM    428  HG  LEU    25      56.230  34.100  27.510  1.00  0.00           H
ATOM    429  CD1 LEU    25      54.230  33.490  27.520  1.00  0.00           C
ATOM    430 1HD1 LEU    25      53.960  34.190  28.280  1.00  0.00           H
ATOM    431 2HD1 LEU    25      53.980  34.040  26.600  1.00  0.00           H
ATOM    432 3HD1 LEU    25      53.470  32.650  27.630  1.00  0.00           H
ATOM    433  CD2 LEU    25      55.830  32.920  29.320  1.00  0.00           C
ATOM    434 1HD2 LEU    25      55.540  31.830  29.480  1.00  0.00           H
ATOM    435 2HD2 LEU    25      56.810  33.200  29.820  1.00  0.00           H
ATOM    436 3HD2 LEU    25      55.090  33.430  29.820  1.00  0.00           H
ATOM    437  C   LEU    25      57.880  30.690  25.640  1.00  0.00           C
ATOM    438  O   LEU    25      58.280  29.660  26.160  1.00  0.00           O
ATOM    439  N   LYS    26      57.670  30.680  24.330  1.00  0.00           N
ATOM    440  H   LYS    26      57.290  31.460  23.810  1.00  0.00           H
ATOM    441  CA  LYS    26      57.920  29.570  23.440  1.00  0.00           C
ATOM    442  HA  LYS    26      57.330  28.700  23.830  1.00  0.00           H
ATOM    443  CB  LYS    26      57.200  29.910  22.060  1.00  0.00           C
ATOM    444  HB1 LYS    26      56.230  30.270  22.360  1.00  0.00           H
ATOM    445  HB2 LYS    26      57.690  30.750  21.660  1.00  0.00           H
ATOM    446  CG  LYS    26      57.100  28.740  21.050  1.00  0.00           C
ATOM    447  HG1 LYS    26      57.320  29.100  20.030  1.00  0.00           H
ATOM    448  HG2 LYS    26      57.890  28.070  21.300  1.00  0.00           H
ATOM    449  CD  LYS    26      55.790  27.830  21.140  1.00  0.00           C
ATOM    450  HD1 LYS    26      55.830  27.350  22.140  1.00  0.00           H
ATOM    451  HD2 LYS    26      54.920  28.490  21.220  1.00  0.00           H
ATOM    452  CE  LYS    26      55.800  26.700  20.060  1.00  0.00           C
ATOM    453  HE1 LYS    26      56.570  25.940  20.170  1.00  0.00           H
ATOM    454  HE2 LYS    26      54.820  26.140  20.260  1.00  0.00           H
ATOM    455  NZ  LYS    26      55.910  27.040  18.650  1.00  0.00           N
ATOM    456  HZ1 LYS    26      56.810  27.030  18.290  1.00  0.00           H
ATOM    457  HZ2 LYS    26      55.430  26.270  18.200  1.00  0.00           H
ATOM    458  HZ3 LYS    26      55.390  27.870  18.310  1.00  0.00           H
ATOM    459  C   LYS    26      59.490  29.380  23.330  1.00  0.00           C
ATOM    460  O   LYS    26      59.920  28.330  22.820  1.00  0.00           O
ATOM    461  N   ARG    27      60.270  30.330  23.770  1.00  0.00           N
ATOM    462  H   ARG    27      59.760  31.190  24.060  1.00  0.00           H
ATOM    463  CA  ARG    27      61.630  30.150  23.740  1.00  0.00           C
ATOM    464  HA  ARG    27      61.700  29.130  24.260  1.00  0.00           H
ATOM    465  CB  ARG    27      62.390  30.260  22.260  1.00  0.00           C
ATOM    466  HB1 ARG    27      61.540  30.370  21.670  1.00  0.00           H
ATOM    467  HB2 ARG    27      62.880  31.200  22.400  1.00  0.00           H
ATOM    468  CG  ARG    27      63.320  29.070  21.780  1.00  0.00           C
ATOM    469  HG1 ARG    27      64.090  28.870  22.500  1.00  0.00           H
ATOM    470  HG2 ARG    27      62.980  28.000  22.030  1.00  0.00           H
ATOM    471  CD  ARG    27      64.080  29.180  20.440  1.00  0.00           C
ATOM    472  HD1 ARG    27      63.760  28.250  19.870  1.00  0.00           H
ATOM    473  HD2 ARG    27      63.610  30.070  19.980  1.00  0.00           H
ATOM    474  NE  ARG    27      65.530  29.350  20.540  1.00  0.00           N
ATOM    475  HE  ARG    27      66.020  28.610  21.100  1.00  0.00           H
ATOM    476  CZ  ARG    27      66.330  30.320  20.020  1.00  0.00           C
ATOM    477  NH1 ARG    27      65.840  31.150  19.080  1.00  0.00           N
ATOM    478 1HH1 ARG    27      64.860  31.280  19.040  1.00  0.00           H
ATOM    479 2HH1 ARG    27      66.430  31.830  18.610  1.00  0.00           H
ATOM    480  NH2 ARG    27      67.610  30.320  20.380  1.00  0.00           N
ATOM    481 1HH2 ARG    27      67.870  29.710  21.130  1.00  0.00           H
ATOM    482 2HH2 ARG    27      68.260  31.040  20.210  1.00  0.00           H
ATOM    483  C   ARG    27      62.240  31.170  24.670  1.00  0.00           C
ATOM    484  O   ARG    27      62.400  30.810  25.820  1.00  0.00           O
TER
ENDMDL
REMARK    GENERATED BY TRJCONV
TITLE     Protein in water t= 2000.00000 step= 2000000
REMARK    THIS IS A SIMULATION BOX
CRYST1   50.000   50.000   50.000  60.00  60.00  90.00 P 1           1
MODEL        3
ATOM      1  CH3 ACE     1      29.910  56.030  11.100  1.00  0.00           C
ATOM      2 1HH3 ACE     1      29.760  56.190  10.000  1.00  0.00           H
ATOM      3 2HH3 ACE     1      29.340  55.150  11.320  1.00  0.00           H
ATOM      4 3HH3 ACE     1      29.560  56.780  11.790  1.00  0.00           H
ATOM      5  C   ACE     1      31.370  55.660  11.360  1.00  0.00           C
ATOM      6  O   ACE     1      31.650  54.520  11.840  1.00  0.00           O
ATOM      7  N   ARG     2      32.290  56.500  10.990  1.00  0.00           N
ATOM      8  H   ARG     2      31.850  57.290  10.530  1.00  0.00           H
ATOM      9  CA  ARG     2      33.760  56.370  10.860  1.00  0.00           C
ATOM     10  HA  ARG     2      34.020  55.630  10.150  1.00  0.00           H
ATOM     11  CB  ARG     2      34.390  57.730  10.380  1.00  0.00           C
ATOM     12  HB1 ARG     2      34.150  58.550  11.100  1.00  0.00           H
ATOM     13  HB2 ARG     2      35.470  57.490  10.510  1.00  0.00           H
ATOM     14  CG  ARG     2      34.020  58.080   8.910  1.00  0.00           C
ATOM     15  HG1 ARG     2      32.940  58.090   8.710  1.00  0.00           H
ATOM     16  HG2 ARG     2      34.350  59.100   8.790  1.00  0.00           H
ATOM     17  CD  ARG     2      34.870  57.440   7.780  1.00  0.00           C
ATOM     18  HD1 ARG     2      35.120  58.240   7.030  1.00  0.00           H
ATOM     19  HD2 ARG     2      35.780  57.070   8.070  1.00  0.00           H
ATOM     20  NE  ARG     2      34.020  56.500   7.090  1.00  0.00           N
ATOM     21  HE  ARG     2      33.090  56.370   7.500  1.00  0.00           H
ATOM     22  CZ  ARG     2      34.450  55.780   6.080  1.00  0.00           C
ATOM     23  NH1 ARG     2      35.650  55.990   5.500  1.00  0.00           N
ATOM     24 1HH1 ARG     2      36.250  56.640   5.830  1.00  0.00           H
ATOM     25 2HH1 ARG     2      35.810  55.570   4.540  1.00  0.00           H
ATOM     26  NH2 ARG     2      33.640  54.860   5.560  1.00  0.00           N
ATOM     27 1HH2 ARG     2      32.740  54.680   5.970  1.00  0.00           H
ATOM     28 2HH2 ARG     2      33.950  54.290   4.740  1.00  0.00           H
ATOM     29  C   ARG     2      34.380  55.960  12.210  1.00  0.00           C
ATOM     30  O   ARG     2      35.370  55.290  12.210  1.00  0.00           O
ATOM     31  N   THR     3      33.870  56.430  13.400  1.00  0.00           N
ATOM     32  H   THR     3      33.100  57.090  13.280  1.00  0.00           H
ATOM     33  CA  THR     3      34.510  56.310  14.710  1.00  0.00           C
ATOM     34  HA  THR     3      35.540  56.570  14.630  1.00  0.00           H
ATOM     35  CB  THR     3      33.830  57.200  15.750  1.00  0.00           C
ATOM     36  HB  THR     3      34.230  56.990  16.730  1.00  0.00           H
ATOM     37  OG1 THR     3      32.470  56.950  15.720  1.00  0.00           O
ATOM     38  HG1 THR     3      32.330  56.160  16.260  1.00  0.00           H
ATOM     39  CG2 THR     3      34.140  58.720  15.620  1.00  0.00           C
ATOM     40 1HG2 THR     3      35.120  58.960  15.260  1.00  0.00           H
ATOM     41 2HG2 THR     3      33.510  59.180  14.880  1.00  0.00           H
ATOM     42 3HG2 THR     3      34.060  59.190  16.600  1.00  0.00           H
ATOM     43  C   THR     3      34.550  54.800  15.150  1.00  0.00           C
ATOM     44  O   THR     3      35.490  54.270  15.680  1.00  0.00           O
ATOM     45  N   LYS     4      33.480  54.070  14.780  1.00  0.00           N
ATOM     46  H   LYS     4      32.790  54.620  14.300  1.00  0.00           H
ATOM     47  CA  LYS     4      33.380  52.640  15.020  1.00  0.00           C
ATOM     48  HA  LYS     4      33.660  52.290  16.030  1.00  0.00           H
ATOM     49  CB  LYS     4      31.960  52.270  14.650  1.00  0.00           C
ATOM     50  HB1 LYS     4      31.240  52.940  15.080  1.00  0.00           H
ATOM     51  HB2 LYS     4      31.800  52.390  13.540  1.00  0.00           H
ATOM     52  CG  LYS     4      31.480  50.920  15.060  1.00  0.00           C
ATOM     53  HG1 LYS     4      32.140  50.140  14.660  1.00  0.00           H
ATOM     54  HG2 LYS     4      31.710  50.890  16.150  1.00  0.00           H
ATOM     55  CD  LYS     4      30.010  50.470  14.810  1.00  0.00           C
ATOM     56  HD1 LYS     4      29.970  49.530  15.290  1.00  0.00           H
ATOM     57  HD2 LYS     4      29.230  51.160  15.140  1.00  0.00           H
ATOM     58  CE  LYS     4      29.710  50.110  13.360  1.00  0.00           C
ATOM     59  HE1 LYS     4      30.080  50.960  12.910  1.00  0.00           H
ATOM     60  HE2 LYS     4      30.250  49.190  13.050  1.00  0.00           H
ATOM     61  NZ  LYS     4      28.250  50.000  13.120  1.00  0.00           N
ATOM     62  HZ1 LYS     4      27.740  50.030  13.980  1.00  0.00           H
ATOM     63  HZ2 LYS     4      27.940  50.690  12.390  1.00  0.00           H
ATOM     64  HZ3 LYS     4      28.110  48.990  12.790  1.00  0.00           H
ATOM     65  C   LYS     4      34.280  51.850  14.020  1.00  0.00           C
ATOM     66  O   LYS     4      34.790  50.750  14.390  1.00  0.00           O
ATOM     67  N   LEU     5      34.340  52.320  12.780  1.00  0.00           N
ATOM     68  H   LEU     5      33.680  53.060  12.620  1.00  0.00           H
ATOM     69  CA  LEU     5      35.050  51.650  11.690  1.00  0.00           C
ATOM     70  HA  LEU     5      34.800  50.600  11.650  1.00  0.00           H
ATOM     71  CB  LEU     5      34.690  52.290  10.310  1.00  0.00           C
ATOM     72  HB1 LEU     5      33.680  52.100  10.040  1.00  0.00           H
ATOM     73  HB2 LEU     5      34.810  53.340  10.550  1.00  0.00           H
ATOM     74  CG  LEU     5      35.630  51.960   9.080  1.00  0.00           C
ATOM     75  HG  LEU     5      36.610  52.110   9.410  1.00  0.00           H
ATOM     76  CD1 LEU     5      35.590  50.520   8.600  1.00  0.00           C
ATOM     77 1HD1 LEU     5      35.630  49.860   9.460  1.00  0.00           H
ATOM     78 2HD1 LEU     5      34.660  50.410   8.020  1.00  0.00           H
ATOM     79 3HD1 LEU     5      36.330  50.440   7.790  1.00  0.00           H
ATOM     80  CD2 LEU     5      35.260  52.870   7.910  1.00  0.00           C
ATOM     81 1HD2 LEU     5      35.890  52.670   7.040  1.00  0.00           H
ATOM     82 2HD2 LEU     5      34.200  52.680   7.540  1.00  0.00           H
ATOM     83 3HD2 LEU     5      35.340  53.910   8.100  1.00  0.00           H
ATOM     84  C   LEU     5      36.530  51.590  11.950  1.00  0.00           C
ATOM     85  O   LEU     5      37.190  50.500  11.870  1.00  0.00           O
ATOM     86  N   TRP     6      37.110  52.790  12.270  1.00  0.00           N
ATOM     87  H   TRP     6      36.470  53.590  12.450  1.00  0.00           H
ATOM     88  CA  TRP     6      38.490  53.010  12.760  1.00  0.00           C
ATOM     89  HA  TRP     6      39.130  52.630  11.960  1.00  0.00           H
ATOM     90  CB  TRP     6      38.690  54.520  12.930  1.00  0.00           C
ATOM     91  HB1 TRP     6      37.920  54.910  13.650  1.00  0.00           H
ATOM     92  HB2 TRP     6      39.720  54.730  13.250  1.00  0.00           H
ATOM     93  CG  TRP     6      38.510  55.420  11.740  1.00  0.00           C
ATOM     94  CD1 TRP     6      38.740  54.990  10.470  1.00  0.00           C
ATOM     95  HD1 TRP     6      38.970  53.950  10.100  1.00  0.00           H
ATOM     96  CD2 TRP     6      38.070  56.820  11.620  1.00  0.00           C
ATOM     97  NE1 TRP     6      38.590  56.050   9.620  1.00  0.00           N
ATOM     98  HE1 TRP     6      38.910  55.990   8.670  1.00  0.00           H
ATOM     99  CE2 TRP     6      38.180  57.230  10.260  1.00  0.00           C
ATOM    100  CE3 TRP     6      37.620  57.800  12.560  1.00  0.00           C
ATOM    101  HE3 TRP     6      37.460  57.510  13.620  1.00  0.00           H
ATOM    102  CZ2 TRP     6      37.890  58.560   9.890  1.00  0.00           C
ATOM    103  HZ2 TRP     6      37.920  58.990   8.900  1.00  0.00           H
ATOM    104  CZ3 TRP     6      37.530  59.150  12.250  1.00  0.00           C
ATOM    105  HZ3 TRP     6      37.220  59.810  13.030  1.00  0.00           H
ATOM    106  CH2 TRP     6      37.630  59.510  10.910  1.00  0.00           C
ATOM    107  HH2 TRP     6      37.420  60.570  10.750  1.00  0.00           H
ATOM    108  C   TRP     6      38.830  52.120  13.970  1.00  0.00           C
ATOM    109  O   TRP     6      39.860  51.420  13.850  1.00  0.00           O
ATOM    110  N   GLU     7      38.110  52.120  15.110  1.00  0.00           N
ATOM    111  H   GLU     7      37.320  52.780  15.170  1.00  0.00           H
ATOM    112  CA  GLU     7      38.180  51.080  16.200  1.00  0.00           C
ATOM    113  HA  GLU     7      39.160  51.350  16.640  1.00  0.00           H
ATOM    114  CB  GLU     7      36.960  51.220  17.210  1.00  0.00           C
ATOM    115  HB1 GLU     7      36.800  52.260  17.510  1.00  0.00           H
ATOM    116  HB2 GLU     7      36.060  51.040  16.690  1.00  0.00           H
ATOM    117  CG  GLU     7      37.130  50.410  18.530  1.00  0.00           C
ATOM    118  HG1 GLU     7      36.340  50.750  19.190  1.00  0.00           H
ATOM    119  HG2 GLU     7      37.050  49.380  18.430  1.00  0.00           H
ATOM    120  CD  GLU     7      38.420  50.790  19.330  1.00  0.00           C
ATOM    121  OE1 GLU     7      38.990  49.880  19.940  1.00  0.00           O
ATOM    122  OE2 GLU     7      38.760  52.000  19.330  1.00  0.00           O
ATOM    123  C   GLU     7      38.220  49.670  15.710  1.00  0.00           C
ATOM    124  O   GLU     7      39.080  48.940  16.170  1.00  0.00           O
ATOM    125  N   MET     8      37.350  49.280  14.830  1.00  0.00           N
ATOM    126  H   MET     8      36.740  49.900  14.350  1.00  0.00           H
ATOM    127  CA  MET     8      37.200  47.880  14.360  1.00  0.00           C
ATOM    128  HA  MET     8      37.250  47.290  15.290  1.00  0.00           H
ATOM    129  CB  MET     8      35.750  47.620  13.720  1.00  0.00           C
ATOM    130  HB1 MET     8      35.080  48.220  14.330  1.00  0.00           H
ATOM    131  HB2 MET     8      35.720  48.060  12.730  1.00  0.00           H
ATOM    132  CG  MET     8      35.250  46.150  13.730  1.00  0.00           C
ATOM    133  HG1 MET     8      35.950  45.500  13.130  1.00  0.00           H
ATOM    134  HG2 MET     8      35.280  45.600  14.750  1.00  0.00           H
ATOM    135  SD  MET     8      33.550  45.930  13.000  1.00  0.00           S
ATOM    136  CE  MET     8      34.020  45.870  11.290  1.00  0.00           C
ATOM    137  HE1 MET     8      34.770  45.080  11.140  1.00  0.00           H
ATOM    138  HE2 MET     8      33.180  45.730  10.720  1.00  0.00           H
ATOM    139  HE3 MET     8      34.370  46.870  10.980  1.00  0.00           H
ATOM    140  C   MET     8      38.310  47.460  13.370  1.00  0.00           C
ATOM    141  O   MET     8      38.730  46.320  13.470  1.00  0.00           O
ATOM    142  N   LEU     9      38.900  48.380  12.550  1.00  0.00           N
ATOM    143  H   LEU     9      38.410  49.230  12.350  1.00  0.00           H
ATOM    144  CA  LEU     9      40.220  48.160  11.890  1.00  0.00           C
ATOM    145  HA  LEU     9      40.120  47.210  11.380  1.00  0.00           H
ATOM    146  CB  LEU     9      40.510  49.150  10.740  1.00  0.00           C
ATOM    147  HB1 LEU     9      40.050  50.110  11.100  1.00  0.00           H
ATOM    148  HB2 LEU     9      41.600  49.220  10.540  1.00  0.00           H
ATOM    149  CG  LEU     9      39.740  48.970   9.450  1.00  0.00           C
ATOM    150  HG  LEU     9      38.750  48.700   9.800  1.00  0.00           H
ATOM    151  CD1 LEU     9      39.780  50.270   8.580  1.00  0.00           C
ATOM    152 1HD1 LEU     9      40.010  51.060   9.280  1.00  0.00           H
ATOM    153 2HD1 LEU     9      40.580  50.450   7.850  1.00  0.00           H
ATOM    154 3HD1 LEU     9      38.830  50.430   8.150  1.00  0.00           H
ATOM    155  CD2 LEU     9      40.320  47.800   8.610  1.00  0.00           C
ATOM    156 1HD2 LEU     9      41.270  48.120   8.130  1.00  0.00           H
ATOM    157 2HD2 LEU     9      40.460  46.830   9.230  1.00  0.00           H
ATOM    158 3HD2 LEU     9      39.740  47.450   7.770  1.00  0.00           H
ATOM    159  C   LEU     9      41.400  48.130  12.810  1.00  0.00           C
ATOM    160  O   LEU     9      42.400  47.470  12.560  1.00  0.00           O
ATOM    161  N   VAL    10      41.320  48.800  13.960  1.00  0.00           N
ATOM    162  H   VAL    10      40.540  49.400  14.230  1.00  0.00           H
ATOM    163  CA  VAL    10      42.410  48.550  14.990  1.00  0.00           C
ATOM    164  HA  VAL    10      43.400  48.570  14.580  1.00  0.00           H
ATOM    165  CB  VAL    10      42.360  49.700  16.050  1.00  0.00           C
ATOM    166  HB  VAL    10      41.340  49.880  16.390  1.00  0.00           H
ATOM    167  CG1 VAL    10      43.090  49.370  17.420  1.00  0.00           C
ATOM    168 1HG1 VAL    10      43.220  50.180  18.110  1.00  0.00           H
ATOM    169 2HG1 VAL    10      42.610  48.510  17.870  1.00  0.00           H
ATOM    170 3HG1 VAL    10      44.090  49.080  17.150  1.00  0.00           H
ATOM    171  CG2 VAL    10      42.790  51.110  15.470  1.00  0.00           C
ATOM    172 1HG2 VAL    10      42.540  51.900  16.230  1.00  0.00           H
ATOM    173 2HG2 VAL    10      43.800  51.140  15.470  1.00  0.00           H
ATOM    174 3HG2 VAL    10      42.530  51.490  14.510  1.00  0.00           H
ATOM    175  C   VAL    10      42.230  47.160  15.550  1.00  0.00           C
ATOM    176  O   VAL    10      43.220  46.420  15.710  1.00  0.00           O
ATOM    177  N   GLU    11      41.000  46.730  15.800  1.00  0.00           N
ATOM    178  H   GLU    11      40.220  47.350  15.490  1.00  0.00           H
ATOM    179  CA  GLU    11      40.650  45.430  16.380  1.00  0.00           C
ATOM    180  HA  GLU    11      41.240  45.210  17.200  1.00  0.00           H
ATOM    181  CB  GLU    11      39.210  45.430  16.930  1.00  0.00           C
ATOM    182  HB1 GLU    11      39.130  46.370  17.550  1.00  0.00           H
ATOM    183  HB2 GLU    11      38.470  45.520  16.200  1.00  0.00           H
ATOM    184  CG  GLU    11      38.880  44.270  17.850  1.00  0.00           C
ATOM    185  HG1 GLU    11      37.780  44.170  18.080  1.00  0.00           H
ATOM    186  HG2 GLU    11      39.120  43.340  17.330  1.00  0.00           H
ATOM    187  CD  GLU    11      39.630  44.470  19.220  1.00  0.00           C
ATOM    188  OE1 GLU    11      40.720  43.830  19.300  1.00  0.00           O
ATOM    189  OE2 GLU    11      39.100  45.040  20.190  1.00  0.00           O
ATOM    190  C   GLU    11      40.880  44.280  15.410  1.00  0.00           C
ATOM    191  O   GLU    11      41.420  43.250  15.800  1.00  0.00           O
ATOM    192  N   LEU    12      40.670  44.480  14.110  1.00  0.00           N
ATOM    193  H   LEU    12      39.960  45.130  13.810  1.00  0.00           H
ATOM    194  CA  LEU    12      41.100  43.660  12.980  1.00  0.00           C
ATOM    195  HA  LEU    12      40.700  42.690  13.220  1.00  0.00           H
ATOM    196  CB  LEU    12      40.430  44.130  11.640  1.00  0.00           C
ATOM    197  HB1 LEU    12      40.300  45.180  11.760  1.00  0.00           H
ATOM    198  HB2 LEU    12      41.160  44.100  10.840  1.00  0.00           H
ATOM    199  CG  LEU    12      39.070  43.520  11.330  1.00  0.00           C
ATOM    200  HG  LEU    12      38.420  43.380  12.210  1.00  0.00           H
ATOM    201  CD1 LEU    12      38.260  44.430  10.420  1.00  0.00           C
ATOM    202 1HD1 LEU    12      37.190  44.150  10.490  1.00  0.00           H
ATOM    203 2HD1 LEU    12      38.200  45.390  10.890  1.00  0.00           H
ATOM    204 3HD1 LEU    12      38.590  44.400   9.370  1.00  0.00           H
ATOM    205  CD2 LEU    12      39.220  42.150  10.720  1.00  0.00           C
ATOM    206 1HD2 LEU    12      38.240  41.800  10.370  1.00  0.00           H
ATOM    207 2HD2 LEU    12      39.900  42.250   9.890  1.00  0.00           H
ATOM    208 3HD2 LEU    12      39.730  41.490  11.400  1.00  0.00           H
ATOM    209  C   LEU    12      42.680  43.470  12.840  1.00  0.00           C
ATOM    210  O   LEU    12      43.110  42.360  12.420  1.00  0.00           O
ATOM    211  N   GLY    13      43.530  44.450  13.130  1.00  0.00           N
ATOM    212  H   GLY    13      43.090  45.230  13.670  1.00  0.00           H
ATOM    213  CA  GLY    13      44.930  44.330  13.020  1.00  0.00           C
ATOM    214  HA1 GLY    13      45.270  43.690  12.180  1.00  0.00           H
ATOM    215  HA2 GLY    13      45.370  45.200  12.600  1.00  0.00           H
ATOM    216  C   GLY    13      45.520  43.880  14.390  1.00  0.00           C
ATOM    217  O   GLY    13      46.540  43.260  14.400  1.00  0.00           O
ATOM    218  N   ASN    14      44.710  44.130  15.470  1.00  0.00           N
ATOM    219  H   ASN    14      43.930  44.820  15.420  1.00  0.00           H
ATOM    220  CA  ASN    14      45.010  43.490  16.790  1.00  0.00           C
ATOM    221  HA  ASN    14      46.070  43.550  16.870  1.00  0.00           H
ATOM    222  CB  ASN    14      44.220  44.150  17.920  1.00  0.00           C
ATOM    223  HB1 ASN    14      44.520  45.160  18.060  1.00  0.00           H
ATOM    224  HB2 ASN    14      43.150  44.310  17.800  1.00  0.00           H
ATOM    225  CG  ASN    14      44.470  43.510  19.270  1.00  0.00           C
ATOM    226  OD1 ASN    14      45.610  43.460  19.690  1.00  0.00           O
ATOM    227  ND2 ASN    14      43.480  42.870  19.850  1.00  0.00           N
ATOM    228 1HD2 ASN    14      42.490  42.890  19.510  1.00  0.00           H
ATOM    229 2HD2 ASN    14      43.490  42.460  20.740  1.00  0.00           H
ATOM    230  C   ASN    14      44.790  41.980  16.630  1.00  0.00           C
ATOM    231  O   ASN    14      45.700  41.170  16.970  1.00  0.00           O
ATOM    232  N   MET    15      43.690  41.570  15.970  1.00  0.00           N
ATOM    233  H   MET    15      43.000  42.260  15.800  1.00  0.00           H
ATOM    234  CA  MET    15      43.270  40.160  15.800  1.00  0.00           C
ATOM    235  HA  MET    15      43.120  39.740  16.740  1.00  0.00           H
ATOM    236  CB  MET    15      41.830  40.000  15.100  1.00  0.00           C
ATOM    237  HB1 MET    15      41.300  40.970  15.250  1.00  0.00           H
ATOM    238  HB2 MET    15      41.810  40.010  14.050  1.00  0.00           H
ATOM    239  CG  MET    15      41.180  38.700  15.710  1.00  0.00           C
ATOM    240  HG1 MET    15      41.830  37.850  15.660  1.00  0.00           H
ATOM    241  HG2 MET    15      40.990  38.910  16.740  1.00  0.00           H
ATOM    242  SD  MET    15      39.510  38.430  15.090  1.00  0.00           S
ATOM    243  CE  MET    15      39.800  37.950  13.310  1.00  0.00           C
ATOM    244  HE1 MET    15      38.810  37.620  12.950  1.00  0.00           H
ATOM    245  HE2 MET    15      40.010  38.810  12.690  1.00  0.00           H
ATOM    246  HE3 MET    15      40.590  37.270  13.180  1.00  0.00           H
ATOM    247  C   MET    15      44.190  39.390  14.870  1.00  0.00           C
ATOM    248  O   MET    15      44.110  38.240  14.880  1.00  0.00           O
ATOM    249  N   ASP    16      44.910  40.200  14.090  1.00  0.00           N
ATOM    250  H   ASP    16      44.720  41.210  14.080  1.00  0.00           H
ATOM    251  CA  ASP    16      45.980  39.810  13.230  1.00  0.00           C
ATOM    252  HA  ASP    16      45.570  38.980  12.760  1.00  0.00           H
ATOM    253  CB  ASP    16      46.300  40.870  12.150  1.00  0.00           C
ATOM    254  HB1 ASP    16      45.510  40.950  11.410  1.00  0.00           H
ATOM    255  HB2 ASP    16      46.410  41.920  12.570  1.00  0.00           H
ATOM    256  CG  ASP    16      47.610  40.730  11.420  1.00  0.00           C
ATOM    257  OD1 ASP    16      47.690  39.790  10.620  1.00  0.00           O
ATOM    258  OD2 ASP    16      48.570  41.450  11.670  1.00  0.00           O
ATOM    259  C   ASP    16      47.180  39.410  14.100  1.00  0.00           C
ATOM    260  O   ASP    16      47.830  38.390  13.870  1.00  0.00           O
ATOM    261  N   LYS    17      47.670  40.300  14.940  1.00  0.00           N
ATOM    262  H   LYS    17      47.170  41.210  15.040  1.00  0.00           H
ATOM    263  CA  LYS    17      48.720  40.150  15.930  1.00  0.00           C
ATOM    264  HA  LYS    17      49.590  40.100  15.220  1.00  0.00           H
ATOM    265  CB  LYS    17      48.950  41.440  16.810  1.00  0.00           C
ATOM    266  HB1 LYS    17      48.770  42.440  16.310  1.00  0.00           H
ATOM    267  HB2 LYS    17      48.160  41.350  17.580  1.00  0.00           H
ATOM    268  CG  LYS    17      50.320  41.510  17.520  1.00  0.00           C
ATOM    269  HG1 LYS    17      50.550  40.600  17.930  1.00  0.00           H
ATOM    270  HG2 LYS    17      51.150  41.620  16.760  1.00  0.00           H
ATOM    271  CD  LYS    17      50.570  42.650  18.530  1.00  0.00           C
ATOM    272  HD1 LYS    17      51.560  42.760  18.800  1.00  0.00           H
ATOM    273  HD2 LYS    17      50.210  43.600  18.020  1.00  0.00           H
ATOM    274  CE  LYS    17      49.930  42.450  19.860  1.00  0.00           C
ATOM    275  HE1 LYS    17      48.880  42.400  19.670  1.00  0.00           H
ATOM    276  HE2 LYS    17      50.240  41.470  20.360  1.00  0.00           H
ATOM    277  NZ  LYS    17      50.350  43.550  20.740  1.00  0.00           N
ATOM    278  HZ1 LYS    17      49.940  43.440  21.640  1.00  0.00           H
ATOM    279  HZ2 LYS    17      51.410  43.660  20.690  1.00  0.00           H
ATOM    280  HZ3 LYS    17      49.930  44.450  20.490  1.00  0.00           H
ATOM    281  C   LYS    17      48.570  38.820  16.770  1.00  0.00           C
ATOM    282  O   LYS    17      49.620  38.130  17.040  1.00  0.00           O
ATOM    283  N   ALA    18      47.340  38.390  17.130  1.00  0.00           N
ATOM    284  H   ALA    18      46.490  39.000  16.900  1.00  0.00           H
ATOM    285  CA  ALA    18      47.060  37.160  17.970  1.00  0.00           C
ATOM    286  HA  ALA    18      47.510  37.300  18.940  1.00  0.00           H
ATOM    287  CB  ALA    18      45.530  37.030  18.010  1.00  0.00           C
ATOM    288  HB1 ALA    18      45.170  37.110  16.970  1.00  0.00           H
ATOM    289  HB2 ALA    18      45.130  36.150  18.510  1.00  0.00           H
ATOM    290  HB3 ALA    18      45.080  37.920  18.550  1.00  0.00           H
ATOM    291  C   ALA    18      47.690  35.870  17.450  1.00  0.00           C
ATOM    292  O   ALA    18      48.320  35.210  18.290  1.00  0.00           O
ATOM    293  N   VAL    19      47.600  35.590  16.160  1.00  0.00           N
ATOM    294  H   VAL    19      47.010  36.110  15.510  1.00  0.00           H
ATOM    295  CA  VAL    19      48.110  34.460  15.460  1.00  0.00           C
ATOM    296  HA  VAL    19      47.670  33.630  15.990  1.00  0.00           H
ATOM    297  CB  VAL    19      47.660  34.400  13.970  1.00  0.00           C
ATOM    298  HB  VAL    19      48.520  34.780  13.400  1.00  0.00           H
ATOM    299  CG1 VAL    19      47.450  32.900  13.640  1.00  0.00           C
ATOM    300 1HG1 VAL    19      47.170  32.660  12.580  1.00  0.00           H
ATOM    301 2HG1 VAL    19      48.200  32.200  13.930  1.00  0.00           H
ATOM    302 3HG1 VAL    19      46.560  32.630  14.260  1.00  0.00           H
ATOM    303  CG2 VAL    19      46.330  35.090  13.560  1.00  0.00           C
ATOM    304 1HG2 VAL    19      46.460  36.200  13.750  1.00  0.00           H
ATOM    305 2HG2 VAL    19      46.180  35.010  12.410  1.00  0.00           H
ATOM    306 3HG2 VAL    19      45.490  34.780  14.090  1.00  0.00           H
ATOM    307  C   VAL    19      49.670  34.510  15.530  1.00  0.00           C
ATOM    308  O   VAL    19      50.350  33.540  15.860  1.00  0.00           O
ATOM    309  N   LYS    20      50.210  35.690  15.210  1.00  0.00           N
ATOM    310  H   LYS    20      49.540  36.420  15.080  1.00  0.00           H
ATOM    311  CA  LYS    20      51.610  36.090  15.240  1.00  0.00           C
ATOM    312  HA  LYS    20      52.170  35.330  14.690  1.00  0.00           H
ATOM    313  CB  LYS    20      51.700  37.400  14.420  1.00  0.00           C
ATOM    314  HB1 LYS    20      51.350  38.320  14.910  1.00  0.00           H
ATOM    315  HB2 LYS    20      52.770  37.510  14.440  1.00  0.00           H
ATOM    316  CG  LYS    20      51.110  37.360  12.990  1.00  0.00           C
ATOM    317  HG1 LYS    20      51.580  36.580  12.410  1.00  0.00           H
ATOM    318  HG2 LYS    20      50.010  37.150  13.030  1.00  0.00           H
ATOM    319  CD  LYS    20      51.360  38.710  12.250  1.00  0.00           C
ATOM    320  HD1 LYS    20      50.780  39.490  12.770  1.00  0.00           H
ATOM    321  HD2 LYS    20      52.380  39.050  12.320  1.00  0.00           H
ATOM    322  CE  LYS    20      50.990  38.520  10.710  1.00  0.00           C
ATOM    323  HE1 LYS    20      51.870  38.190  10.190  1.00  0.00           H
ATOM    324  HE2 LYS    20      50.210  37.760  10.480  1.00  0.00           H
ATOM    325  NZ  LYS    20      50.310  39.720  10.220  1.00  0.00           N
ATOM    326  HZ1 LYS    20      49.310  39.730  10.450  1.00  0.00           H
ATOM    327  HZ2 LYS    20      50.790  40.530  10.540  1.00  0.00           H
ATOM    328  HZ3 LYS    20      50.260  39.760   9.190  1.00  0.00           H
ATOM    329  C   LYS    20      52.230  36.160  16.640  1.00  0.00           C
ATOM    330  O   LYS    20      53.450  36.230  16.710  1.00  0.00           O
ATOM    331  N   LEU    21      51.450  36.020  17.730  1.00  0.00           N
ATOM    332  H   LEU    21      50.470  36.320  17.640  1.00  0.00           H
ATOM    333  CA  LEU    21      51.930  35.660  19.050  1.00  0.00           C
ATOM    334  HA  LEU    21      52.970  35.990  19.330  1.00  0.00           H
ATOM    335  CB  LEU    21      50.940  36.330  20.120  1.00  0.00           C
ATOM    336  HB1 LEU    21      49.830  36.240  19.850  1.00  0.00           H
ATOM    337  HB2 LEU    21      50.990  36.020  21.150  1.00  0.00           H
ATOM    338  CG  LEU    21      51.210  37.780  20.410  1.00  0.00           C
ATOM    339  HG  LEU    21      51.070  38.390  19.520  1.00  0.00           H
ATOM    340  CD1 LEU    21      50.200  38.360  21.390  1.00  0.00           C
ATOM    341 1HD1 LEU    21      50.160  39.470  21.680  1.00  0.00           H
ATOM    342 2HD1 LEU    21      49.270  37.990  21.030  1.00  0.00           H
ATOM    343 3HD1 LEU    21      50.310  37.840  22.330  1.00  0.00           H
ATOM    344  CD2 LEU    21      52.620  38.060  20.930  1.00  0.00           C
ATOM    345 1HD2 LEU    21      53.380  37.850  20.220  1.00  0.00           H
ATOM    346 2HD2 LEU    21      52.690  39.110  21.170  1.00  0.00           H
ATOM    347 3HD2 LEU    21      52.830  37.520  21.840  1.00  0.00           H
ATOM    348  C   LEU    21      51.860  34.210  19.300  1.00  0.00           C
ATOM    349  O   LEU    21      52.730  33.520  19.860  1.00  0.00           O
ATOM    350  N   TRP    22      50.700  33.620  18.900  1.00  0.00           N
ATOM    351  H   TRP    22      49.940  34.100  18.480  1.00  0.00           H
ATOM    352  CA  TRP    22      50.380  32.240  19.100  1.00  0.00           C
ATOM    353  HA  TRP    22      50.420  32.040  20.170  1.00  0.00           H
ATOM    354  CB  TRP    22      48.980  32.020  18.520  1.00  0.00           C
ATOM    355  HB1 TRP    22      48.360  32.660  19.060  1.00  0.00           H
ATOM    356  HB2 TRP    22      48.950  32.370  17.520  1.00  0.00           H
ATOM    357  CG  TRP    22      48.400  30.630  18.490  1.00  0.00           C
ATOM    358  CD1 TRP    22      47.990  29.940  17.420  1.00  0.00           C
ATOM    359  HD1 TRP    22      47.870  30.310  16.420  1.00  0.00           H
ATOM    360  CD2 TRP    22      48.340  29.650  19.580  1.00  0.00           C
ATOM    361  NE1 TRP    22      47.560  28.740  17.750  1.00  0.00           N
ATOM    362  HE1 TRP    22      47.370  28.040  17.020  1.00  0.00           H
ATOM    363  CE2 TRP    22      47.900  28.430  19.050  1.00  0.00           C
ATOM    364  CE3 TRP    22      48.610  29.670  20.960  1.00  0.00           C
ATOM    365  HE3 TRP    22      48.810  30.660  21.250  1.00  0.00           H
ATOM    366  CZ2 TRP    22      47.780  27.230  19.820  1.00  0.00           C
ATOM    367  HZ2 TRP    22      47.540  26.340  19.320  1.00  0.00           H
ATOM    368  CZ3 TRP    22      48.530  28.550  21.730  1.00  0.00           C
ATOM    369  HZ3 TRP    22      48.850  28.500  22.810  1.00  0.00           H
ATOM    370  CH2 TRP    22      48.100  27.290  21.180  1.00  0.00           C
ATOM    371  HH2 TRP    22      47.960  26.430  21.800  1.00  0.00           H
ATOM    372  C   TRP    22      51.380  31.280  18.450  1.00  0.00           C
ATOM    373  O   TRP    22      51.560  30.170  18.980  1.00  0.00           O
ATOM    374  N   ARG    23      52.060  31.650  17.360  1.00  0.00           N
ATOM    375  H   ARG    23      51.660  32.400  16.780  1.00  0.00           H
ATOM    376  CA  ARG    23      53.040  30.760  16.740  1.00  0.00           C
ATOM    377  HA  ARG    23      52.760  29.770  16.880  1.00  0.00           H
ATOM    378  CB  ARG    23      53.200  31.170  15.240  1.00  0.00           C
ATOM    379  HB1 ARG    23      53.440  32.210  15.170  1.00  0.00           H
ATOM    380  HB2 ARG    23      54.020  30.690  14.810  1.00  0.00           H
ATOM    381  CG  ARG    23      51.840  30.920  14.370  1.00  0.00           C
ATOM    382  HG1 ARG    23      51.450  29.890  14.480  1.00  0.00           H
ATOM    383  HG2 ARG    23      51.010  31.610  14.680  1.00  0.00           H
ATOM    384  CD  ARG    23      52.330  31.330  12.960  1.00  0.00           C
ATOM    385  HD1 ARG    23      53.010  32.200  13.000  1.00  0.00           H
ATOM    386  HD2 ARG    23      52.870  30.480  12.550  1.00  0.00           H
ATOM    387  NE  ARG    23      51.200  31.780  12.080  1.00  0.00           N
ATOM    388  HE  ARG    23      50.540  31.050  11.930  1.00  0.00           H
ATOM    389  CZ  ARG    23      50.960  32.940  11.420  1.00  0.00           C
ATOM    390  NH1 ARG    23      51.730  34.020  11.510  1.00  0.00           N
ATOM    391 1HH1 ARG    23      52.650  34.080  12.040  1.00  0.00           H
ATOM    392 2HH1 ARG    23      51.610  34.670  10.720  1.00  0.00           H
ATOM    393  NH2 ARG    23      49.860  32.990  10.660  1.00  0.00           N
ATOM    394 1HH2 ARG    23      49.170  32.210  10.670  1.00  0.00           H
ATOM    395 2HH2 ARG    23      49.560  33.890  10.170  1.00  0.00           H
ATOM    396  C   ARG    23      54.490  31.100  17.300  1.00  0.00           C
ATOM    397  O   ARG    23      55.460  30.310  17.110  1.00  0.00           O
ATOM    398  N   LYS    24      54.610  32.110  18.120  1.00  0.00           N
ATOM    399  H   LYS    24      53.780  32.620  18.350  1.00  0.00           H
ATOM    400  CA  LYS    24      55.850  32.710  18.610  1.00  0.00           C
ATOM    401  HA  LYS    24      56.650  32.440  17.920  1.00  0.00           H
ATOM    402  CB  LYS    24      55.630  34.280  18.650  1.00  0.00           C
ATOM    403  HB1 LYS    24      55.060  34.650  17.860  1.00  0.00           H
ATOM    404  HB2 LYS    24      55.110  34.620  19.510  1.00  0.00           H
ATOM    405  CG  LYS    24      56.900  35.020  18.680  1.00  0.00           C
ATOM    406  HG1 LYS    24      57.270  34.790  19.660  1.00  0.00           H
ATOM    407  HG2 LYS    24      57.580  34.720  17.870  1.00  0.00           H
ATOM    408  CD  LYS    24      56.720  36.550  18.520  1.00  0.00           C
ATOM    409  HD1 LYS    24      56.000  36.740  17.690  1.00  0.00           H
ATOM    410  HD2 LYS    24      56.230  36.810  19.440  1.00  0.00           H
ATOM    411  CE  LYS    24      57.980  37.370  18.360  1.00  0.00           C
ATOM    412  HE1 LYS    24      58.460  37.750  19.320  1.00  0.00           H
ATOM    413  HE2 LYS    24      58.750  36.820  17.810  1.00  0.00           H
ATOM    414  NZ  LYS    24      57.680  38.710  17.780  1.00  0.00           N
ATOM    415  HZ1 LYS    24      56.820  39.050  18.240  1.00  0.00           H
ATOM    416  HZ2 LYS    24      58.390  39.380  18.060  1.00  0.00           H
ATOM    417  HZ3 LYS    24      57.510  38.690  16.760  1.00  0.00           H
ATOM    418  C   LYS    24      55.970  32.310  20.090  1.00  0.00           C
ATOM    419  O   LYS    24      57.090  32.030  20.530  1.00  0.00           O
ATOM    420  N   LEU    25      54.860  32.230  20.800  1.00  0.00           N
ATOM    421  H   LEU    25      53.960  32.450  20.450  1.00  0.00           H
ATOM    422  CA  LEU    25      54.870  31.770  22.180  1.00  0.00           C
ATOM    423  HA  LEU    25      55.860  31.340  22.480  1.00  0.00           H
ATOM    424  CB  LEU    25      54.660  33.010  23.090  1.00  0.00           C
ATOM    425  HB1 LEU    25      53.950  33.630  22.620  1.00  0.00           H
ATOM    426  HB2 LEU    25      54.190  32.770  24.050  1.00  0.00           H
ATOM    427  CG  LEU    25      55.930  33.880  23.470  1.00  0.00           C
ATOM    428  HG  LEU    25      56.550  33.690  22.640  1.00  0.00           H
ATOM    429  CD1 LEU    25      55.670  35.400  23.550  1.00  0.00           C
ATOM    430 1HD1 LEU    25      55.200  35.820  22.660  1.00  0.00           H
ATOM    431 2HD1 LEU    25      55.200  35.690  24.440  1.00  0.00           H
ATOM    432 3HD1 LEU    25      56.680  35.930  23.590  1.00  0.00           H
ATOM    433  CD2 LEU    25      56.550  33.390  24.820  1.00  0.00           C
ATOM    434 1HD2 LEU    25      57.080  32.410  24.830  1.00  0.00           H
ATOM    435 2HD2 LEU    25      57.260  34.070  25.200  1.00  0.00           H
ATOM    436 3HD2 LEU    25      55.740  33.370  25.530  1.00  0.00           H
ATOM    437  C   LEU    25      53.770  30.790  22.400  1.00  0.00           C
ATOM    438  O   LEU    25      52.680  31.110  22.890  1.00  0.00           O
ATOM    439  N   LYS    26      53.800  29.640  21.690  1.00  0.00           N
ATOM    440  H   LYS    26      54.490  29.450  21.010  1.00  0.00           H
ATOM    441  CA  LYS    26      52.680  28.660  21.830  1.00  0.00           C
ATOM    442  HA  LYS    26      51.800  29.260  21.570  1.00  0.00           H
ATOM    443  CB  LYS    26      52.870  27.650  20.700  1.00  0.00           C
ATOM    444  HB1 LYS    26      52.980  28.170  19.720  1.00  0.00           H
ATOM    445  HB2 LYS    26      53.760  27.040  20.840  1.00  0.00           H
ATOM    446  CG  LYS    26      51.830  26.540  20.480  1.00  0.00           C
ATOM    447  HG1 LYS    26      51.850  25.810  21.340  1.00  0.00           H
ATOM    448  HG2 LYS    26      50.800  26.960  20.400  1.00  0.00           H
ATOM    449  CD  LYS    26      52.220  25.780  19.200  1.00  0.00           C
ATOM    450  HD1 LYS    26      52.150  26.530  18.420  1.00  0.00           H
ATOM    451  HD2 LYS    26      53.270  25.490  19.140  1.00  0.00           H
ATOM    452  CE  LYS    26      51.200  24.620  19.000  1.00  0.00           C
ATOM    453  HE1 LYS    26      51.260  24.030  19.900  1.00  0.00           H
ATOM    454  HE2 LYS    26      50.190  24.910  18.680  1.00  0.00           H
ATOM    455  NZ  LYS    26      51.740  23.660  18.070  1.00  0.00           N
ATOM    456  HZ1 LYS    26      51.090  23.310  17.430  1.00  0.00           H
ATOM    457  HZ2 LYS    26      52.530  24.040  17.500  1.00  0.00           H
ATOM    458  HZ3 LYS    26      52.160  22.850  18.540  1.00  0.00           H
ATOM    459  C   LYS    26      52.570  28.010  23.200  1.00  0.00           C
ATOM    460  O   LYS    26      51.400  27.770  23.620  1.00  0.00           O
ATOM    461  N   ARG    27      53.650  27.790  23.930  1.00  0.00           N
ATOM    462  H   ARG    27      54.540  27.870  23.470  1.00  0.00           H
ATOM    463  CA  ARG    27      53.510  27.040  25.150  1.00  0.00           C
ATOM    464  HA  ARG    27      52.700  27.470  25.720  1.00  0.00           H
ATOM    465  CB  ARG    27      54.750  27.280  26.140  1.00  0.00           C
ATOM    466  HB1 ARG    27      54.560  26.710  27.110  1.00  0.00           H
ATOM    467  HB2 ARG    27      55.690  26.930  25.690  1.00  0.00           H
ATOM    468  CG  ARG    27      55.010  28.780  26.530  1.00  0.00           C
ATOM    469  HG1 ARG    27      54.860  29.420  25.680  1.00  0.00           H
ATOM    470  HG2 ARG    27      54.130  28.980  27.180  1.00  0.00           H
ATOM    471  CD  ARG    27      56.400  29.070  27.240  1.00  0.00           C
ATOM    472  HD1 ARG    27      56.220  29.930  27.860  1.00  0.00           H
ATOM    473  HD2 ARG    27      56.760  28.330  28.000  1.00  0.00           H
ATOM    474  NE  ARG    27      57.520  29.280  26.290  1.00  0.00           N
ATOM    475  HE  ARG    27      57.770  28.430  25.710  1.00  0.00           H
ATOM    476  CZ  ARG    27      58.420  30.290  26.280  1.00  0.00           C
ATOM    477  NH1 ARG    27      58.320  31.390  27.020  1.00  0.00           N
ATOM    478 1HH1 ARG    27      57.630  31.430  27.800  1.00  0.00           H
ATOM    479 2HH1 ARG    27      58.950  32.240  27.100  1.00  0.00           H
ATOM    480  NH2 ARG    27      59.390  30.270  25.400  1.00  0.00           N
ATOM    481 1HH2 ARG    27      59.540  29.500  24.750  1.00  0.00           H
ATOM    482 2HH2 ARG    27      59.720  31.190  25.070  1.00  0.00           H
ATOM    483  C   ARG    27      53.310  25.510  24.840  1.00  0.00           C
ATOM    484  O   ARG    27      54.110  24.880  24.120  1.00  0.00           O
TER
ENDMDL
REMARK    GENERATED BY TRJCONV
TITLE     Protein in water t= 3000.00000 step= 3000000
REMARK    THIS IS A SIMULATION BOX
CRYST1   50.000   50.000   50.000  60.00  60.00  90.00 P 1           1
MODEL        4
ATOM      1  CH3 ACE     1      31.560  42.050  12.240  1.00  0.00           C
ATOM      2 1HH3 ACE     1      31.990  41.200  12.700  1.00  0.00           H
ATOM      3 2HH3 ACE     1      30.810  42.450  12.900  1.00  0.00           H
ATOM      4 3HH3 ACE     1      31.270  41.760  11.220  1.00  0.00           H
ATOM      5  C   ACE     1      32.560  43.240  12.100  1.00  0.00           C
ATOM      6  O   ACE     1      33.480  43.400  12.920  1.00  0.00           O
ATOM      7  N   ARG     2      32.280  44.100  11.130  1.00  0.00           N
ATOM      8  H   ARG     2      31.400  43.970  10.600  1.00  0.00           H
ATOM      9  CA  ARG     2      33.160  45.260  10.760  1.00  0.00           C
ATOM     10  HA  ARG     2      34.130  44.910  10.510  1.00  0.00           H
ATOM     11  CB  ARG     2      32.760  46.050   9.540  1.00  0.00           C
ATOM     12  HB1 ARG     2      31.720  46.400   9.630  1.00  0.00           H
ATOM     13  HB2 ARG     2      33.270  46.970   9.430  1.00  0.00           H
ATOM     14  CG  ARG     2      32.960  45.200   8.310  1.00  0.00           C
ATOM     15  HG1 ARG     2      34.010  44.760   8.320  1.00  0.00           H
ATOM     16  HG2 ARG     2      32.300  44.360   8.340  1.00  0.00           H
ATOM     17  CD  ARG     2      32.780  45.910   6.940  1.00  0.00           C
ATOM     18  HD1 ARG     2      33.590  46.630   6.840  1.00  0.00           H
ATOM     19  HD2 ARG     2      32.800  45.230   6.100  1.00  0.00           H
ATOM     20  NE  ARG     2      31.490  46.630   6.950  1.00  0.00           N
ATOM     21  HE  ARG     2      30.790  46.230   7.510  1.00  0.00           H
ATOM     22  CZ  ARG     2      31.170  47.730   6.190  1.00  0.00           C
ATOM     23  NH1 ARG     2      31.900  48.230   5.220  1.00  0.00           N
ATOM     24 1HH1 ARG     2      32.820  47.820   4.990  1.00  0.00           H
ATOM     25 2HH1 ARG     2      31.600  48.990   4.600  1.00  0.00           H
ATOM     26  NH2 ARG     2      29.960  48.290   6.290  1.00  0.00           N
ATOM     27 1HH2 ARG     2      29.220  47.900   6.860  1.00  0.00           H
ATOM     28 2HH2 ARG     2      29.690  49.170   5.850  1.00  0.00           H
ATOM     29  C   ARG     2      33.330  46.300  11.900  1.00  0.00           C
ATOM     30  O   ARG     2      34.440  46.600  12.260  1.00  0.00           O
ATOM     31  N   THR     3      32.190  46.630  12.550  1.00  0.00           N
ATOM     32  H   THR     3      31.350  46.130  12.230  1.00  0.00           H
ATOM     33  CA  THR     3      32.110  47.540  13.650  1.00  0.00           C
ATOM     34  HA  THR     3      32.710  48.390  13.400  1.00  0.00           H
ATOM     35  CB  THR     3      30.620  47.850  13.910  1.00  0.00           C
ATOM     36  HB  THR     3      30.460  48.410  14.860  1.00  0.00           H
ATOM     37  OG1 THR     3      29.750  46.730  14.000  1.00  0.00           O
ATOM     38  HG1 THR     3      29.770  46.390  14.920  1.00  0.00           H
ATOM     39  CG2 THR     3      30.030  48.720  12.830  1.00  0.00           C
ATOM     40 1HG2 THR     3      29.080  49.050  13.160  1.00  0.00           H
ATOM     41 2HG2 THR     3      30.630  49.570  12.750  1.00  0.00           H
ATOM     42 3HG2 THR     3      30.090  48.340  11.810  1.00  0.00           H
ATOM     43  C   THR     3      32.810  46.960  14.880  1.00  0.00           C
ATOM     44  O   THR     3      33.500  47.680  15.670  1.00  0.00           O
ATOM     45  N   LYS     4      32.660  45.650  15.060  1.00  0.00           N
ATOM     46  H   LYS     4      32.220  45.070  14.380  1.00  0.00           H
ATOM     47  CA  LYS     4      33.300  44.970  16.170  1.00  0.00           C
ATOM     48  HA  LYS     4      32.950  45.460  17.070  1.00  0.00           H
ATOM     49  CB  LYS     4      32.820  43.470  16.280  1.00  0.00           C
ATOM     50  HB1 LYS     4      33.210  42.990  15.420  1.00  0.00           H
ATOM     51  HB2 LYS     4      33.280  43.050  17.170  1.00  0.00           H
ATOM     52  CG  LYS     4      31.250  43.240  16.240  1.00  0.00           C
ATOM     53  HG1 LYS     4      30.690  43.810  16.990  1.00  0.00           H
ATOM     54  HG2 LYS     4      31.060  43.470  15.240  1.00  0.00           H
ATOM     55  CD  LYS     4      31.020  41.760  16.360  1.00  0.00           C
ATOM     56  HD1 LYS     4      31.470  41.370  15.510  1.00  0.00           H
ATOM     57  HD2 LYS     4      31.430  41.350  17.350  1.00  0.00           H
ATOM     58  CE  LYS     4      29.590  41.450  16.290  1.00  0.00           C
ATOM     59  HE1 LYS     4      29.060  41.920  17.180  1.00  0.00           H
ATOM     60  HE2 LYS     4      29.020  41.920  15.480  1.00  0.00           H
ATOM     61  NZ  LYS     4      29.320  40.030  16.420  1.00  0.00           N
ATOM     62  HZ1 LYS     4      28.350  39.890  16.720  1.00  0.00           H
ATOM     63  HZ2 LYS     4      29.430  39.630  15.540  1.00  0.00           H
ATOM     64  HZ3 LYS     4      29.940  39.620  17.070  1.00  0.00           H
ATOM     65  C   LYS     4      34.820  45.090  16.170  1.00  0.00           C
ATOM     66  O   LYS     4      35.410  45.470  17.150  1.00  0.00           O
ATOM     67  N   LEU     5      35.400  44.840  14.990  1.00  0.00           N
ATOM     68  H   LEU     5      34.870  44.320  14.330  1.00  0.00           H
ATOM     69  CA  LEU     5      36.830  44.810  14.820  1.00  0.00           C
ATOM     70  HA  LEU     5      37.360  44.200  15.530  1.00  0.00           H
ATOM     71  CB  LEU     5      37.070  44.150  13.480  1.00  0.00           C
ATOM     72  HB1 LEU     5      36.470  44.550  12.670  1.00  0.00           H
ATOM     73  HB2 LEU     5      38.160  44.290  13.350  1.00  0.00           H
ATOM     74  CG  LEU     5      36.960  42.590  13.390  1.00  0.00           C
ATOM     75  HG  LEU     5      36.170  42.290  14.150  1.00  0.00           H
ATOM     76  CD1 LEU     5      36.430  42.090  12.010  1.00  0.00           C
ATOM     77 1HD1 LEU     5      35.350  42.220  11.880  1.00  0.00           H
ATOM     78 2HD1 LEU     5      37.000  42.550  11.160  1.00  0.00           H
ATOM     79 3HD1 LEU     5      36.650  41.040  11.940  1.00  0.00           H
ATOM     80  CD2 LEU     5      38.210  41.800  13.840  1.00  0.00           C
ATOM     81 1HD2 LEU     5      38.450  41.940  14.930  1.00  0.00           H
ATOM     82 2HD2 LEU     5      37.930  40.780  13.660  1.00  0.00           H
ATOM     83 3HD2 LEU     5      39.060  42.080  13.280  1.00  0.00           H
ATOM     84  C   LEU     5      37.370  46.250  14.820  1.00  0.00           C
ATOM     85  O   LEU     5      38.560  46.490  15.090  1.00  0.00           O
ATOM     86  N   TRP     6      36.500  47.230  14.550  1.00  0.00           N
ATOM     87  H   TRP     6      35.560  47.020  14.270  1.00  0.00           H
ATOM     88  CA  TRP     6      36.840  48.650  14.660  1.00  0.00           C
ATOM     89  HA  TRP     6      37.750  48.840  14.100  1.00  0.00           H
ATOM     90  CB  TRP     6      35.760  49.570  13.930  1.00  0.00           C
ATOM     91  HB1 TRP     6      34.820  49.260  14.270  1.00  0.00           H
ATOM     92  HB2 TRP     6      35.850  50.570  14.280  1.00  0.00           H
ATOM     93  CG  TRP     6      35.780  49.470  12.450  1.00  0.00           C
ATOM     94  CD1 TRP     6      36.770  48.940  11.690  1.00  0.00           C
ATOM     95  HD1 TRP     6      37.640  48.480  12.080  1.00  0.00           H
ATOM     96  CD2 TRP     6      34.770  49.980  11.520  1.00  0.00           C
ATOM     97  NE1 TRP     6      36.410  49.010  10.350  1.00  0.00           N
ATOM     98  HE1 TRP     6      37.040  48.740   9.600  1.00  0.00           H
ATOM     99  CE2 TRP     6      35.210  49.610  10.180  1.00  0.00           C
ATOM    100  CE3 TRP     6      33.530  50.610  11.560  1.00  0.00           C
ATOM    101  HE3 TRP     6      33.160  50.910  12.500  1.00  0.00           H
ATOM    102  CZ2 TRP     6      34.430  49.860   9.040  1.00  0.00           C
ATOM    103  HZ2 TRP     6      34.850  49.600   8.060  1.00  0.00           H
ATOM    104  CZ3 TRP     6      32.770  50.970  10.380  1.00  0.00           C
ATOM    105  HZ3 TRP     6      31.810  51.500  10.490  1.00  0.00           H
ATOM    106  CH2 TRP     6      33.190  50.600   9.130  1.00  0.00           C
ATOM    107  HH2 TRP     6      32.730  50.850   8.210  1.00  0.00           H
ATOM    108  C   TRP     6      37.000  49.120  16.130  1.00  0.00           C
ATOM    109  O   TRP     6      37.890  49.910  16.430  1.00  0.00           O
ATOM    110  N   GLU     7      36.200  48.490  17.060  1.00  0.00           N
ATOM    111  H   GLU     7      35.460  47.900  16.660  1.00  0.00           H
ATOM    112  CA  GLU     7      36.170  48.910  18.490  1.00  0.00           C
ATOM    113  HA  GLU     7      36.380  49.960  18.680  1.00  0.00           H
ATOM    114  CB  GLU     7      34.860  48.380  19.190  1.00  0.00           C
ATOM    115  HB1 GLU     7      33.990  48.620  18.550  1.00  0.00           H
ATOM    116  HB2 GLU     7      34.900  47.270  19.450  1.00  0.00           H
ATOM    117  CG  GLU     7      34.660  49.120  20.530  1.00  0.00           C
ATOM    118  HG1 GLU     7      33.790  48.860  21.110  1.00  0.00           H
ATOM    119  HG2 GLU     7      35.530  49.020  21.160  1.00  0.00           H
ATOM    120  CD  GLU     7      34.630  50.630  20.470  1.00  0.00           C
ATOM    121  OE1 GLU     7      34.920  51.270  21.520  1.00  0.00           O
ATOM    122  OE2 GLU     7      34.190  51.250  19.480  1.00  0.00           O
ATOM    123  C   GLU     7      37.310  48.190  19.200  1.00  0.00           C
ATOM    124  O   GLU     7      37.860  48.660  20.220  1.00  0.00           O
ATOM    125  N   MET     8      37.830  47.130  18.560  1.00  0.00           N
ATOM    126  H   MET     8      37.510  46.930  17.610  1.00  0.00           H
ATOM    127  CA  MET     8      38.940  46.260  19.090  1.00  0.00           C
ATOM    128  HA  MET     8      38.720  45.990  20.090  1.00  0.00           H
ATOM    129  CB  MET     8      39.080  45.010  18.150  1.00  0.00           C
ATOM    130  HB1 MET     8      38.220  44.410  18.410  1.00  0.00           H
ATOM    131  HB2 MET     8      38.880  45.380  17.160  1.00  0.00           H
ATOM    132  CG  MET     8      40.330  44.070  18.140  1.00  0.00           C
ATOM    133  HG1 MET     8      41.210  44.510  17.730  1.00  0.00           H
ATOM    134  HG2 MET     8      40.610  43.880  19.160  1.00  0.00           H
ATOM    135  SD  MET     8      39.960  42.590  17.260  1.00  0.00           S
ATOM    136  CE  MET     8      41.440  41.660  17.390  1.00  0.00           C
ATOM    137  HE1 MET     8      41.830  40.980  16.570  1.00  0.00           H
ATOM    138  HE2 MET     8      42.300  42.380  17.630  1.00  0.00           H
ATOM    139  HE3 MET     8      41.230  41.010  18.240  1.00  0.00           H
ATOM    140  C   MET     8      40.210  47.110  19.110  1.00  0.00           C
ATOM    141  O   MET     8      40.990  46.910  20.040  1.00  0.00           O
ATOM    142  N   LEU     9      40.380  48.030  18.120  1.00  0.00           N
ATOM    143  H   LEU     9      39.560  48.150  17.460  1.00  0.00           H
ATOM    144  CA  LEU     9      41.520  48.940  18.110  1.00  0.00           C
ATOM    145  HA  LEU     9      42.430  48.260  18.260  1.00  0.00           H
ATOM    146  CB  LEU     9      41.590  49.810  16.740  1.00  0.00           C
ATOM    147  HB1 LEU     9      40.890  50.670  16.830  1.00  0.00           H
ATOM    148  HB2 LEU     9      42.540  50.220  16.620  1.00  0.00           H
ATOM    149  CG  LEU     9      41.280  48.950  15.500  1.00  0.00           C
ATOM    150  HG  LEU     9      40.290  48.350  15.560  1.00  0.00           H
ATOM    151  CD1 LEU     9      41.040  49.990  14.310  1.00  0.00           C
ATOM    152 1HD1 LEU     9      40.170  50.730  14.430  1.00  0.00           H
ATOM    153 2HD1 LEU     9      41.870  50.670  14.160  1.00  0.00           H
ATOM    154 3HD1 LEU     9      40.940  49.620  13.350  1.00  0.00           H
ATOM    155  CD2 LEU     9      42.400  47.930  15.240  1.00  0.00           C
ATOM    156 1HD2 LEU     9      42.420  47.590  14.210  1.00  0.00           H
ATOM    157 2HD2 LEU     9      43.380  48.390  15.540  1.00  0.00           H
ATOM    158 3HD2 LEU     9      42.270  47.020  15.800  1.00  0.00           H
ATOM    159  C   LEU     9      41.570  49.880  19.360  1.00  0.00           C
ATOM    160  O   LEU     9      42.590  50.500  19.610  1.00  0.00           O
ATOM    161  N   VAL    10      40.550  50.020  20.190  1.00  0.00           N
ATOM    162  H   VAL    10      39.720  49.450  20.100  1.00  0.00           H
ATOM    163  CA  VAL    10      40.530  50.930  21.260  1.00  0.00           C
ATOM    164  HA  VAL    10      41.350  51.670  21.240  1.00  0.00           H
ATOM    165  CB  VAL    10      39.110  51.530  21.390  1.00  0.00           C
ATOM    166  HB  VAL    10      38.330  50.840  21.800  1.00  0.00           H
ATOM    167  CG1 VAL    10      39.060  52.720  22.410  1.00  0.00           C
ATOM    168 1HG1 VAL    10      39.240  52.370  23.410  1.00  0.00           H
ATOM    169 2HG1 VAL    10      39.880  53.440  22.160  1.00  0.00           H
ATOM    170 3HG1 VAL    10      38.120  53.230  22.280  1.00  0.00           H
ATOM    171  CG2 VAL    10      38.660  52.030  19.990  1.00  0.00           C
ATOM    172 1HG2 VAL    10      39.440  52.600  19.380  1.00  0.00           H
ATOM    173 2HG2 VAL    10      38.310  51.220  19.350  1.00  0.00           H
ATOM    174 3HG2 VAL    10      37.850  52.790  20.090  1.00  0.00           H
ATOM    175  C   VAL    10      40.730  50.040  22.510  1.00  0.00           C
ATOM    176  O   VAL    10      41.030  50.570  23.570  1.00  0.00           O
ATOM    177  N   GLU    11      40.650  48.660  22.470  1.00  0.00           N
ATOM    178  H   GLU    11      40.440  48.300  21.570  1.00  0.00           H
ATOM    179  CA  GLU    11      40.920  47.670  23.570  1.00  0.00           C
ATOM    180  HA  GLU    11      40.350  47.900  24.470  1.00  0.00           H
ATOM    181  CB  GLU    11      40.480  46.320  23.050  1.00  0.00           C
ATOM    182  HB1 GLU    11      39.580  46.400  22.410  1.00  0.00           H
ATOM    183  HB2 GLU    11      41.200  45.870  22.300  1.00  0.00           H
ATOM    184  CG  GLU    11      40.190  45.230  24.110  1.00  0.00           C
ATOM    185  HG1 GLU    11      40.010  44.340  23.480  1.00  0.00           H
ATOM    186  HG2 GLU    11      41.070  44.960  24.680  1.00  0.00           H
ATOM    187  CD  GLU    11      38.930  45.470  25.010  1.00  0.00           C
ATOM    188  OE1 GLU    11      38.880  45.190  26.280  1.00  0.00           O
ATOM    189  OE2 GLU    11      37.950  45.950  24.480  1.00  0.00           O
ATOM    190  C   GLU    11      42.390  47.600  23.890  1.00  0.00           C
ATOM    191  O   GLU    11      42.660  47.080  24.960  1.00  0.00           O
ATOM    192  N   LEU    12      43.250  47.850  22.930  1.00  0.00           N
ATOM    193  H   LEU    12      42.980  48.230  22.030  1.00  0.00           H
ATOM    194  CA  LEU    12      44.710  47.640  22.920  1.00  0.00           C
ATOM    195  HA  LEU    12      44.830  46.570  22.970  1.00  0.00           H
ATOM    196  CB  LEU    12      45.300  48.040  21.590  1.00  0.00           C
ATOM    197  HB1 LEU    12      45.180  49.060  21.400  1.00  0.00           H
ATOM    198  HB2 LEU    12      46.320  47.900  21.570  1.00  0.00           H
ATOM    199  CG  LEU    12      44.890  47.260  20.320  1.00  0.00           C
ATOM    200  HG  LEU    12      43.810  47.530  20.230  1.00  0.00           H
ATOM    201  CD1 LEU    12      45.620  47.810  19.080  1.00  0.00           C
ATOM    202 1HD1 LEU    12      46.580  48.080  19.380  1.00  0.00           H
ATOM    203 2HD1 LEU    12      45.650  47.150  18.320  1.00  0.00           H
ATOM    204 3HD1 LEU    12      45.120  48.700  18.740  1.00  0.00           H
ATOM    205  CD2 LEU    12      45.090  45.730  20.420  1.00  0.00           C
ATOM    206 1HD2 LEU    12      46.070  45.280  20.300  1.00  0.00           H
ATOM    207 2HD2 LEU    12      44.550  45.250  21.270  1.00  0.00           H
ATOM    208 3HD2 LEU    12      44.610  45.330  19.480  1.00  0.00           H
ATOM    209  C   LEU    12      45.610  48.030  24.120  1.00  0.00           C
ATOM    210  O   LEU    12      46.750  47.630  24.230  1.00  0.00           O
ATOM    211  N   GLY    13      45.190  48.940  25.020  1.00  0.00           N
ATOM    212  H   GLY    13      44.290  49.390  24.840  1.00  0.00           H
ATOM    213  CA  GLY    13      45.790  49.210  26.320  1.00  0.00           C
ATOM    214  HA1 GLY    13      46.820  48.920  26.440  1.00  0.00           H
ATOM    215  HA2 GLY    13      45.610  50.320  26.570  1.00  0.00           H
ATOM    216  C   GLY    13      45.090  48.480  27.430  1.00  0.00           C
ATOM    217  O   GLY    13      45.680  48.250  28.470  1.00  0.00           O
ATOM    218  N   ASN    14      43.820  48.100  27.220  1.00  0.00           N
ATOM    219  H   ASN    14      43.450  48.320  26.340  1.00  0.00           H
ATOM    220  CA  ASN    14      43.100  47.260  28.220  1.00  0.00           C
ATOM    221  HA  ASN    14      43.400  47.470  29.260  1.00  0.00           H
ATOM    222  CB  ASN    14      41.560  47.420  27.960  1.00  0.00           C
ATOM    223  HB1 ASN    14      41.270  48.470  27.830  1.00  0.00           H
ATOM    224  HB2 ASN    14      41.250  46.910  27.010  1.00  0.00           H
ATOM    225  CG  ASN    14      40.670  46.830  29.050  1.00  0.00           C
ATOM    226  OD1 ASN    14      40.840  47.260  30.180  1.00  0.00           O
ATOM    227  ND2 ASN    14      39.660  45.990  28.710  1.00  0.00           N
ATOM    228 1HD2 ASN    14      39.410  45.790  27.760  1.00  0.00           H
ATOM    229 2HD2 ASN    14      39.180  45.520  29.480  1.00  0.00           H
ATOM    230  C   ASN    14      43.390  45.730  27.920  1.00  0.00           C
ATOM    231  O   ASN    14      43.350  44.910  28.890  1.00  0.00           O
ATOM    232  N   MET    15      43.720  45.360  26.650  1.00  0.00           N
ATOM    233  H   MET    15      43.540  46.060  25.980  1.00  0.00           H
ATOM    234  CA  MET    15      44.230  44.030  26.290  1.00  0.00           C
ATOM    235  HA  MET    15      43.410  43.420  26.720  1.00  0.00           H
ATOM    236  CB  MET    15      44.240  43.830  24.770  1.00  0.00           C
ATOM    237  HB1 MET    15      43.240  44.110  24.440  1.00  0.00           H
ATOM    238  HB2 MET    15      45.060  44.430  24.420  1.00  0.00           H
ATOM    239  CG  MET    15      44.290  42.390  24.190  1.00  0.00           C
ATOM    240  HG1 MET    15      45.230  41.810  24.370  1.00  0.00           H
ATOM    241  HG2 MET    15      43.510  41.900  24.700  1.00  0.00           H
ATOM    242  SD  MET    15      44.110  42.190  22.390  1.00  0.00           S
ATOM    243  CE  MET    15      42.450  42.870  22.210  1.00  0.00           C
ATOM    244  HE1 MET    15      41.800  42.690  23.000  1.00  0.00           H
ATOM    245  HE2 MET    15      42.430  43.950  21.980  1.00  0.00           H
ATOM    246  HE3 MET    15      41.970  42.400  21.360  1.00  0.00           H
ATOM    247  C   MET    15      45.600  43.660  26.800  1.00  0.00           C
ATOM    248  O   MET    15      45.870  42.500  26.870  1.00  0.00           O
ATOM    249  N   ASP    16      46.430  44.630  27.220  1.00  0.00           N
ATOM    250  H   ASP    16      46.140  45.540  26.990  1.00  0.00           H
ATOM    251  CA  ASP    16      47.770  44.580  27.900  1.00  0.00           C
ATOM    252  HA  ASP    16      48.450  43.950  27.230  1.00  0.00           H
ATOM    253  CB  ASP    16      48.350  45.980  27.980  1.00  0.00           C
ATOM    254  HB1 ASP    16      48.260  46.610  27.110  1.00  0.00           H
ATOM    255  HB2 ASP    16      47.710  46.390  28.810  1.00  0.00           H
ATOM    256  CG  ASP    16      49.750  45.970  28.410  1.00  0.00           C
ATOM    257  OD1 ASP    16      50.160  46.490  29.490  1.00  0.00           O
ATOM    258  OD2 ASP    16      50.510  45.370  27.560  1.00  0.00           O
ATOM    259  C   ASP    16      47.590  43.920  29.200  1.00  0.00           C
ATOM    260  O   ASP    16      48.120  42.840  29.430  1.00  0.00           O
ATOM    261  N   LYS    17      46.630  44.430  30.020  1.00  0.00           N
ATOM    262  H   LYS    17      46.280  45.340  29.890  1.00  0.00           H
ATOM    263  CA  LYS    17      46.340  43.790  31.320  1.00  0.00           C
ATOM    264  HA  LYS    17      47.240  43.640  31.880  1.00  0.00           H
ATOM    265  CB  LYS    17      45.240  44.650  32.070  1.00  0.00           C
ATOM    266  HB1 LYS    17      44.280  44.650  31.600  1.00  0.00           H
ATOM    267  HB2 LYS    17      45.070  44.250  33.030  1.00  0.00           H
ATOM    268  CG  LYS    17      45.730  46.140  32.230  1.00  0.00           C
ATOM    269  HG1 LYS    17      46.770  46.020  32.480  1.00  0.00           H
ATOM    270  HG2 LYS    17      45.700  46.700  31.280  1.00  0.00           H
ATOM    271  CD  LYS    17      45.000  46.950  33.220  1.00  0.00           C
ATOM    272  HD1 LYS    17      43.960  47.290  32.890  1.00  0.00           H
ATOM    273  HD2 LYS    17      44.720  46.330  34.070  1.00  0.00           H
ATOM    274  CE  LYS    17      45.730  48.200  33.640  1.00  0.00           C
ATOM    275  HE1 LYS    17      46.790  48.020  33.660  1.00  0.00           H
ATOM    276  HE2 LYS    17      45.680  48.890  32.820  1.00  0.00           H
ATOM    277  NZ  LYS    17      45.210  48.650  34.990  1.00  0.00           N
ATOM    278  HZ1 LYS    17      45.910  49.290  35.290  1.00  0.00           H
ATOM    279  HZ2 LYS    17      44.370  49.250  34.890  1.00  0.00           H
ATOM    280  HZ3 LYS    17      45.100  47.880  35.635  1.00  0.00           H
ATOM    281  C   LYS    17      45.720  42.380  31.170  1.00  0.00           C
ATOM    282  O   LYS    17      45.820  41.630  32.120  1.00  0.00           O
ATOM    283  N   ALA    18      45.070  42.060  30.050  1.00  0.00           N
ATOM    284  H   ALA    18      45.070  42.740  29.320  1.00  0.00           H
ATOM    285  CA  ALA    18      44.330  40.830  29.840  1.00  0.00           C
ATOM    286  HA  ALA    18      43.750  40.780  30.810  1.00  0.00           H
ATOM    287  CB  ALA    18      43.460  40.930  28.560  1.00  0.00           C
ATOM    288  HB1 ALA    18      43.970  40.740  27.640  1.00  0.00           H
ATOM    289  HB2 ALA    18      42.640  40.150  28.530  1.00  0.00           H
ATOM    290  HB3 ALA    18      43.040  41.900  28.550  1.00  0.00           H
ATOM    291  C   ALA    18      45.270  39.590  29.860  1.00  0.00           C
ATOM    292  O   ALA    18      45.160  38.710  30.740  1.00  0.00           O
ATOM    293  N   VAL    19      46.310  39.660  28.890  1.00  0.00           N
ATOM    294  H   VAL    19      46.390  40.550  28.350  1.00  0.00           H
ATOM    295  CA  VAL    19      47.280  38.640  28.690  1.00  0.00           C
ATOM    296  HA  VAL    19      46.730  37.720  28.740  1.00  0.00           H
ATOM    297  CB  VAL    19      48.110  38.830  27.360  1.00  0.00           C
ATOM    298  HB  VAL    19      48.780  37.960  27.210  1.00  0.00           H
ATOM    299  CG1 VAL    19      47.160  38.820  26.090  1.00  0.00           C
ATOM    300 1HG1 VAL    19      46.460  39.650  26.030  1.00  0.00           H
ATOM    301 2HG1 VAL    19      47.710  38.950  25.180  1.00  0.00           H
ATOM    302 3HG1 VAL    19      46.500  37.980  26.070  1.00  0.00           H
ATOM    303  CG2 VAL    19      49.090  40.100  27.210  1.00  0.00           C
ATOM    304 1HG2 VAL    19      49.920  40.080  27.950  1.00  0.00           H
ATOM    305 2HG2 VAL    19      49.580  40.210  26.240  1.00  0.00           H
ATOM    306 3HG2 VAL    19      48.500  40.970  27.510  1.00  0.00           H
ATOM    307  C   VAL    19      48.280  38.590  29.950  1.00  0.00           C
ATOM    308  O   VAL    19      48.760  37.490  30.250  1.00  0.00           O
ATOM    309  N   LYS    20      48.510  39.790  30.640  1.00  0.00           N
ATOM    310  H   LYS    20      48.170  40.660  30.240  1.00  0.00           H
ATOM    311  CA  LYS    20      49.210  39.810  31.880  1.00  0.00           C
ATOM    312  HA  LYS    20      50.130  39.170  31.800  1.00  0.00           H
ATOM    313  CB  LYS    20      49.630  41.250  32.140  1.00  0.00           C
ATOM    314  HB1 LYS    20      48.750  41.810  32.230  1.00  0.00           H
ATOM    315  HB2 LYS    20      50.030  41.230  33.140  1.00  0.00           H
ATOM    316  CG  LYS    20      50.570  41.810  31.100  1.00  0.00           C
ATOM    317  HG1 LYS    20      51.500  41.300  31.230  1.00  0.00           H
ATOM    318  HG2 LYS    20      50.150  41.530  30.060  1.00  0.00           H
ATOM    319  CD  LYS    20      50.820  43.310  31.300  1.00  0.00           C
ATOM    320  HD1 LYS    20      49.990  43.950  30.960  1.00  0.00           H
ATOM    321  HD2 LYS    20      51.010  43.610  32.310  1.00  0.00           H
ATOM    322  CE  LYS    20      52.010  43.760  30.460  1.00  0.00           C
ATOM    323  HE1 LYS    20      52.920  43.250  30.720  1.00  0.00           H
ATOM    324  HE2 LYS    20      51.820  43.410  29.440  1.00  0.00           H
ATOM    325  NZ  LYS    20      52.230  45.230  30.320  1.00  0.00           N
ATOM    326  HZ1 LYS    20      51.370  45.730  29.960  1.00  0.00           H
ATOM    327  HZ2 LYS    20      52.480  45.700  31.220  1.00  0.00           H
ATOM    328  HZ3 LYS    20      52.890  45.430  29.600  1.00  0.00           H
ATOM    329  C   LYS    20      48.410  39.260  33.100  1.00  0.00           C
ATOM    330  O   LYS    20      48.970  38.450  33.880  1.00  0.00           O
ATOM    331  N   LEU    21      47.150  39.600  33.300  1.00  0.00           N
ATOM    332  H   LEU    21      46.820  40.300  32.650  1.00  0.00           H
ATOM    333  CA  LEU    21      46.500  39.370  34.610  1.00  0.00           C
ATOM    334  HA  LEU    21      47.220  39.550  35.415  1.00  0.00           H
ATOM    335  CB  LEU    21      45.390  40.410  34.840  1.00  0.00           C
ATOM    336  HB1 LEU    21      45.730  41.410  34.620  1.00  0.00           H
ATOM    337  HB2 LEU    21      44.670  40.260  34.100  1.00  0.00           H
ATOM    338  CG  LEU    21      44.680  40.440  36.195  1.00  0.00           C
ATOM    339  HG  LEU    21      44.810  39.570  36.775  1.00  0.00           H
ATOM    340  CD1 LEU    21      45.310  41.550  36.995  1.00  0.00           C
ATOM    341 1HD1 LEU    21      45.100  41.380  38.085  1.00  0.00           H
ATOM    342 2HD1 LEU    21      46.370  41.580  36.805  1.00  0.00           H
ATOM    343 3HD1 LEU    21      44.860  42.520  36.855  1.00  0.00           H
ATOM    344  CD2 LEU    21      43.140  40.740  35.975  1.00  0.00           C
ATOM    345 1HD2 LEU    21      43.050  41.740  35.475  1.00  0.00           H
ATOM    346 2HD2 LEU    21      42.570  39.990  35.375  1.00  0.00           H
ATOM    347 3HD2 LEU    21      42.750  40.800  36.955  1.00  0.00           H
ATOM    348  C   LEU    21      45.910  37.910  34.640  1.00  0.00           C
ATOM    349  O   LEU    21      45.880  37.320  35.675  1.00  0.00           O
ATOM    350  N   TRP    22      45.720  37.260  33.510  1.00  0.00           N
ATOM    351  H   TRP    22      45.790  37.740  32.590  1.00  0.00           H
ATOM    352  CA  TRP    22      45.160  35.920  33.380  1.00  0.00           C
ATOM    353  HA  TRP    22      44.390  35.910  34.110  1.00  0.00           H
ATOM    354  CB  TRP    22      44.570  35.760  31.960  1.00  0.00           C
ATOM    355  HB1 TRP    22      43.860  36.550  31.790  1.00  0.00           H
ATOM    356  HB2 TRP    22      45.360  35.890  31.270  1.00  0.00           H
ATOM    357  CG  TRP    22      43.780  34.530  31.770  1.00  0.00           C
ATOM    358  CD1 TRP    22      43.950  33.680  30.710  1.00  0.00           C
ATOM    359  HD1 TRP    22      44.650  33.740  29.940  1.00  0.00           H
ATOM    360  CD2 TRP    22      42.650  34.050  32.570  1.00  0.00           C
ATOM    361  NE1 TRP    22      43.060  32.620  30.980  1.00  0.00           N
ATOM    362  HE1 TRP    22      42.960  31.770  30.280  1.00  0.00           H
ATOM    363  CE2 TRP    22      42.230  32.810  32.060  1.00  0.00           C
ATOM    364  CE3 TRP    22      41.910  34.610  33.680  1.00  0.00           C
ATOM    365  HE3 TRP    22      42.200  35.530  34.130  1.00  0.00           H
ATOM    366  CZ2 TRP    22      41.280  32.050  32.740  1.00  0.00           C
ATOM    367  HZ2 TRP    22      40.870  31.160  32.320  1.00  0.00           H
ATOM    368  CZ3 TRP    22      40.890  33.850  34.310  1.00  0.00           C
ATOM    369  HZ3 TRP    22      40.300  34.260  35.120  1.00  0.00           H
ATOM    370  CH2 TRP    22      40.620  32.530  33.900  1.00  0.00           C
ATOM    371  HH2 TRP    22      39.800  31.970  34.370  1.00  0.00           H
ATOM    372  C   TRP    22      46.190  34.840  33.670  1.00  0.00           C
ATOM    373  O   TRP    22      45.790  33.660  33.880  1.00  0.00           O
ATOM    374  N   ARG    23      47.480  35.200  33.830  1.00  0.00           N
ATOM    375  H   ARG    23      47.690  36.130  33.620  1.00  0.00           H
ATOM    376  CA  ARG    23      48.610  34.430  34.200  1.00  0.00           C
ATOM    377  HA  ARG    23      48.710  33.510  33.590  1.00  0.00           H
ATOM    378  CB  ARG    23      49.870  35.180  34.150  1.00  0.00           C
ATOM    379  HB1 ARG    23      49.640  36.080  34.760  1.00  0.00           H
ATOM    380  HB2 ARG    23      50.680  34.690  34.610  1.00  0.00           H
ATOM    381  CG  ARG    23      50.410  35.540  32.730  1.00  0.00           C
ATOM    382  HG1 ARG    23      50.820  34.740  32.190  1.00  0.00           H
ATOM    383  HG2 ARG    23      49.680  36.040  32.130  1.00  0.00           H
ATOM    384  CD  ARG    23      51.650  36.400  32.750  1.00  0.00           C
ATOM    385  HD1 ARG    23      51.380  37.260  33.340  1.00  0.00           H
ATOM    386  HD2 ARG    23      52.520  35.830  33.070  1.00  0.00           H
ATOM    387  NE  ARG    23      51.890  37.080  31.410  1.00  0.00           N
ATOM    388  HE  ARG    23      51.450  36.530  30.620  1.00  0.00           H
ATOM    389  CZ  ARG    23      52.510  38.260  31.160  1.00  0.00           C
ATOM    390  NH1 ARG    23      53.100  38.970  32.170  1.00  0.00           N
ATOM    391 1HH1 ARG    23      53.090  38.580  33.100  1.00  0.00           H
ATOM    392 2HH1 ARG    23      53.620  39.870  32.120  1.00  0.00           H
ATOM    393  NH2 ARG    23      52.460  38.720  29.930  1.00  0.00           N
ATOM    394 1HH2 ARG    23      52.410  38.090  29.120  1.00  0.00           H
ATOM    395 2HH2 ARG    23      52.580  39.740  29.790  1.00  0.00           H
ATOM    396  C   ARG    23      48.460  33.850  35.585  1.00  0.00           C
ATOM    397  O   ARG    23      48.970  32.770  35.915  1.00  0.00           O
ATOM    398  N   LYS    24      47.770  34.640  36.385  1.00  0.00           N
ATOM    399  H   LYS    24      47.460  35.560  36.005  1.00  0.00           H
ATOM    400  CA  LYS    24      47.740  34.330  37.865  1.00  0.00           C
ATOM    401  HA  LYS    24      48.450  33.640  38.185  1.00  0.00           H
ATOM    402  CB  LYS    24      48.190  35.550  38.705  1.00  0.00           C
ATOM    403  HB1 LYS    24      48.100  35.320  39.715  1.00  0.00           H
ATOM    404  HB2 LYS    24      49.230  35.740  38.555  1.00  0.00           H
ATOM    405  CG  LYS    24      47.420  36.840  38.465  1.00  0.00           C
ATOM    406  HG1 LYS    24      47.600  37.130  37.495  1.00  0.00           H
ATOM    407  HG2 LYS    24      46.320  36.660  38.335  1.00  0.00           H
ATOM    408  CD  LYS    24      47.770  37.960  39.415  1.00  0.00           C
ATOM    409  HD1 LYS    24      47.740  37.610  40.455  1.00  0.00           H
ATOM    410  HD2 LYS    24      48.740  38.370  39.215  1.00  0.00           H
ATOM    411  CE  LYS    24      46.760  39.060  39.515  1.00  0.00           C
ATOM    412  HE1 LYS    24      46.870  39.610  38.545  1.00  0.00           H
ATOM    413  HE2 LYS    24      45.810  38.640  39.625  1.00  0.00           H
ATOM    414  NZ  LYS    24      46.820  40.010  40.675  1.00  0.00           N
ATOM    415  HZ1 LYS    24      46.500  39.550  41.585  1.00  0.00           H
ATOM    416  HZ2 LYS    24      47.730  40.330  40.805  1.00  0.00           H
ATOM    417  HZ3 LYS    24      46.310  40.870  40.505  1.00  0.00           H
ATOM    418  C   LYS    24      46.280  33.920  38.325  1.00  0.00           C
ATOM    419  O   LYS    24      46.090  33.450  39.465  1.00  0.00           O
ATOM    420  N   LEU    25      45.320  33.940  37.375  1.00  0.00           N
ATOM    421  H   LEU    25      45.580  34.240  36.435  1.00  0.00           H
ATOM    422  CA  LEU    25      43.890  33.610  37.565  1.00  0.00           C
ATOM    423  HA  LEU    25      43.640  33.430  38.645  1.00  0.00           H
ATOM    424  CB  LEU    25      43.050  34.730  36.955  1.00  0.00           C
ATOM    425  HB1 LEU    25      43.370  34.900  35.875  1.00  0.00           H
ATOM    426  HB2 LEU    25      42.030  34.330  36.995  1.00  0.00           H
ATOM    427  CG  LEU    25      43.140  36.090  37.585  1.00  0.00           C
ATOM    428  HG  LEU    25      44.240  36.400  37.515  1.00  0.00           H
ATOM    429  CD1 LEU    25      42.200  37.110  36.825  1.00  0.00           C
ATOM    430 1HD1 LEU    25      41.170  37.020  37.185  1.00  0.00           H
ATOM    431 2HD1 LEU    25      42.490  38.080  37.085  1.00  0.00           H
ATOM    432 3HD1 LEU    25      42.480  37.030  35.765  1.00  0.00           H
ATOM    433  CD2 LEU    25      42.670  36.170  39.075  1.00  0.00           C
ATOM    434 1HD2 LEU    25      42.960  37.120  39.535  1.00  0.00           H
ATOM    435 2HD2 LEU    25      41.620  36.070  39.195  1.00  0.00           H
ATOM    436 3HD2 LEU    25      43.120  35.360  39.615  1.00  0.00           H
ATOM    437  C   LEU    25      43.650  32.230  36.985  1.00  0.00           C
ATOM    438  O   LEU    25      42.510  31.720  37.035  1.00  0.00           O
ATOM    439  N   LYS    26      44.570  31.580  36.295  1.00  0.00           N
ATOM    440  H   LYS    26      45.530  32.060  36.295  1.00  0.00           H
ATOM    441  CA  LYS    26      44.580  30.200  35.925  1.00  0.00           C
ATOM    442  HA  LYS    26      43.620  29.940  35.535  1.00  0.00           H
ATOM    443  CB  LYS    26      45.700  30.030  34.870  1.00  0.00           C
ATOM    444  HB1 LYS    26      46.610  30.450  35.365  1.00  0.00           H
ATOM    445  HB2 LYS    26      45.930  28.990  34.910  1.00  0.00           H
ATOM    446  CG  LYS    26      45.350  30.590  33.480  1.00  0.00           C
ATOM    447  HG1 LYS    26      44.530  30.000  32.940  1.00  0.00           H
ATOM    448  HG2 LYS    26      44.900  31.590  33.650  1.00  0.00           H
ATOM    449  CD  LYS    26      46.580  30.640  32.530  1.00  0.00           C
ATOM    450  HD1 LYS    26      47.360  31.220  32.990  1.00  0.00           H
ATOM    451  HD2 LYS    26      46.970  29.560  32.550  1.00  0.00           H
ATOM    452  CE  LYS    26      46.490  31.280  31.180  1.00  0.00           C
ATOM    453  HE1 LYS    26      45.500  31.070  30.830  1.00  0.00           H
ATOM    454  HE2 LYS    26      46.570  32.360  31.330  1.00  0.00           H
ATOM    455  NZ  LYS    26      47.500  30.820  30.270  1.00  0.00           N
ATOM    456  HZ1 LYS    26      47.650  29.810  30.370  1.00  0.00           H
ATOM    457  HZ2 LYS    26      47.270  30.900  29.290  1.00  0.00           H
ATOM    458  HZ3 LYS    26      48.360  31.310  30.410  1.00  0.00           H
ATOM    459  C   LYS    26      44.840  29.380  37.145  1.00  0.00           C
ATOM    460  O   LYS    26      45.960  29.450  37.655  1.00  0.00           O
ATOM    461  N   ARG    27      43.860  28.590  37.625  1.00  0.00           N
ATOM    462  H   ARG    27      42.960  28.670  37.195  1.00  0.00           H
ATOM    463  CA  ARG    27      44.080  27.680  38.805  1.00  0.00           C
ATOM    464  HA  ARG    27      44.770  26.910  38.425  1.00  0.00           H
ATOM    465  CB  ARG    27      42.770  26.990  39.315  1.00  0.00           C
ATOM    466  HB1 ARG    27      43.050  26.450  40.105  1.00  0.00           H
ATOM    467  HB2 ARG    27      42.170  27.740  39.805  1.00  0.00           H
ATOM    468  CG  ARG    27      42.060  26.100  38.255  1.00  0.00           C
ATOM    469  HG1 ARG    27      41.800  26.640  37.385  1.00  0.00           H
ATOM    470  HG2 ARG    27      42.800  25.450  37.815  1.00  0.00           H
ATOM    471  CD  ARG    27      40.850  25.370  38.845  1.00  0.00           C
ATOM    472  HD1 ARG    27      40.510  24.480  38.185  1.00  0.00           H
ATOM    473  HD2 ARG    27      41.250  24.980  39.725  1.00  0.00           H
ATOM    474  NE  ARG    27      39.710  26.260  39.205  1.00  0.00           N
ATOM    475  HE  ARG    27      39.940  27.070  39.795  1.00  0.00           H
ATOM    476  CZ  ARG    27      38.470  26.250  38.705  1.00  0.00           C
ATOM    477  NH1 ARG    27      38.030  25.500  37.695  1.00  0.00           N
ATOM    478 1HH1 ARG    27      38.680  24.780  37.415  1.00  0.00           H
ATOM    479 2HH1 ARG    27      37.040  25.510  37.395  1.00  0.00           H
ATOM    480  NH2 ARG    27      37.700  27.280  39.095  1.00  0.00           N
ATOM    481 1HH2 ARG    27      38.180  28.050  39.525  1.00  0.00           H
ATOM    482 2HH2 ARG    27      36.680  27.340  38.955  1.00  0.00           H
ATOM    483  C   ARG    27      44.750  28.370  39.945  1.00  0.00           C
ATOM    484  O   ARG    27      44.050  29.170  40.535  1.00  0.00           O
TER
ENDMDL
REMARK    GENERATED BY TRJCONV
TITLE     Protein in water t= 4000.00000 step= 4000000
REMARK    THIS IS A SIMULATION BOX
CRYST1   50.000   50.000   50.000  60.00  60.00  90.00 P 1           1
MODEL        5
ATOM      1  CH3 ACE     1      40.110  56.050   7.880  1.00  0.00           C
ATOM      2 1HH3 ACE     1      39.140  56.230   8.410  1.00  0.00           H
ATOM      3 2HH3 ACE     1      40.550  57.090   7.940  1.00  0.00           H
ATOM      4 3HH3 ACE     1      39.830  56.080   6.850  1.00  0.00           H
ATOM      5  C   ACE     1      40.810  54.790   8.360  1.00  0.00           C
ATOM      6  O   ACE     1      41.260  54.030   7.480  1.00  0.00           O
ATOM      7  N   ARG     2      40.650  54.320   9.600  1.00  0.00           N
ATOM      8  H   ARG     2      40.230  54.770  10.400  1.00  0.00           H
ATOM      9  CA  ARG     2      40.790  52.930   9.980  1.00  0.00           C
ATOM     10  HA  ARG     2      40.840  52.320   9.060  1.00  0.00           H
ATOM     11  CB  ARG     2      42.130  52.550  10.760  1.00  0.00           C
ATOM     12  HB1 ARG     2      42.260  53.130  11.690  1.00  0.00           H
ATOM     13  HB2 ARG     2      42.090  51.500  11.020  1.00  0.00           H
ATOM     14  CG  ARG     2      43.370  52.870   9.890  1.00  0.00           C
ATOM     15  HG1 ARG     2      43.320  52.500   8.880  1.00  0.00           H
ATOM     16  HG2 ARG     2      43.500  53.930   9.740  1.00  0.00           H
ATOM     17  CD  ARG     2      44.590  52.190  10.400  1.00  0.00           C
ATOM     18  HD1 ARG     2      45.450  52.700   9.960  1.00  0.00           H
ATOM     19  HD2 ARG     2      44.670  52.290  11.420  1.00  0.00           H
ATOM     20  NE  ARG     2      44.760  50.840  10.030  1.00  0.00           N
ATOM     21  HE  ARG     2      44.090  50.520   9.340  1.00  0.00           H
ATOM     22  CZ  ARG     2      45.750  50.080  10.480  1.00  0.00           C
ATOM     23  NH1 ARG     2      46.490  50.330  11.570  1.00  0.00           N
ATOM     24 1HH1 ARG     2      46.360  51.130  12.230  1.00  0.00           H
ATOM     25 2HH1 ARG     2      47.330  49.740  11.760  1.00  0.00           H
ATOM     26  NH2 ARG     2      46.030  48.980   9.680  1.00  0.00           N
ATOM     27 1HH2 ARG     2      45.410  48.810   8.880  1.00  0.00           H
ATOM     28 2HH2 ARG     2      46.860  48.390   9.670  1.00  0.00           H
ATOM     29  C   ARG     2      39.500  52.560  10.700  1.00  0.00           C
ATOM     30  O   ARG     2      39.540  52.280  11.930  1.00  0.00           O
ATOM     31  N   THR     3      38.390  52.530   9.970  1.00  0.00           N
ATOM     32  H   THR     3      38.440  52.570   8.960  1.00  0.00           H
ATOM     33  CA  THR     3      36.950  52.370  10.340  1.00  0.00           C
ATOM     34  HA  THR     3      36.560  53.260  10.820  1.00  0.00           H
ATOM     35  CB  THR     3      36.190  52.180   9.060  1.00  0.00           C
ATOM     36  HB  THR     3      35.220  51.890   9.400  1.00  0.00           H
ATOM     37  OG1 THR     3      36.640  51.110   8.240  1.00  0.00           O
ATOM     38  HG1 THR     3      37.500  51.390   7.900  1.00  0.00           H
ATOM     39  CG2 THR     3      36.090  53.580   8.400  1.00  0.00           C
ATOM     40 1HG2 THR     3      35.660  54.250   9.150  1.00  0.00           H
ATOM     41 2HG2 THR     3      37.060  53.990   8.060  1.00  0.00           H
ATOM     42 3HG2 THR     3      35.450  53.610   7.510  1.00  0.00           H
ATOM     43  C   THR     3      36.620  51.370  11.480  1.00  0.00           C
ATOM     44  O   THR     3      35.790  51.720  12.310  1.00  0.00           O
ATOM     45  N   LYS     4      37.290  50.200  11.600  1.00  0.00           N
ATOM     46  H   LYS     4      38.060  49.990  10.960  1.00  0.00           H
ATOM     47  CA  LYS     4      37.060  49.230  12.700  1.00  0.00           C
ATOM     48  HA  LYS     4      36.040  49.370  13.110  1.00  0.00           H
ATOM     49  CB  LYS     4      37.270  47.770  12.220  1.00  0.00           C
ATOM     50  HB1 LYS     4      38.220  47.860  11.740  1.00  0.00           H
ATOM     51  HB2 LYS     4      37.430  47.090  13.090  1.00  0.00           H
ATOM     52  CG  LYS     4      36.160  47.200  11.310  1.00  0.00           C
ATOM     53  HG1 LYS     4      36.020  47.820  10.410  1.00  0.00           H
ATOM     54  HG2 LYS     4      36.490  46.170  11.050  1.00  0.00           H
ATOM     55  CD  LYS     4      34.770  47.030  12.060  1.00  0.00           C
ATOM     56  HD1 LYS     4      35.000  46.580  13.030  1.00  0.00           H
ATOM     57  HD2 LYS     4      34.230  47.930  12.280  1.00  0.00           H
ATOM     58  CE  LYS     4      33.810  46.130  11.360  1.00  0.00           C
ATOM     59  HE1 LYS     4      33.580  46.450  10.390  1.00  0.00           H
ATOM     60  HE2 LYS     4      34.290  45.160  11.210  1.00  0.00           H
ATOM     61  NZ  LYS     4      32.570  45.890  12.100  1.00  0.00           N
ATOM     62  HZ1 LYS     4      31.910  45.390  11.590  1.00  0.00           H
ATOM     63  HZ2 LYS     4      32.710  45.470  13.040  1.00  0.00           H
ATOM     64  HZ3 LYS     4      32.110  46.810  12.220  1.00  0.00           H
ATOM     65  C   LYS     4      38.040  49.530  13.880  1.00  0.00           C
ATOM     66  O   LYS     4      37.690  49.190  14.950  1.00  0.00           O
ATOM     67  N   LEU     5      39.170  50.150  13.610  1.00  0.00           N
ATOM     68  H   LEU     5      39.460  50.430  12.670  1.00  0.00           H
ATOM     69  CA  LEU     5      40.030  50.570  14.760  1.00  0.00           C
ATOM     70  HA  LEU     5      40.090  49.820  15.500  1.00  0.00           H
ATOM     71  CB  LEU     5      41.400  50.820  14.220  1.00  0.00           C
ATOM     72  HB1 LEU     5      41.290  51.730  13.600  1.00  0.00           H
ATOM     73  HB2 LEU     5      42.090  51.040  15.010  1.00  0.00           H
ATOM     74  CG  LEU     5      42.050  49.690  13.370  1.00  0.00           C
ATOM     75  HG  LEU     5      41.590  49.690  12.390  1.00  0.00           H
ATOM     76  CD1 LEU     5      43.500  49.990  13.090  1.00  0.00           C
ATOM     77 1HD1 LEU     5      43.800  49.370  12.300  1.00  0.00           H
ATOM     78 2HD1 LEU     5      43.570  50.970  12.650  1.00  0.00           H
ATOM     79 3HD1 LEU     5      44.010  49.860  14.000  1.00  0.00           H
ATOM     80  CD2 LEU     5      41.850  48.260  14.020  1.00  0.00           C
ATOM     81 1HD2 LEU     5      42.330  47.510  13.320  1.00  0.00           H
ATOM     82 2HD2 LEU     5      42.250  48.240  15.030  1.00  0.00           H
ATOM     83 3HD2 LEU     5      40.830  47.910  14.220  1.00  0.00           H
ATOM     84  C   LEU     5      39.480  51.880  15.420  1.00  0.00           C
ATOM     85  O   LEU     5      39.550  51.990  16.610  1.00  0.00           O
ATOM     86  N   TRP     6      38.790  52.720  14.630  1.00  0.00           N
ATOM     87  H   TRP     6      38.950  52.620  13.610  1.00  0.00           H
ATOM     88  CA  TRP     6      37.970  53.890  15.000  1.00  0.00           C
ATOM     89  HA  TRP     6      38.590  54.630  15.520  1.00  0.00           H
ATOM     90  CB  TRP     6      37.620  54.570  13.610  1.00  0.00           C
ATOM     91  HB1 TRP     6      37.260  53.770  12.920  1.00  0.00           H
ATOM     92  HB2 TRP     6      36.670  55.130  13.810  1.00  0.00           H
ATOM     93  CG  TRP     6      38.580  55.360  12.800  1.00  0.00           C
ATOM     94  CD1 TRP     6      39.900  55.570  12.950  1.00  0.00           C
ATOM     95  HD1 TRP     6      40.540  55.060  13.690  1.00  0.00           H
ATOM     96  CD2 TRP     6      38.110  56.250  11.720  1.00  0.00           C
ATOM     97  NE1 TRP     6      40.310  56.400  11.970  1.00  0.00           N
ATOM     98  HE1 TRP     6      41.260  56.770  11.910  1.00  0.00           H
ATOM     99  CE2 TRP     6      39.330  56.910  11.270  1.00  0.00           C
ATOM    100  CE3 TRP     6      36.940  56.520  10.990  1.00  0.00           C
ATOM    101  HE3 TRP     6      36.060  55.950  11.290  1.00  0.00           H
ATOM    102  CZ2 TRP     6      39.220  57.970  10.350  1.00  0.00           C
ATOM    103  HZ2 TRP     6      40.090  58.560  10.020  1.00  0.00           H
ATOM    104  CZ3 TRP     6      36.800  57.620  10.110  1.00  0.00           C
ATOM    105  HZ3 TRP     6      35.860  58.050   9.750  1.00  0.00           H
ATOM    106  CH2 TRP     6      37.980  58.360   9.760  1.00  0.00           C
ATOM    107  HH2 TRP     6      37.840  59.180   9.040  1.00  0.00           H
ATOM    108  C   TRP     6      36.740  53.490  15.840  1.00  0.00           C
ATOM    109  O   TRP     6      36.220  54.330  16.490  1.00  0.00           O
ATOM    110  N   GLU     7      36.290  52.280  15.790  1.00  0.00           N
ATOM    111  H   GLU     7      36.960  51.520  15.510  1.00  0.00           H
ATOM    112  CA  GLU     7      35.180  51.690  16.510  1.00  0.00           C
ATOM    113  HA  GLU     7      34.380  52.450  16.660  1.00  0.00           H
ATOM    114  CB  GLU     7      34.620  50.500  15.710  1.00  0.00           C
ATOM    115  HB1 GLU     7      34.820  50.600  14.630  1.00  0.00           H
ATOM    116  HB2 GLU     7      35.050  49.550  15.990  1.00  0.00           H
ATOM    117  CG  GLU     7      33.090  50.210  15.960  1.00  0.00           C
ATOM    118  HG1 GLU     7      32.840  49.340  15.400  1.00  0.00           H
ATOM    119  HG2 GLU     7      33.000  49.970  17.050  1.00  0.00           H
ATOM    120  CD  GLU     7      32.190  51.310  15.540  1.00  0.00           C
ATOM    121  OE1 GLU     7      31.570  51.940  16.400  1.00  0.00           O
ATOM    122  OE2 GLU     7      31.980  51.530  14.330  1.00  0.00           O
ATOM    123  C   GLU     7      35.720  51.240  17.880  1.00  0.00           C
ATOM    124  O   GLU     7      34.990  51.380  18.860  1.00  0.00           O
ATOM    125  N   MET     8      36.980  50.710  17.900  1.00  0.00           N
ATOM    126  H   MET     8      37.490  50.670  17.050  1.00  0.00           H
ATOM    127  CA  MET     8      37.550  50.180  19.140  1.00  0.00           C
ATOM    128  HA  MET     8      36.830  49.510  19.700  1.00  0.00           H
ATOM    129  CB  MET     8      38.650  49.170  18.650  1.00  0.00           C
ATOM    130  HB1 MET     8      38.230  48.510  17.840  1.00  0.00           H
ATOM    131  HB2 MET     8      39.490  49.700  18.140  1.00  0.00           H
ATOM    132  CG  MET     8      39.110  48.380  19.830  1.00  0.00           C
ATOM    133  HG1 MET     8      39.760  48.980  20.480  1.00  0.00           H
ATOM    134  HG2 MET     8      38.290  48.040  20.500  1.00  0.00           H
ATOM    135  SD  MET     8      40.110  47.000  19.320  1.00  0.00           S
ATOM    136  CE  MET     8      41.630  47.700  18.690  1.00  0.00           C
ATOM    137  HE1 MET     8      42.340  48.250  19.260  1.00  0.00           H
ATOM    138  HE2 MET     8      42.210  46.840  18.300  1.00  0.00           H
ATOM    139  HE3 MET     8      41.250  48.410  17.870  1.00  0.00           H
ATOM    140  C   MET     8      38.160  51.240  20.040  1.00  0.00           C
ATOM    141  O   MET     8      38.210  51.060  21.260  1.00  0.00           O
ATOM    142  N   LEU     9      38.800  52.260  19.440  1.00  0.00           N
ATOM    143  H   LEU     9      38.790  52.180  18.450  1.00  0.00           H
ATOM    144  CA  LEU     9      39.520  53.410  19.970  1.00  0.00           C
ATOM    145  HA  LEU     9      40.310  53.040  20.610  1.00  0.00           H
ATOM    146  CB  LEU     9      40.070  54.230  18.830  1.00  0.00           C
ATOM    147  HB1 LEU     9      40.420  53.600  18.050  1.00  0.00           H
ATOM    148  HB2 LEU     9      39.330  54.850  18.480  1.00  0.00           H
ATOM    149  CG  LEU     9      41.340  55.120  19.170  1.00  0.00           C
ATOM    150  HG  LEU     9      41.930  54.560  19.910  1.00  0.00           H
ATOM    151  CD1 LEU     9      42.330  55.130  17.970  1.00  0.00           C
ATOM    152 1HD1 LEU     9      41.950  55.880  17.260  1.00  0.00           H
ATOM    153 2HD1 LEU     9      43.270  55.580  18.250  1.00  0.00           H
ATOM    154 3HD1 LEU     9      42.450  54.120  17.420  1.00  0.00           H
ATOM    155  CD2 LEU     9      40.970  56.550  19.650  1.00  0.00           C
ATOM    156 1HD2 LEU     9      40.470  56.730  20.590  1.00  0.00           H
ATOM    157 2HD2 LEU     9      41.930  57.100  19.690  1.00  0.00           H
ATOM    158 3HD2 LEU     9      40.310  56.960  18.890  1.00  0.00           H
ATOM    159  C   LEU     9      38.640  54.220  20.980  1.00  0.00           C
ATOM    160  O   LEU     9      39.160  54.760  21.920  1.00  0.00           O
ATOM    161  N   VAL    10      37.290  54.100  20.920  1.00  0.00           N
ATOM    162  H   VAL    10      36.930  53.410  20.230  1.00  0.00           H
ATOM    163  CA  VAL    10      36.370  54.580  21.940  1.00  0.00           C
ATOM    164  HA  VAL    10      36.760  55.130  22.840  1.00  0.00           H
ATOM    165  CB  VAL    10      35.350  55.450  21.120  1.00  0.00           C
ATOM    166  HB  VAL    10      34.540  55.620  21.880  1.00  0.00           H
ATOM    167  CG1 VAL    10      35.790  56.760  20.550  1.00  0.00           C
ATOM    168 1HG1 VAL    10      36.250  57.450  21.270  1.00  0.00           H
ATOM    169 2HG1 VAL    10      36.570  56.520  19.800  1.00  0.00           H
ATOM    170 3HG1 VAL    10      35.050  57.250  19.930  1.00  0.00           H
ATOM    171  CG2 VAL    10      34.580  54.670  19.970  1.00  0.00           C
ATOM    172 1HG2 VAL    10      33.780  55.320  19.680  1.00  0.00           H
ATOM    173 2HG2 VAL    10      35.090  54.300  19.110  1.00  0.00           H
ATOM    174 3HG2 VAL    10      33.990  53.870  20.370  1.00  0.00           H
ATOM    175  C   VAL    10      35.560  53.400  22.540  1.00  0.00           C
ATOM    176  O   VAL    10      34.450  53.570  23.110  1.00  0.00           O
ATOM    177  N   GLU    11      36.040  52.150  22.580  1.00  0.00           N
ATOM    178  H   GLU    11      36.920  51.850  22.120  1.00  0.00           H
ATOM    179  CA  GLU    11      35.550  51.060  23.470  1.00  0.00           C
ATOM    180  HA  GLU    11      35.450  51.470  24.440  1.00  0.00           H
ATOM    181  CB  GLU    11      34.200  50.440  23.110  1.00  0.00           C
ATOM    182  HB1 GLU    11      33.440  51.230  22.970  1.00  0.00           H
ATOM    183  HB2 GLU    11      34.390  50.030  22.120  1.00  0.00           H
ATOM    184  CG  GLU    11      33.630  49.400  24.020  1.00  0.00           C
ATOM    185  HG1 GLU    11      32.600  49.200  23.640  1.00  0.00           H
ATOM    186  HG2 GLU    11      34.160  48.500  24.010  1.00  0.00           H
ATOM    187  CD  GLU    11      33.620  49.880  25.470  1.00  0.00           C
ATOM    188  OE1 GLU    11      34.300  49.190  26.210  1.00  0.00           O
ATOM    189  OE2 GLU    11      32.920  50.840  25.840  1.00  0.00           O
ATOM    190  C   GLU    11      36.680  50.010  23.720  1.00  0.00           C
ATOM    191  O   GLU    11      36.760  48.830  23.330  1.00  0.00           O
ATOM    192  N   LEU    12      37.680  50.590  24.380  1.00  0.00           N
ATOM    193  H   LEU    12      37.380  51.480  24.720  1.00  0.00           H
ATOM    194  CA  LEU    12      38.940  50.040  24.900  1.00  0.00           C
ATOM    195  HA  LEU    12      39.430  49.570  24.070  1.00  0.00           H
ATOM    196  CB  LEU    12      39.750  51.120  25.540  1.00  0.00           C
ATOM    197  HB1 LEU    12      39.240  51.580  26.420  1.00  0.00           H
ATOM    198  HB2 LEU    12      40.660  50.810  25.930  1.00  0.00           H
ATOM    199  CG  LEU    12      39.890  52.360  24.600  1.00  0.00           C
ATOM    200  HG  LEU    12      39.020  52.540  24.010  1.00  0.00           H
ATOM    201  CD1 LEU    12      40.310  53.630  25.350  1.00  0.00           C
ATOM    202 1HD1 LEU    12      40.490  54.460  24.700  1.00  0.00           H
ATOM    203 2HD1 LEU    12      39.600  53.990  26.070  1.00  0.00           H
ATOM    204 3HD1 LEU    12      41.180  53.420  25.970  1.00  0.00           H
ATOM    205  CD2 LEU    12      40.840  52.030  23.430  1.00  0.00           C
ATOM    206 1HD2 LEU    12      40.350  51.400  22.730  1.00  0.00           H
ATOM    207 2HD2 LEU    12      41.280  52.860  22.840  1.00  0.00           H
ATOM    208 3HD2 LEU    12      41.800  51.460  23.650  1.00  0.00           H
ATOM    209  C   LEU    12      38.710  49.010  26.000  1.00  0.00           C
ATOM    210  O   LEU    12      39.660  48.480  26.540  1.00  0.00           O
ATOM    211  N   GLY    13      37.440  48.830  26.410  1.00  0.00           N
ATOM    212  H   GLY    13      36.660  49.260  25.960  1.00  0.00           H
ATOM    213  CA  GLY    13      37.040  47.990  27.540  1.00  0.00           C
ATOM    214  HA1 GLY    13      37.850  47.760  28.170  1.00  0.00           H
ATOM    215  HA2 GLY    13      36.310  48.590  28.150  1.00  0.00           H
ATOM    216  C   GLY    13      36.500  46.680  27.100  1.00  0.00           C
ATOM    217  O   GLY    13      37.120  45.640  27.300  1.00  0.00           O
ATOM    218  N   ASN    14      35.370  46.740  26.330  1.00  0.00           N
ATOM    219  H   ASN    14      34.840  47.670  26.180  1.00  0.00           H
ATOM    220  CA  ASN    14      34.690  45.550  25.850  1.00  0.00           C
ATOM    221  HA  ASN    14      34.750  44.650  26.510  1.00  0.00           H
ATOM    222  CB  ASN    14      33.170  45.980  25.720  1.00  0.00           C
ATOM    223  HB1 ASN    14      32.910  46.400  26.640  1.00  0.00           H
ATOM    224  HB2 ASN    14      32.890  46.610  24.910  1.00  0.00           H
ATOM    225  CG  ASN    14      32.310  44.660  25.670  1.00  0.00           C
ATOM    226  OD1 ASN    14      31.680  44.470  24.650  1.00  0.00           O
ATOM    227  ND2 ASN    14      32.160  43.830  26.700  1.00  0.00           N
ATOM    228 1HD2 ASN    14      32.580  44.040  27.650  1.00  0.00           H
ATOM    229 2HD2 ASN    14      31.540  43.000  26.570  1.00  0.00           H
ATOM    230  C   ASN    14      35.310  45.140  24.550  1.00  0.00           C
ATOM    231  O   ASN    14      35.820  44.030  24.560  1.00  0.00           O
ATOM    232  N   MET    15      35.360  45.960  23.400  1.00  0.00           N
ATOM    233  H   MET    15      34.970  46.870  23.500  1.00  0.00           H
ATOM    234  CA  MET    15      35.670  45.370  22.060  1.00  0.00           C
ATOM    235  HA  MET    15      35.180  44.460  21.810  1.00  0.00           H
ATOM    236  CB  MET    15      35.410  46.410  20.940  1.00  0.00           C
ATOM    237  HB1 MET    15      34.400  46.770  20.930  1.00  0.00           H
ATOM    238  HB2 MET    15      36.000  47.280  21.320  1.00  0.00           H
ATOM    239  CG  MET    15      35.640  45.960  19.410  1.00  0.00           C
ATOM    240  HG1 MET    15      36.650  45.560  19.340  1.00  0.00           H
ATOM    241  HG2 MET    15      34.940  45.120  19.170  1.00  0.00           H
ATOM    242  SD  MET    15      35.380  47.200  18.140  1.00  0.00           S
ATOM    243  CE  MET    15      35.770  46.280  16.580  1.00  0.00           C
ATOM    244  HE1 MET    15      34.960  45.570  16.480  1.00  0.00           H
ATOM    245  HE2 MET    15      35.920  47.020  15.770  1.00  0.00           H
ATOM    246  HE3 MET    15      36.780  45.790  16.640  1.00  0.00           H
ATOM    247  C   MET    15      37.210  45.100  22.100  1.00  0.00           C
ATOM    248  O   MET    15      37.600  44.150  21.380  1.00  0.00           O
ATOM    249  N   ASP    16      38.090  45.790  22.820  1.00  0.00           N
ATOM    250  H   ASP    16      37.670  46.550  23.340  1.00  0.00           H
ATOM    251  CA  ASP    16      39.460  45.450  23.130  1.00  0.00           C
ATOM    252  HA  ASP    16      40.090  45.670  22.240  1.00  0.00           H
ATOM    253  CB  ASP    16      39.920  46.340  24.220  1.00  0.00           C
ATOM    254  HB1 ASP    16      39.810  47.430  24.030  1.00  0.00           H
ATOM    255  HB2 ASP    16      39.340  46.020  25.050  1.00  0.00           H
ATOM    256  CG  ASP    16      41.380  46.060  24.580  1.00  0.00           C
ATOM    257  OD1 ASP    16      41.540  45.530  25.700  1.00  0.00           O
ATOM    258  OD2 ASP    16      42.350  46.370  23.890  1.00  0.00           O
ATOM    259  C   ASP    16      39.620  43.950  23.470  1.00  0.00           C
ATOM    260  O   ASP    16      40.490  43.240  22.910  1.00  0.00           O
ATOM    261  N   LYS    17      38.810  43.490  24.380  1.00  0.00           N
ATOM    262  H   LYS    17      37.850  43.910  24.570  1.00  0.00           H
ATOM    263  CA  LYS    17      38.990  42.160  25.040  1.00  0.00           C
ATOM    264  HA  LYS    17      40.020  41.990  25.320  1.00  0.00           H
ATOM    265  CB  LYS    17      38.180  42.130  26.270  1.00  0.00           C
ATOM    266  HB1 LYS    17      38.110  43.160  26.630  1.00  0.00           H
ATOM    267  HB2 LYS    17      37.180  41.680  26.160  1.00  0.00           H
ATOM    268  CG  LYS    17      38.900  41.210  27.220  1.00  0.00           C
ATOM    269  HG1 LYS    17      38.700  40.180  26.900  1.00  0.00           H
ATOM    270  HG2 LYS    17      40.010  41.300  27.140  1.00  0.00           H
ATOM    271  CD  LYS    17      38.430  41.390  28.660  1.00  0.00           C
ATOM    272  HD1 LYS    17      38.670  42.360  29.020  1.00  0.00           H
ATOM    273  HD2 LYS    17      37.350  41.260  28.650  1.00  0.00           H
ATOM    274  CE  LYS    17      39.170  40.400  29.530  1.00  0.00           C
ATOM    275  HE1 LYS    17      39.040  39.370  29.210  1.00  0.00           H
ATOM    276  HE2 LYS    17      40.230  40.480  29.360  1.00  0.00           H
ATOM    277  NZ  LYS    17      38.680  40.420  30.930  1.00  0.00           N
ATOM    278  HZ1 LYS    17      38.980  41.280  31.430  1.00  0.00           H
ATOM    279  HZ2 LYS    17      37.630  40.550  30.890  1.00  0.00           H
ATOM    280  HZ3 LYS    17      38.830  39.530  31.440  1.00  0.00           H
ATOM    281  C   LYS    17      38.470  41.050  24.080  1.00  0.00           C
ATOM    282  O   LYS    17      39.110  40.040  23.850  1.00  0.00           O
ATOM    283  N   ALA    18      37.420  41.420  23.400  1.00  0.00           N
ATOM    284  H   ALA    18      36.950  42.260  23.750  1.00  0.00           H
ATOM    285  CA  ALA    18      36.740  40.640  22.330  1.00  0.00           C
ATOM    286  HA  ALA    18      36.280  39.770  22.860  1.00  0.00           H
ATOM    287  CB  ALA    18      35.530  41.410  21.770  1.00  0.00           C
ATOM    288  HB1 ALA    18      34.800  41.660  22.470  1.00  0.00           H
ATOM    289  HB2 ALA    18      35.770  42.380  21.260  1.00  0.00           H
ATOM    290  HB3 ALA    18      35.080  40.750  21.010  1.00  0.00           H
ATOM    291  C   ALA    18      37.640  40.070  21.230  1.00  0.00           C
ATOM    292  O   ALA    18      37.520  38.950  20.790  1.00  0.00           O
ATOM    293  N   VAL    19      38.590  40.900  20.720  1.00  0.00           N
ATOM    294  H   VAL    19      38.600  41.850  21.150  1.00  0.00           H
ATOM    295  CA  VAL    19      39.590  40.490  19.750  1.00  0.00           C
ATOM    296  HA  VAL    19      39.050  39.880  19.030  1.00  0.00           H
ATOM    297  CB  VAL    19      40.150  41.720  18.900  1.00  0.00           C
ATOM    298  HB  VAL    19      40.870  41.260  18.200  1.00  0.00           H
ATOM    299  CG1 VAL    19      39.050  42.460  18.080  1.00  0.00           C
ATOM    300 1HG1 VAL    19      38.340  43.000  18.660  1.00  0.00           H
ATOM    301 2HG1 VAL    19      39.580  43.290  17.450  1.00  0.00           H
ATOM    302 3HG1 VAL    19      38.510  41.900  17.340  1.00  0.00           H
ATOM    303  CG2 VAL    19      41.050  42.740  19.720  1.00  0.00           C
ATOM    304 1HG2 VAL    19      41.310  43.540  19.060  1.00  0.00           H
ATOM    305 2HG2 VAL    19      40.490  43.190  20.520  1.00  0.00           H
ATOM    306 3HG2 VAL    19      41.990  42.380  20.180  1.00  0.00           H
ATOM    307  C   VAL    19      40.720  39.660  20.390  1.00  0.00           C
ATOM    308  O   VAL    19      41.070  38.660  19.760  1.00  0.00           O
ATOM    309  N   LYS    20      41.150  39.850  21.610  1.00  0.00           N
ATOM    310  H   LYS    20      40.770  40.620  22.080  1.00  0.00           H
ATOM    311  CA  LYS    20      42.190  39.100  22.280  1.00  0.00           C
ATOM    312  HA  LYS    20      43.040  39.070  21.650  1.00  0.00           H
ATOM    313  CB  LYS    20      42.400  39.830  23.670  1.00  0.00           C
ATOM    314  HB1 LYS    20      41.410  40.130  24.040  1.00  0.00           H
ATOM    315  HB2 LYS    20      42.940  39.180  24.370  1.00  0.00           H
ATOM    316  CG  LYS    20      43.320  41.110  23.480  1.00  0.00           C
ATOM    317  HG1 LYS    20      44.320  40.810  23.420  1.00  0.00           H
ATOM    318  HG2 LYS    20      42.980  41.610  22.610  1.00  0.00           H
ATOM    319  CD  LYS    20      43.060  42.090  24.530  1.00  0.00           C
ATOM    320  HD1 LYS    20      42.040  42.420  24.560  1.00  0.00           H
ATOM    321  HD2 LYS    20      43.140  41.520  25.450  1.00  0.00           H
ATOM    322  CE  LYS    20      43.990  43.300  24.690  1.00  0.00           C
ATOM    323  HE1 LYS    20      45.030  42.930  24.770  1.00  0.00           H
ATOM    324  HE2 LYS    20      43.950  43.900  23.790  1.00  0.00           H
ATOM    325  NZ  LYS    20      43.760  44.060  25.880  1.00  0.00           N
ATOM    326  HZ1 LYS    20      42.860  44.570  25.790  1.00  0.00           H
ATOM    327  HZ2 LYS    20      43.750  43.480  26.680  1.00  0.00           H
ATOM    328  HZ3 LYS    20      44.520  44.720  25.970  1.00  0.00           H
ATOM    329  C   LYS    20      41.760  37.700  22.530  1.00  0.00           C
ATOM    330  O   LYS    20      42.570  36.760  22.550  1.00  0.00           O
ATOM    331  N   LEU    21      40.450  37.530  22.750  1.00  0.00           N
ATOM    332  H   LEU    21      39.970  38.460  22.780  1.00  0.00           H
ATOM    333  CA  LEU    21      39.720  36.280  22.870  1.00  0.00           C
ATOM    334  HA  LEU    21      40.270  35.460  23.390  1.00  0.00           H
ATOM    335  CB  LEU    21      38.350  36.460  23.490  1.00  0.00           C
ATOM    336  HB1 LEU    21      37.770  37.130  22.840  1.00  0.00           H
ATOM    337  HB2 LEU    21      37.870  35.460  23.680  1.00  0.00           H
ATOM    338  CG  LEU    21      38.280  37.070  24.900  1.00  0.00           C
ATOM    339  HG  LEU    21      38.500  38.130  24.870  1.00  0.00           H
ATOM    340  CD1 LEU    21      36.850  36.930  25.390  1.00  0.00           C
ATOM    341 1HD1 LEU    21      36.070  37.150  24.640  1.00  0.00           H
ATOM    342 2HD1 LEU    21      36.580  35.940  25.680  1.00  0.00           H
ATOM    343 3HD1 LEU    21      36.590  37.720  26.150  1.00  0.00           H
ATOM    344  CD2 LEU    21      39.350  36.610  25.860  1.00  0.00           C
ATOM    345 1HD2 LEU    21      39.200  35.590  26.030  1.00  0.00           H
ATOM    346 2HD2 LEU    21      40.320  36.600  25.390  1.00  0.00           H
ATOM    347 3HD2 LEU    21      39.290  37.230  26.740  1.00  0.00           H
ATOM    348  C   LEU    21      39.410  35.560  21.550  1.00  0.00           C
ATOM    349  O   LEU    21      39.490  34.340  21.450  1.00  0.00           O
ATOM    350  N   TRP    22      39.120  36.390  20.540  1.00  0.00           N
ATOM    351  H   TRP    22      39.100  37.350  20.650  1.00  0.00           H
ATOM    352  CA  TRP    22      39.060  35.920  19.150  1.00  0.00           C
ATOM    353  HA  TRP    22      38.210  35.210  19.140  1.00  0.00           H
ATOM    354  CB  TRP    22      38.790  37.060  18.170  1.00  0.00           C
ATOM    355  HB1 TRP    22      38.160  37.890  18.510  1.00  0.00           H
ATOM    356  HB2 TRP    22      39.690  37.650  18.010  1.00  0.00           H
ATOM    357  CG  TRP    22      38.370  36.590  16.770  1.00  0.00           C
ATOM    358  CD1 TRP    22      38.930  36.940  15.620  1.00  0.00           C
ATOM    359  HD1 TRP    22      39.830  37.390  15.590  1.00  0.00           H
ATOM    360  CD2 TRP    22      37.130  36.060  16.430  1.00  0.00           C
ATOM    361  NE1 TRP    22      38.240  36.470  14.590  1.00  0.00           N
ATOM    362  HE1 TRP    22      38.590  36.300  13.660  1.00  0.00           H
ATOM    363  CE2 TRP    22      37.100  35.980  15.000  1.00  0.00           C
ATOM    364  CE3 TRP    22      35.950  35.830  17.090  1.00  0.00           C
ATOM    365  HE3 TRP    22      35.850  35.910  18.190  1.00  0.00           H
ATOM    366  CZ2 TRP    22      35.990  35.470  14.300  1.00  0.00           C
ATOM    367  HZ2 TRP    22      35.980  35.350  13.160  1.00  0.00           H
ATOM    368  CZ3 TRP    22      34.830  35.280  16.410  1.00  0.00           C
ATOM    369  HZ3 TRP    22      33.910  35.000  16.960  1.00  0.00           H
ATOM    370  CH2 TRP    22      34.840  35.070  15.030  1.00  0.00           C
ATOM    371  HH2 TRP    22      33.980  34.680  14.430  1.00  0.00           H
ATOM    372  C   TRP    22      40.370  35.220  18.760  1.00  0.00           C
ATOM    373  O   TRP    22      40.160  34.070  18.340  1.00  0.00           O
ATOM    374  N   ARG    23      41.530  35.820  18.990  1.00  0.00           N
ATOM    375  H   ARG    23      41.530  36.760  19.450  1.00  0.00           H
ATOM    376  CA  ARG    23      42.890  35.310  18.770  1.00  0.00           C
ATOM    377  HA  ARG    23      42.840  35.040  17.700  1.00  0.00           H
ATOM    378  CB  ARG    23      43.850  36.560  18.920  1.00  0.00           C
ATOM    379  HB1 ARG    23      43.710  36.910  19.990  1.00  0.00           H
ATOM    380  HB2 ARG    23      44.890  36.370  18.720  1.00  0.00           H
ATOM    381  CG  ARG    23      43.510  37.730  18.040  1.00  0.00           C
ATOM    382  HG1 ARG    23      43.680  37.490  16.990  1.00  0.00           H
ATOM    383  HG2 ARG    23      42.430  38.010  18.170  1.00  0.00           H
ATOM    384  CD  ARG    23      44.410  38.970  18.340  1.00  0.00           C
ATOM    385  HD1 ARG    23      44.360  39.190  19.420  1.00  0.00           H
ATOM    386  HD2 ARG    23      45.460  38.800  18.260  1.00  0.00           H
ATOM    387  NE  ARG    23      43.960  40.120  17.560  1.00  0.00           N
ATOM    388  HE  ARG    23      43.430  39.880  16.740  1.00  0.00           H
ATOM    389  CZ  ARG    23      43.970  41.450  17.800  1.00  0.00           C
ATOM    390  NH1 ARG    23      44.450  41.990  18.900  1.00  0.00           N
ATOM    391 1HH1 ARG    23      44.910  41.470  19.600  1.00  0.00           H
ATOM    392 2HH1 ARG    23      44.310  42.970  19.140  1.00  0.00           H
ATOM    393  NH2 ARG    23      43.370  42.290  16.890  1.00  0.00           N
ATOM    394 1HH2 ARG    23      42.920  41.880  16.030  1.00  0.00           H
ATOM    395 2HH2 ARG    23      43.360  43.310  17.030  1.00  0.00           H
ATOM    396  C   ARG    23      43.340  34.000  19.520  1.00  0.00           C
ATOM    397  O   ARG    23      44.540  33.840  19.540  1.00  0.00           O
ATOM    398  N   LYS    24      42.420  33.160  20.040  1.00  0.00           N
ATOM    399  H   LYS    24      41.460  33.480  20.050  1.00  0.00           H
ATOM    400  CA  LYS    24      42.810  31.940  20.650  1.00  0.00           C
ATOM    401  HA  LYS    24      43.660  31.600  20.110  1.00  0.00           H
ATOM    402  CB  LYS    24      43.370  32.220  22.120  1.00  0.00           C
ATOM    403  HB1 LYS    24      43.760  31.260  22.530  1.00  0.00           H
ATOM    404  HB2 LYS    24      44.320  32.680  21.990  1.00  0.00           H
ATOM    405  CG  LYS    24      42.420  32.980  23.130  1.00  0.00           C
ATOM    406  HG1 LYS    24      42.110  33.900  22.640  1.00  0.00           H
ATOM    407  HG2 LYS    24      41.440  32.470  23.220  1.00  0.00           H
ATOM    408  CD  LYS    24      42.980  33.070  24.550  1.00  0.00           C
ATOM    409  HD1 LYS    24      43.120  32.130  25.060  1.00  0.00           H
ATOM    410  HD2 LYS    24      44.040  33.410  24.330  1.00  0.00           H
ATOM    411  CE  LYS    24      42.240  34.050  25.490  1.00  0.00           C
ATOM    412  HE1 LYS    24      42.160  35.130  25.240  1.00  0.00           H
ATOM    413  HE2 LYS    24      41.160  33.800  25.560  1.00  0.00           H
ATOM    414  NZ  LYS    24      42.730  33.940  26.790  1.00  0.00           N
ATOM    415  HZ1 LYS    24      42.240  34.530  27.480  1.00  0.00           H
ATOM    416  HZ2 LYS    24      42.690  32.980  27.120  1.00  0.00           H
ATOM    417  HZ3 LYS    24      43.720  34.030  26.670  1.00  0.00           H
ATOM    418  C   LYS    24      41.860  30.800  20.380  1.00  0.00           C
ATOM    419  O   LYS    24      42.170  29.720  19.910  1.00  0.00           O
ATOM    420  N   LEU    25      40.560  31.110  20.730  1.00  0.00           N
ATOM    421  H   LEU    25      40.330  32.120  20.870  1.00  0.00           H
ATOM    422  CA  LEU    25      39.380  30.240  20.560  1.00  0.00           C
ATOM    423  HA  LEU    25      39.570  29.380  19.900  1.00  0.00           H
ATOM    424  CB  LEU    25      38.910  29.700  21.930  1.00  0.00           C
ATOM    425  HB1 LEU    25      38.550  30.560  22.500  1.00  0.00           H
ATOM    426  HB2 LEU    25      38.080  28.970  21.740  1.00  0.00           H
ATOM    427  CG  LEU    25      39.890  28.810  22.710  1.00  0.00           C
ATOM    428  HG  LEU    25      40.840  29.370  22.640  1.00  0.00           H
ATOM    429  CD1 LEU    25      39.450  28.800  24.140  1.00  0.00           C
ATOM    430 1HD1 LEU    25      39.960  28.020  24.740  1.00  0.00           H
ATOM    431 2HD1 LEU    25      39.900  29.690  24.470  1.00  0.00           H
ATOM    432 3HD1 LEU    25      38.380  28.700  24.310  1.00  0.00           H
ATOM    433  CD2 LEU    25      40.250  27.460  22.100  1.00  0.00           C
ATOM    434 1HD2 LEU    25      39.360  26.780  22.050  1.00  0.00           H
ATOM    435 2HD2 LEU    25      40.530  27.430  21.020  1.00  0.00           H
ATOM    436 3HD2 LEU    25      41.060  26.890  22.630  1.00  0.00           H
ATOM    437  C   LEU    25      38.310  31.100  19.820  1.00  0.00           C
ATOM    438  O   LEU    25      37.320  31.540  20.490  1.00  0.00           O
ATOM    439  N   LYS    26      38.490  31.370  18.550  1.00  0.00           N
ATOM    440  H   LYS    26      39.330  31.070  18.040  1.00  0.00           H
ATOM    441  CA  LYS    26      37.550  32.080  17.670  1.00  0.00           C
ATOM    442  HA  LYS    26      37.400  32.970  18.240  1.00  0.00           H
ATOM    443  CB  LYS    26      38.120  32.380  16.210  1.00  0.00           C
ATOM    444  HB1 LYS    26      37.480  33.010  15.550  1.00  0.00           H
ATOM    445  HB2 LYS    26      38.980  33.040  16.280  1.00  0.00           H
ATOM    446  CG  LYS    26      38.530  31.160  15.320  1.00  0.00           C
ATOM    447  HG1 LYS    26      39.420  30.640  15.690  1.00  0.00           H
ATOM    448  HG2 LYS    26      37.770  30.450  15.350  1.00  0.00           H
ATOM    449  CD  LYS    26      38.650  31.420  13.840  1.00  0.00           C
ATOM    450  HD1 LYS    26      37.830  31.990  13.480  1.00  0.00           H
ATOM    451  HD2 LYS    26      39.530  32.140  13.720  1.00  0.00           H
ATOM    452  CE  LYS    26      39.050  30.290  12.880  1.00  0.00           C
ATOM    453  HE1 LYS    26      40.000  29.960  13.180  1.00  0.00           H
ATOM    454  HE2 LYS    26      38.160  29.590  12.880  1.00  0.00           H
ATOM    455  NZ  LYS    26      38.990  30.710  11.440  1.00  0.00           N
ATOM    456  HZ1 LYS    26      39.800  31.250  11.280  1.00  0.00           H
ATOM    457  HZ2 LYS    26      38.950  29.930  10.820  1.00  0.00           H
ATOM    458  HZ3 LYS    26      38.190  31.330  11.200  1.00  0.00           H
ATOM    459  C   LYS    26      36.180  31.320  17.620  1.00  0.00           C
ATOM    460  O   LYS    26      36.190  30.090  17.410  1.00  0.00           O
ATOM    461  N   ARG    27      35.030  32.010  17.740  1.00  0.00           N
ATOM    462  H   ARG    27      35.030  33.010  17.890  1.00  0.00           H
ATOM    463  CA  ARG    27      33.710  31.390  17.730  1.00  0.00           C
ATOM    464  HA  ARG    27      33.860  30.470  18.250  1.00  0.00           H
ATOM    465  CB  ARG    27      33.090  31.240  16.250  1.00  0.00           C
ATOM    466  HB1 ARG    27      33.180  32.200  15.740  1.00  0.00           H
ATOM    467  HB2 ARG    27      33.700  30.580  15.600  1.00  0.00           H
ATOM    468  CG  ARG    27      31.660  30.770  16.060  1.00  0.00           C
ATOM    469  HG1 ARG    27      31.710  29.680  15.990  1.00  0.00           H
ATOM    470  HG2 ARG    27      31.050  30.910  16.920  1.00  0.00           H
ATOM    471  CD  ARG    27      30.940  31.340  14.860  1.00  0.00           C
ATOM    472  HD1 ARG    27      31.370  30.920  13.930  1.00  0.00           H
ATOM    473  HD2 ARG    27      29.900  30.870  14.980  1.00  0.00           H
ATOM    474  NE  ARG    27      30.940  32.820  14.980  1.00  0.00           N
ATOM    475  HE  ARG    27      30.540  33.260  15.790  1.00  0.00           H
ATOM    476  CZ  ARG    27      31.280  33.720  14.040  1.00  0.00           C
ATOM    477  NH1 ARG    27      31.890  33.290  12.880  1.00  0.00           N
ATOM    478 1HH1 ARG    27      31.990  32.290  12.700  1.00  0.00           H
ATOM    479 2HH1 ARG    27      32.260  33.910  12.110  1.00  0.00           H
ATOM    480  NH2 ARG    27      31.270  35.010  14.280  1.00  0.00           N
ATOM    481 1HH2 ARG    27      30.990  35.480  15.240  1.00  0.00           H
ATOM    482 2HH2 ARG    27      31.560  35.720  13.590  1.00  0.00           H
ATOM    483  C   ARG    27      32.840  32.190  18.700  1.00  0.00           C
ATOM    484  O   ARG    27      33.260  33.280  19.140  1.00  0.00           O
TER
ENDMDL
REMARK    GENERATED BY TRJCONV
TITLE     Protein in water t= 5000.00000 step= 5000000
REMARK    THIS IS A SIMULATION BOX
CRYST1   50.000   50.000   50.000  60.00  60.00  90.00 P 1           1
MODEL        6
ATOM      1  CH3 ACE     1      39.480  48.180  15.640  1.00  0.00           C
ATOM      2 1HH3 ACE     1      40.480  47.690  15.380  1.00  0.00           H
ATOM      3 2HH3 ACE     1      39.700  49.260  15.960  1.00  0.00           H
ATOM      4 3HH3 ACE     1      39.100  47.540  16.510  1.00  0.00           H
ATOM      5  C   ACE     1      38.440  48.170  14.500  1.00  0.00           C
ATOM      6  O   ACE     1      38.830  48.410  13.350  1.00  0.00           O
ATOM      7  N   ARG     2      37.200  47.870  14.850  1.00  0.00           N
ATOM      8  H   ARG     2      37.010  47.800  15.820  1.00  0.00           H
ATOM      9  CA  ARG     2      36.040  47.590  13.980  1.00  0.00           C
ATOM     10  HA  ARG     2      36.270  48.160  13.020  1.00  0.00           H
ATOM     11  CB  ARG     2      36.010  46.100  13.400  1.00  0.00           C
ATOM     12  HB1 ARG     2      35.680  45.440  14.140  1.00  0.00           H
ATOM     13  HB2 ARG     2      35.340  46.000  12.590  1.00  0.00           H
ATOM     14  CG  ARG     2      37.340  45.530  12.930  1.00  0.00           C
ATOM     15  HG1 ARG     2      37.710  46.200  12.140  1.00  0.00           H
ATOM     16  HG2 ARG     2      38.090  45.590  13.750  1.00  0.00           H
ATOM     17  CD  ARG     2      37.160  44.060  12.270  1.00  0.00           C
ATOM     18  HD1 ARG     2      38.010  43.510  12.220  1.00  0.00           H
ATOM     19  HD2 ARG     2      36.500  43.480  12.930  1.00  0.00           H
ATOM     20  NE  ARG     2      36.650  44.090  10.890  1.00  0.00           N
ATOM     21  HE  ARG     2      36.810  45.050  10.530  1.00  0.00           H
ATOM     22  CZ  ARG     2      36.100  43.140  10.180  1.00  0.00           C
ATOM     23  NH1 ARG     2      35.670  42.020  10.750  1.00  0.00           N
ATOM     24 1HH1 ARG     2      35.900  41.770  11.710  1.00  0.00           H
ATOM     25 2HH1 ARG     2      35.190  41.320  10.200  1.00  0.00           H
ATOM     26  NH2 ARG     2      36.030  43.310   8.890  1.00  0.00           N
ATOM     27 1HH2 ARG     2      36.330  44.180   8.430  1.00  0.00           H
ATOM     28 2HH2 ARG     2      35.560  42.660   8.220  1.00  0.00           H
ATOM     29  C   ARG     2      34.810  48.080  14.660  1.00  0.00           C
ATOM     30  O   ARG     2      34.840  48.550  15.840  1.00  0.00           O
ATOM     31  N   THR     3      33.690  48.120  13.940  1.00  0.00           N
ATOM     32  H   THR     3      33.730  47.540  13.120  1.00  0.00           H
ATOM     33  CA  THR     3      32.470  48.790  14.210  1.00  0.00           C
ATOM     34  HA  THR     3      32.700  49.800  14.670  1.00  0.00           H
ATOM     35  CB  THR     3      31.610  48.910  12.950  1.00  0.00           C
ATOM     36  HB  THR     3      30.520  48.740  13.050  1.00  0.00           H
ATOM     37  OG1 THR     3      31.880  47.780  12.070  1.00  0.00           O
ATOM     38  HG1 THR     3      31.300  47.020  12.320  1.00  0.00           H
ATOM     39  CG2 THR     3      32.030  50.140  12.160  1.00  0.00           C
ATOM     40 1HG2 THR     3      31.770  50.950  12.820  1.00  0.00           H
ATOM     41 2HG2 THR     3      33.060  50.280  11.960  1.00  0.00           H
ATOM     42 3HG2 THR     3      31.450  50.350  11.280  1.00  0.00           H
ATOM     43  C   THR     3      31.700  48.220  15.390  1.00  0.00           C
ATOM     44  O   THR     3      31.200  49.020  16.210  1.00  0.00           O
ATOM     45  N   LYS     4      31.630  46.920  15.530  1.00  0.00           N
ATOM     46  H   LYS     4      32.150  46.410  14.920  1.00  0.00           H
ATOM     47  CA  LYS     4      30.990  46.170  16.700  1.00  0.00           C
ATOM     48  HA  LYS     4      30.000  46.630  16.750  1.00  0.00           H
ATOM     49  CB  LYS     4      30.880  44.700  16.340  1.00  0.00           C
ATOM     50  HB1 LYS     4      30.690  44.580  15.300  1.00  0.00           H
ATOM     51  HB2 LYS     4      31.850  44.160  16.490  1.00  0.00           H
ATOM     52  CG  LYS     4      29.770  43.940  17.160  1.00  0.00           C
ATOM     53  HG1 LYS     4      30.220  43.770  18.150  1.00  0.00           H
ATOM     54  HG2 LYS     4      28.820  44.500  17.270  1.00  0.00           H
ATOM     55  CD  LYS     4      29.450  42.540  16.690  1.00  0.00           C
ATOM     56  HD1 LYS     4      29.160  42.500  15.650  1.00  0.00           H
ATOM     57  HD2 LYS     4      30.410  42.010  16.590  1.00  0.00           H
ATOM     58  CE  LYS     4      28.470  41.770  17.550  1.00  0.00           C
ATOM     59  HE1 LYS     4      28.790  41.730  18.600  1.00  0.00           H
ATOM     60  HE2 LYS     4      27.440  42.200  17.440  1.00  0.00           H
ATOM     61  NZ  LYS     4      28.370  40.360  17.230  1.00  0.00           N
ATOM     62  HZ1 LYS     4      29.220  39.930  16.860  1.00  0.00           H
ATOM     63  HZ2 LYS     4      27.980  39.840  17.970  1.00  0.00           H
ATOM     64  HZ3 LYS     4      27.760  40.260  16.440  1.00  0.00           H
ATOM     65  C   LYS     4      31.820  46.270  17.970  1.00  0.00           C
ATOM     66  O   LYS     4      31.280  46.150  19.060  1.00  0.00           O
ATOM     67  N   LEU     5      33.140  46.520  17.830  1.00  0.00           N
ATOM     68  H   LEU     5      33.540  46.540  16.860  1.00  0.00           H
ATOM     69  CA  LEU     5      34.030  46.550  18.960  1.00  0.00           C
ATOM     70  HA  LEU     5      33.720  45.830  19.730  1.00  0.00           H
ATOM     71  CB  LEU     5      35.470  46.140  18.510  1.00  0.00           C
ATOM     72  HB1 LEU     5      35.850  46.720  17.640  1.00  0.00           H
ATOM     73  HB2 LEU     5      36.130  46.480  19.300  1.00  0.00           H
ATOM     74  CG  LEU     5      35.670  44.580  18.290  1.00  0.00           C
ATOM     75  HG  LEU     5      34.870  44.280  17.580  1.00  0.00           H
ATOM     76  CD1 LEU     5      37.010  44.200  17.560  1.00  0.00           C
ATOM     77 1HD1 LEU     5      37.900  44.410  18.100  1.00  0.00           H
ATOM     78 2HD1 LEU     5      36.980  43.170  17.390  1.00  0.00           H
ATOM     79 3HD1 LEU     5      36.990  44.600  16.570  1.00  0.00           H
ATOM     80  CD2 LEU     5      35.660  43.680  19.500  1.00  0.00           C
ATOM     81 1HD2 LEU     5      35.830  42.650  19.210  1.00  0.00           H
ATOM     82 2HD2 LEU     5      36.440  43.970  20.180  1.00  0.00           H
ATOM     83 3HD2 LEU     5      34.720  43.630  20.090  1.00  0.00           H
ATOM     84  C   LEU     5      33.970  47.980  19.580  1.00  0.00           C
ATOM     85  O   LEU     5      34.310  48.160  20.750  1.00  0.00           O
ATOM     86  N   TRP     6      33.500  49.000  18.830  1.00  0.00           N
ATOM     87  H   TRP     6      33.290  48.780  17.910  1.00  0.00           H
ATOM     88  CA  TRP     6      33.360  50.400  19.360  1.00  0.00           C
ATOM     89  HA  TRP     6      34.110  50.510  20.110  1.00  0.00           H
ATOM     90  CB  TRP     6      33.450  51.540  18.270  1.00  0.00           C
ATOM     91  HB1 TRP     6      32.690  51.350  17.560  1.00  0.00           H
ATOM     92  HB2 TRP     6      33.230  52.590  18.550  1.00  0.00           H
ATOM     93  CG  TRP     6      34.770  51.600  17.520  1.00  0.00           C
ATOM     94  CD1 TRP     6      35.960  51.220  18.060  1.00  0.00           C
ATOM     95  HD1 TRP     6      36.180  51.040  19.100  1.00  0.00           H
ATOM     96  CD2 TRP     6      35.060  51.850  16.140  1.00  0.00           C
ATOM     97  NE1 TRP     6      36.960  51.250  17.090  1.00  0.00           N
ATOM     98  HE1 TRP     6      37.990  51.310  17.350  1.00  0.00           H
ATOM     99  CE2 TRP     6      36.410  51.530  15.850  1.00  0.00           C
ATOM    100  CE3 TRP     6      34.270  52.190  15.030  1.00  0.00           C
ATOM    101  HE3 TRP     6      33.210  52.280  15.250  1.00  0.00           H
ATOM    102  CZ2 TRP     6      36.940  51.530  14.540  1.00  0.00           C
ATOM    103  HZ2 TRP     6      37.910  51.200  14.290  1.00  0.00           H
ATOM    104  CZ3 TRP     6      34.750  52.200  13.710  1.00  0.00           C
ATOM    105  HZ3 TRP     6      34.110  52.410  12.960  1.00  0.00           H
ATOM    106  CH2 TRP     6      36.120  51.880  13.440  1.00  0.00           C
ATOM    107  HH2 TRP     6      36.430  51.900  12.320  1.00  0.00           H
ATOM    108  C   TRP     6      31.960  50.650  19.960  1.00  0.00           C
ATOM    109  O   TRP     6      31.780  51.460  20.870  1.00  0.00           O
ATOM    110  N   GLU     7      30.950  49.910  19.500  1.00  0.00           N
ATOM    111  H   GLU     7      31.100  49.390  18.610  1.00  0.00           H
ATOM    112  CA  GLU     7      29.640  49.820  20.160  1.00  0.00           C
ATOM    113  HA  GLU     7      29.300  50.840  20.330  1.00  0.00           H
ATOM    114  CB  GLU     7      28.710  49.060  19.270  1.00  0.00           C
ATOM    115  HB1 GLU     7      28.700  49.350  18.190  1.00  0.00           H
ATOM    116  HB2 GLU     7      28.980  48.010  19.240  1.00  0.00           H
ATOM    117  CG  GLU     7      27.270  48.930  19.780  1.00  0.00           C
ATOM    118  HG1 GLU     7      26.710  48.260  19.120  1.00  0.00           H
ATOM    119  HG2 GLU     7      27.250  48.440  20.720  1.00  0.00           H
ATOM    120  CD  GLU     7      26.450  50.240  19.880  1.00  0.00           C
ATOM    121  OE1 GLU     7      26.790  51.320  19.360  1.00  0.00           O
ATOM    122  OE2 GLU     7      25.470  50.340  20.640  1.00  0.00           O
ATOM    123  C   GLU     7      29.850  49.260  21.590  1.00  0.00           C
ATOM    124  O   GLU     7      29.140  49.610  22.530  1.00  0.00           O
ATOM    125  N   MET     8      30.740  48.280  21.790  1.00  0.00           N
ATOM    126  H   MET     8      31.160  47.920  20.960  1.00  0.00           H
ATOM    127  CA  MET     8      31.020  47.560  23.040  1.00  0.00           C
ATOM    128  HA  MET     8      30.140  47.050  23.470  1.00  0.00           H
ATOM    129  CB  MET     8      32.020  46.400  22.600  1.00  0.00           C
ATOM    130  HB1 MET     8      31.650  45.920  21.750  1.00  0.00           H
ATOM    131  HB2 MET     8      32.990  46.900  22.340  1.00  0.00           H
ATOM    132  CG  MET     8      32.280  45.220  23.630  1.00  0.00           C
ATOM    133  HG1 MET     8      33.000  45.480  24.460  1.00  0.00           H
ATOM    134  HG2 MET     8      31.350  44.960  24.040  1.00  0.00           H
ATOM    135  SD  MET     8      33.160  43.840  22.940  1.00  0.00           S
ATOM    136  CE  MET     8      34.870  44.580  22.730  1.00  0.00           C
ATOM    137  HE1 MET     8      35.200  44.940  23.710  1.00  0.00           H
ATOM    138  HE2 MET     8      35.700  43.920  22.410  1.00  0.00           H
ATOM    139  HE3 MET     8      34.810  45.400  22.040  1.00  0.00           H
ATOM    140  C   MET     8      31.610  48.390  24.170  1.00  0.00           C
ATOM    141  O   MET     8      31.700  47.940  25.240  1.00  0.00           O
ATOM    142  N   LEU     9      32.030  49.620  23.820  1.00  0.00           N
ATOM    143  H   LEU     9      32.150  49.710  22.880  1.00  0.00           H
ATOM    144  CA  LEU     9      32.500  50.670  24.790  1.00  0.00           C
ATOM    145  HA  LEU     9      32.980  50.180  25.600  1.00  0.00           H
ATOM    146  CB  LEU     9      33.360  51.740  24.020  1.00  0.00           C
ATOM    147  HB1 LEU     9      32.750  52.340  23.300  1.00  0.00           H
ATOM    148  HB2 LEU     9      33.690  52.440  24.780  1.00  0.00           H
ATOM    149  CG  LEU     9      34.580  51.190  23.230  1.00  0.00           C
ATOM    150  HG  LEU     9      34.130  50.370  22.740  1.00  0.00           H
ATOM    151  CD1 LEU     9      35.160  52.080  22.130  1.00  0.00           C
ATOM    152 1HD1 LEU     9      35.710  52.920  22.630  1.00  0.00           H
ATOM    153 2HD1 LEU     9      35.860  51.510  21.520  1.00  0.00           H
ATOM    154 3HD1 LEU     9      34.480  52.550  21.440  1.00  0.00           H
ATOM    155  CD2 LEU     9      35.700  50.520  24.040  1.00  0.00           C
ATOM    156 1HD2 LEU     9      36.580  50.240  23.470  1.00  0.00           H
ATOM    157 2HD2 LEU     9      35.880  51.200  24.900  1.00  0.00           H
ATOM    158 3HD2 LEU     9      35.360  49.610  24.490  1.00  0.00           H
ATOM    159  C   LEU     9      31.300  51.430  25.440  1.00  0.00           C
ATOM    160  O   LEU     9      31.530  52.090  26.500  1.00  0.00           O
ATOM    161  N   VAL    10      30.070  51.300  24.820  1.00  0.00           N
ATOM    162  H   VAL    10      29.940  50.710  23.990  1.00  0.00           H
ATOM    163  CA  VAL    10      28.810  52.010  25.220  1.00  0.00           C
ATOM    164  HA  VAL    10      29.040  52.700  26.100  1.00  0.00           H
ATOM    165  CB  VAL    10      28.310  52.890  23.990  1.00  0.00           C
ATOM    166  HB  VAL    10      28.100  52.240  23.150  1.00  0.00           H
ATOM    167  CG1 VAL    10      26.950  53.600  24.280  1.00  0.00           C
ATOM    168 1HG1 VAL    10      26.970  54.200  25.200  1.00  0.00           H
ATOM    169 2HG1 VAL    10      26.620  54.360  23.550  1.00  0.00           H
ATOM    170 3HG1 VAL    10      26.140  52.860  24.380  1.00  0.00           H
ATOM    171  CG2 VAL    10      29.310  53.960  23.520  1.00  0.00           C
ATOM    172 1HG2 VAL    10      30.150  53.520  23.000  1.00  0.00           H
ATOM    173 2HG2 VAL    10      28.940  54.730  22.820  1.00  0.00           H
ATOM    174 3HG2 VAL    10      29.760  54.490  24.360  1.00  0.00           H
ATOM    175  C   VAL    10      27.830  50.930  25.620  1.00  0.00           C
ATOM    176  O   VAL    10      27.180  50.950  26.670  1.00  0.00           O
ATOM    177  N   GLU    11      27.840  49.860  24.800  1.00  0.00           N
ATOM    178  H   GLU    11      28.210  49.990  23.830  1.00  0.00           H
ATOM    179  CA  GLU    11      27.180  48.620  25.070  1.00  0.00           C
ATOM    180  HA  GLU    11      26.260  48.830  25.560  1.00  0.00           H
ATOM    181  CB  GLU    11      26.910  47.890  23.690  1.00  0.00           C
ATOM    182  HB1 GLU    11      26.850  48.670  22.880  1.00  0.00           H
ATOM    183  HB2 GLU    11      27.910  47.450  23.360  1.00  0.00           H
ATOM    184  CG  GLU    11      25.840  46.810  23.530  1.00  0.00           C
ATOM    185  HG1 GLU    11      25.650  46.770  22.470  1.00  0.00           H
ATOM    186  HG2 GLU    11      26.350  45.860  23.750  1.00  0.00           H
ATOM    187  CD  GLU    11      24.520  47.140  24.160  1.00  0.00           C
ATOM    188  OE1 GLU    11      23.910  48.180  23.840  1.00  0.00           O
ATOM    189  OE2 GLU    11      24.020  46.390  25.000  1.00  0.00           O
ATOM    190  C   GLU    11      28.070  47.750  25.950  1.00  0.00           C
ATOM    191  O   GLU    11      28.500  46.680  25.640  1.00  0.00           O
ATOM    192  N   LEU    12      28.340  48.260  27.160  1.00  0.00           N
ATOM    193  H   LEU    12      28.090  49.240  27.320  1.00  0.00           H
ATOM    194  CA  LEU    12      28.920  47.670  28.320  1.00  0.00           C
ATOM    195  HA  LEU    12      29.890  47.340  27.930  1.00  0.00           H
ATOM    196  CB  LEU    12      29.170  48.760  29.440  1.00  0.00           C
ATOM    197  HB1 LEU    12      28.170  49.090  29.740  1.00  0.00           H
ATOM    198  HB2 LEU    12      29.580  48.240  30.320  1.00  0.00           H
ATOM    199  CG  LEU    12      30.120  49.940  29.090  1.00  0.00           C
ATOM    200  HG  LEU    12      29.790  50.400  28.120  1.00  0.00           H
ATOM    201  CD1 LEU    12      29.860  51.170  29.990  1.00  0.00           C
ATOM    202 1HD1 LEU    12      28.800  51.440  29.900  1.00  0.00           H
ATOM    203 2HD1 LEU    12      30.090  50.960  30.990  1.00  0.00           H
ATOM    204 3HD1 LEU    12      30.470  52.010  29.650  1.00  0.00           H
ATOM    205  CD2 LEU    12      31.590  49.520  29.070  1.00  0.00           C
ATOM    206 1HD2 LEU    12      31.670  48.590  28.620  1.00  0.00           H
ATOM    207 2HD2 LEU    12      32.210  50.200  28.620  1.00  0.00           H
ATOM    208 3HD2 LEU    12      31.970  49.300  30.050  1.00  0.00           H
ATOM    209  C   LEU    12      28.110  46.540  28.920  1.00  0.00           C
ATOM    210  O   LEU    12      28.130  46.310  30.150  1.00  0.00           O
ATOM    211  N   GLY    13      27.440  45.690  28.090  1.00  0.00           N
ATOM    212  H   GLY    13      27.650  45.840  27.110  1.00  0.00           H
ATOM    213  CA  GLY    13      26.620  44.510  28.570  1.00  0.00           C
ATOM    214  HA1 GLY    13      26.480  44.620  29.670  1.00  0.00           H
ATOM    215  HA2 GLY    13      25.660  44.680  28.150  1.00  0.00           H
ATOM    216  C   GLY    13      27.140  43.120  28.180  1.00  0.00           C
ATOM    217  O   GLY    13      28.340  42.850  28.330  1.00  0.00           O
ATOM    218  N   ASN    14      26.260  42.260  27.630  1.00  0.00           N
ATOM    219  H   ASN    14      25.240  42.480  27.640  1.00  0.00           H
ATOM    220  CA  ASN    14      26.610  40.950  27.160  1.00  0.00           C
ATOM    221  HA  ASN    14      26.850  40.300  27.990  1.00  0.00           H
ATOM    222  CB  ASN    14      25.360  40.350  26.420  1.00  0.00           C
ATOM    223  HB1 ASN    14      24.530  40.590  27.020  1.00  0.00           H
ATOM    224  HB2 ASN    14      25.230  40.900  25.530  1.00  0.00           H
ATOM    225  CG  ASN    14      25.430  38.850  26.270  1.00  0.00           C
ATOM    226  OD1 ASN    14      25.410  38.160  27.330  1.00  0.00           O
ATOM    227  ND2 ASN    14      25.600  38.250  25.070  1.00  0.00           N
ATOM    228 1HD2 ASN    14      25.540  38.680  24.170  1.00  0.00           H
ATOM    229 2HD2 ASN    14      25.920  37.260  25.070  1.00  0.00           H
ATOM    230  C   ASN    14      27.780  40.900  26.100  1.00  0.00           C
ATOM    231  O   ASN    14      28.560  39.910  26.090  1.00  0.00           O
ATOM    232  N   MET    15      27.930  41.980  25.340  1.00  0.00           N
ATOM    233  H   MET    15      27.210  42.650  25.420  1.00  0.00           H
ATOM    234  CA  MET    15      28.900  42.140  24.260  1.00  0.00           C
ATOM    235  HA  MET    15      28.870  41.280  23.600  1.00  0.00           H
ATOM    236  CB  MET    15      28.440  43.360  23.490  1.00  0.00           C
ATOM    237  HB1 MET    15      27.390  43.250  23.400  1.00  0.00           H
ATOM    238  HB2 MET    15      28.560  44.240  24.120  1.00  0.00           H
ATOM    239  CG  MET    15      29.120  43.580  22.090  1.00  0.00           C
ATOM    240  HG1 MET    15      30.170  43.780  22.230  1.00  0.00           H
ATOM    241  HG2 MET    15      29.080  42.680  21.500  1.00  0.00           H
ATOM    242  SD  MET    15      28.370  44.930  21.210  1.00  0.00           S
ATOM    243  CE  MET    15      27.010  44.070  20.490  1.00  0.00           C
ATOM    244  HE1 MET    15      27.340  43.550  19.570  1.00  0.00           H
ATOM    245  HE2 MET    15      26.470  43.470  21.280  1.00  0.00           H
ATOM    246  HE3 MET    15      26.270  44.800  20.180  1.00  0.00           H
ATOM    247  C   MET    15      30.280  42.320  24.960  1.00  0.00           C
ATOM    248  O   MET    15      31.240  41.710  24.560  1.00  0.00           O
ATOM    249  N   ASP    16      30.340  43.050  26.080  1.00  0.00           N
ATOM    250  H   ASP    16      29.690  43.700  26.320  1.00  0.00           H
ATOM    251  CA  ASP    16      31.590  43.320  26.840  1.00  0.00           C
ATOM    252  HA  ASP    16      32.490  43.450  26.150  1.00  0.00           H
ATOM    253  CB  ASP    16      31.440  44.540  27.780  1.00  0.00           C
ATOM    254  HB1 ASP    16      31.180  45.490  27.310  1.00  0.00           H
ATOM    255  HB2 ASP    16      30.530  44.410  28.400  1.00  0.00           H
ATOM    256  CG  ASP    16      32.570  44.780  28.700  1.00  0.00           C
ATOM    257  OD1 ASP    16      32.380  44.670  29.910  1.00  0.00           O
ATOM    258  OD2 ASP    16      33.680  45.090  28.220  1.00  0.00           O
ATOM    259  C   ASP    16      32.070  42.050  27.580  1.00  0.00           C
ATOM    260  O   ASP    16      33.250  41.720  27.580  1.00  0.00           O
ATOM    261  N   LYS    17      31.130  41.390  28.280  1.00  0.00           N
ATOM    262  H   LYS    17      30.170  41.760  28.180  1.00  0.00           H
ATOM    263  CA  LYS    17      31.290  40.190  29.180  1.00  0.00           C
ATOM    264  HA  LYS    17      31.920  40.460  30.020  1.00  0.00           H
ATOM    265  CB  LYS    17      29.860  39.740  29.680  1.00  0.00           C
ATOM    266  HB1 LYS    17      29.310  39.510  28.790  1.00  0.00           H
ATOM    267  HB2 LYS    17      29.840  38.750  30.080  1.00  0.00           H
ATOM    268  CG  LYS    17      29.310  40.690  30.720  1.00  0.00           C
ATOM    269  HG1 LYS    17      29.930  40.650  31.520  1.00  0.00           H
ATOM    270  HG2 LYS    17      29.420  41.700  30.380  1.00  0.00           H
ATOM    271  CD  LYS    17      27.910  40.480  31.030  1.00  0.00           C
ATOM    272  HD1 LYS    17      27.320  40.680  30.180  1.00  0.00           H
ATOM    273  HD2 LYS    17      27.750  39.400  31.170  1.00  0.00           H
ATOM    274  CE  LYS    17      27.570  41.340  32.310  1.00  0.00           C
ATOM    275  HE1 LYS    17      28.200  41.190  33.160  1.00  0.00           H
ATOM    276  HE2 LYS    17      27.760  42.380  32.100  1.00  0.00           H
ATOM    277  NZ  LYS    17      26.190  41.100  32.710  1.00  0.00           N
ATOM    278  HZ1 LYS    17      25.550  41.430  31.960  1.00  0.00           H
ATOM    279  HZ2 LYS    17      26.000  40.130  32.760  1.00  0.00           H
ATOM    280  HZ3 LYS    17      25.950  41.580  33.530  1.00  0.00           H
ATOM    281  C   LYS    17      31.920  39.080  28.420  1.00  0.00           C
ATOM    282  O   LYS    17      32.790  38.390  28.900  1.00  0.00           O
ATOM    283  N   ALA    18      31.400  38.820  27.180  1.00  0.00           N
ATOM    284  H   ALA    18      30.740  39.490  26.750  1.00  0.00           H
ATOM    285  CA  ALA    18      31.820  37.700  26.210  1.00  0.00           C
ATOM    286  HA  ALA    18      31.340  36.890  26.740  1.00  0.00           H
ATOM    287  CB  ALA    18      31.280  37.930  24.830  1.00  0.00           C
ATOM    288  HB1 ALA    18      30.160  37.990  24.870  1.00  0.00           H
ATOM    289  HB2 ALA    18      31.670  38.840  24.400  1.00  0.00           H
ATOM    290  HB3 ALA    18      31.540  37.110  24.200  1.00  0.00           H
ATOM    291  C   ALA    18      33.330  37.520  26.150  1.00  0.00           C
ATOM    292  O   ALA    18      33.840  36.390  26.020  1.00  0.00           O
ATOM    293  N   VAL    19      34.130  38.600  26.020  1.00  0.00           N
ATOM    294  H   VAL    19      33.640  39.510  26.010  1.00  0.00           H
ATOM    295  CA  VAL    19      35.570  38.620  25.780  1.00  0.00           C
ATOM    296  HA  VAL    19      35.850  37.850  25.060  1.00  0.00           H
ATOM    297  CB  VAL    19      36.020  40.030  25.410  1.00  0.00           C
ATOM    298  HB  VAL    19      35.770  40.600  26.290  1.00  0.00           H
ATOM    299  CG1 VAL    19      37.550  40.230  25.220  1.00  0.00           C
ATOM    300 1HG1 VAL    19      37.790  41.330  25.120  1.00  0.00           H
ATOM    301 2HG1 VAL    19      38.110  39.800  26.030  1.00  0.00           H
ATOM    302 3HG1 VAL    19      37.810  39.810  24.290  1.00  0.00           H
ATOM    303  CG2 VAL    19      35.340  40.510  24.110  1.00  0.00           C
ATOM    304 1HG2 VAL    19      35.760  39.850  23.360  1.00  0.00           H
ATOM    305 2HG2 VAL    19      34.310  40.320  24.320  1.00  0.00           H
ATOM    306 3HG2 VAL    19      35.490  41.600  23.860  1.00  0.00           H
ATOM    307  C   VAL    19      36.180  38.120  27.120  1.00  0.00           C
ATOM    308  O   VAL    19      37.170  37.390  27.170  1.00  0.00           O
ATOM    309  N   LYS    20      35.600  38.420  28.260  1.00  0.00           N
ATOM    310  H   LYS    20      34.690  38.860  28.220  1.00  0.00           H
ATOM    311  CA  LYS    20      36.130  37.960  29.530  1.00  0.00           C
ATOM    312  HA  LYS    20      37.200  38.040  29.480  1.00  0.00           H
ATOM    313  CB  LYS    20      35.580  39.000  30.620  1.00  0.00           C
ATOM    314  HB1 LYS    20      34.530  39.250  30.340  1.00  0.00           H
ATOM    315  HB2 LYS    20      35.490  38.450  31.590  1.00  0.00           H
ATOM    316  CG  LYS    20      36.460  40.280  30.790  1.00  0.00           C
ATOM    317  HG1 LYS    20      37.440  39.980  31.250  1.00  0.00           H
ATOM    318  HG2 LYS    20      36.680  40.700  29.780  1.00  0.00           H
ATOM    319  CD  LYS    20      35.840  41.390  31.620  1.00  0.00           C
ATOM    320  HD1 LYS    20      35.440  40.910  32.520  1.00  0.00           H
ATOM    321  HD2 LYS    20      36.560  42.160  31.930  1.00  0.00           H
ATOM    322  CE  LYS    20      34.610  42.170  30.920  1.00  0.00           C
ATOM    323  HE1 LYS    20      34.780  42.230  29.860  1.00  0.00           H
ATOM    324  HE2 LYS    20      33.650  41.600  31.020  1.00  0.00           H
ATOM    325  NZ  LYS    20      34.200  43.480  31.520  1.00  0.00           N
ATOM    326  HZ1 LYS    20      35.020  44.010  31.490  1.00  0.00           H
ATOM    327  HZ2 LYS    20      33.480  43.950  30.970  1.00  0.00           H
ATOM    328  HZ3 LYS    20      33.910  43.440  32.490  1.00  0.00           H
ATOM    329  C   LYS    20      35.740  36.560  29.860  1.00  0.00           C
ATOM    330  O   LYS    20      36.550  35.770  30.360  1.00  0.00           O
ATOM    331  N   LEU    21      34.500  36.180  29.450  1.00  0.00           N
ATOM    332  H   LEU    21      33.870  36.910  29.100  1.00  0.00           H
ATOM    333  CA  LEU    21      34.200  34.800  29.620  1.00  0.00           C
ATOM    334  HA  LEU    21      34.510  34.290  30.600  1.00  0.00           H
ATOM    335  CB  LEU    21      32.660  34.650  29.450  1.00  0.00           C
ATOM    336  HB1 LEU    21      32.300  34.990  28.490  1.00  0.00           H
ATOM    337  HB2 LEU    21      32.420  33.590  29.610  1.00  0.00           H
ATOM    338  CG  LEU    21      31.850  35.420  30.540  1.00  0.00           C
ATOM    339  HG  LEU    21      32.060  36.500  30.470  1.00  0.00           H
ATOM    340  CD1 LEU    21      30.410  35.250  30.130  1.00  0.00           C
ATOM    341 1HD1 LEU    21      30.030  34.230  30.130  1.00  0.00           H
ATOM    342 2HD1 LEU    21      29.740  35.760  30.890  1.00  0.00           H
ATOM    343 3HD1 LEU    21      30.260  35.720  29.100  1.00  0.00           H
ATOM    344  CD2 LEU    21      32.170  34.930  31.930  1.00  0.00           C
ATOM    345 1HD2 LEU    21      33.250  35.160  32.140  1.00  0.00           H
ATOM    346 2HD2 LEU    21      31.630  35.580  32.650  1.00  0.00           H
ATOM    347 3HD2 LEU    21      32.010  33.870  32.110  1.00  0.00           H
ATOM    348  C   LEU    21      34.910  33.770  28.670  1.00  0.00           C
ATOM    349  O   LEU    21      35.170  32.640  29.060  1.00  0.00           O
ATOM    350  N   TRP    22      35.370  34.150  27.530  1.00  0.00           N
ATOM    351  H   TRP    22      34.940  35.010  27.180  1.00  0.00           H
ATOM    352  CA  TRP    22      36.240  33.350  26.670  1.00  0.00           C
ATOM    353  HA  TRP    22      35.650  32.420  26.450  1.00  0.00           H
ATOM    354  CB  TRP    22      36.460  34.140  25.310  1.00  0.00           C
ATOM    355  HB1 TRP    22      35.610  34.720  25.030  1.00  0.00           H
ATOM    356  HB2 TRP    22      37.240  34.880  25.500  1.00  0.00           H
ATOM    357  CG  TRP    22      36.950  33.380  24.150  1.00  0.00           C
ATOM    358  CD1 TRP    22      38.240  33.460  23.700  1.00  0.00           C
ATOM    359  HD1 TRP    22      38.960  34.030  24.200  1.00  0.00           H
ATOM    360  CD2 TRP    22      36.320  32.370  23.240  1.00  0.00           C
ATOM    361  NE1 TRP    22      38.480  32.580  22.640  1.00  0.00           N
ATOM    362  HE1 TRP    22      39.380  32.360  22.310  1.00  0.00           H
ATOM    363  CE2 TRP    22      37.350  31.940  22.310  1.00  0.00           C
ATOM    364  CE3 TRP    22      35.020  31.780  23.130  1.00  0.00           C
ATOM    365  HE3 TRP    22      34.320  32.120  23.850  1.00  0.00           H
ATOM    366  CZ2 TRP    22      37.040  31.140  21.260  1.00  0.00           C
ATOM    367  HZ2 TRP    22      37.810  30.790  20.520  1.00  0.00           H
ATOM    368  CZ3 TRP    22      34.720  30.790  22.140  1.00  0.00           C
ATOM    369  HZ3 TRP    22      33.710  30.320  22.100  1.00  0.00           H
ATOM    370  CH2 TRP    22      35.770  30.500  21.240  1.00  0.00           C
ATOM    371  HH2 TRP    22      35.520  29.810  20.470  1.00  0.00           H
ATOM    372  C   TRP    22      37.650  33.000  27.260  1.00  0.00           C
ATOM    373  O   TRP    22      38.410  32.110  26.800  1.00  0.00           O
ATOM    374  N   ARG    23      38.050  33.760  28.280  1.00  0.00           N
ATOM    375  H   ARG    23      37.610  34.650  28.500  1.00  0.00           H
ATOM    376  CA  ARG    23      39.210  33.350  29.140  1.00  0.00           C
ATOM    377  HA  ARG    23      40.170  32.960  28.660  1.00  0.00           H
ATOM    378  CB  ARG    23      39.730  34.570  29.880  1.00  0.00           C
ATOM    379  HB1 ARG    23      38.930  34.900  30.570  1.00  0.00           H
ATOM    380  HB2 ARG    23      40.580  34.190  30.500  1.00  0.00           H
ATOM    381  CG  ARG    23      40.090  35.710  28.910  1.00  0.00           C
ATOM    382  HG1 ARG    23      40.820  35.350  28.160  1.00  0.00           H
ATOM    383  HG2 ARG    23      39.190  35.890  28.360  1.00  0.00           H
ATOM    384  CD  ARG    23      40.550  37.040  29.540  1.00  0.00           C
ATOM    385  HD1 ARG    23      39.740  37.490  30.130  1.00  0.00           H
ATOM    386  HD2 ARG    23      41.390  36.860  30.140  1.00  0.00           H
ATOM    387  NE  ARG    23      41.010  37.930  28.520  1.00  0.00           N
ATOM    388  HE  ARG    23      41.560  37.490  27.740  1.00  0.00           H
ATOM    389  CZ  ARG    23      40.990  39.250  28.630  1.00  0.00           C
ATOM    390  NH1 ARG    23      40.720  39.820  29.820  1.00  0.00           N
ATOM    391 1HH1 ARG    23      40.520  39.300  30.670  1.00  0.00           H
ATOM    392 2HH1 ARG    23      40.430  40.820  29.810  1.00  0.00           H
ATOM    393  NH2 ARG    23      41.100  39.960  27.490  1.00  0.00           N
ATOM    394 1HH2 ARG    23      41.220  39.480  26.600  1.00  0.00           H
ATOM    395 2HH2 ARG    23      41.040  40.960  27.490  1.00  0.00           H
ATOM    396  C   ARG    23      38.740  32.280  30.220  1.00  0.00           C
ATOM    397  O   ARG    23      39.590  31.510  30.760  1.00  0.00           O
ATOM    398  N   LYS    24      37.470  32.240  30.580  1.00  0.00           N
ATOM    399  H   LYS    24      36.720  32.670  30.010  1.00  0.00           H
ATOM    400  CA  LYS    24      37.040  31.550  31.780  1.00  0.00           C
ATOM    401  HA  LYS    24      37.850  31.510  32.500  1.00  0.00           H
ATOM    402  CB  LYS    24      35.870  32.380  32.330  1.00  0.00           C
ATOM    403  HB1 LYS    24      36.160  33.460  32.260  1.00  0.00           H
ATOM    404  HB2 LYS    24      35.000  32.160  31.700  1.00  0.00           H
ATOM    405  CG  LYS    24      35.640  32.020  33.810  1.00  0.00           C
ATOM    406  HG1 LYS    24      35.290  30.990  33.940  1.00  0.00           H
ATOM    407  HG2 LYS    24      36.620  31.920  34.320  1.00  0.00           H
ATOM    408  CD  LYS    24      34.590  32.920  34.520  1.00  0.00           C
ATOM    409  HD1 LYS    24      34.680  33.940  34.160  1.00  0.00           H
ATOM    410  HD2 LYS    24      33.570  32.680  34.190  1.00  0.00           H
ATOM    411  CE  LYS    24      34.700  32.850  36.095  1.00  0.00           C
ATOM    412  HE1 LYS    24      35.070  31.880  36.345  1.00  0.00           H
ATOM    413  HE2 LYS    24      35.500  33.590  36.245  1.00  0.00           H
ATOM    414  NZ  LYS    24      33.590  33.340  36.905  1.00  0.00           N
ATOM    415  HZ1 LYS    24      33.190  34.170  36.525  1.00  0.00           H
ATOM    416  HZ2 LYS    24      32.760  32.760  36.925  1.00  0.00           H
ATOM    417  HZ3 LYS    24      33.880  33.510  37.915  1.00  0.00           H
ATOM    418  C   LYS    24      36.540  30.160  31.370  1.00  0.00           C
ATOM    419  O   LYS    24      36.860  29.210  32.120  1.00  0.00           O
ATOM    420  N   LEU    25      35.870  30.090  30.190  1.00  0.00           N
ATOM    421  H   LEU    25      35.820  30.970  29.730  1.00  0.00           H
ATOM    422  CA  LEU    25      35.510  28.960  29.430  1.00  0.00           C
ATOM    423  HA  LEU    25      35.780  28.040  29.810  1.00  0.00           H
ATOM    424  CB  LEU    25      33.970  29.060  29.130  1.00  0.00           C
ATOM    425  HB1 LEU    25      33.690  30.000  28.730  1.00  0.00           H
ATOM    426  HB2 LEU    25      33.890  28.370  28.360  1.00  0.00           H
ATOM    427  CG  LEU    25      33.090  28.580  30.370  1.00  0.00           C
ATOM    428  HG  LEU    25      33.400  29.040  31.310  1.00  0.00           H
ATOM    429  CD1 LEU    25      31.690  28.970  30.190  1.00  0.00           C
ATOM    430 1HD1 LEU    25      31.050  28.500  30.830  1.00  0.00           H
ATOM    431 2HD1 LEU    25      31.640  29.990  30.360  1.00  0.00           H
ATOM    432 3HD1 LEU    25      31.320  28.690  29.150  1.00  0.00           H
ATOM    433  CD2 LEU    25      33.250  27.110  30.650  1.00  0.00           C
ATOM    434 1HD2 LEU    25      34.210  26.890  31.010  1.00  0.00           H
ATOM    435 2HD2 LEU    25      32.500  26.860  31.340  1.00  0.00           H
ATOM    436 3HD2 LEU    25      33.160  26.410  29.810  1.00  0.00           H
ATOM    437  C   LEU    25      36.370  28.910  28.150  1.00  0.00           C
ATOM    438  O   LEU    25      36.320  29.890  27.360  1.00  0.00           O
ATOM    439  N   LYS    26      37.240  27.940  28.020  1.00  0.00           N
ATOM    440  H   LYS    26      37.350  27.130  28.740  1.00  0.00           H
ATOM    441  CA  LYS    26      38.130  27.850  26.880  1.00  0.00           C
ATOM    442  HA  LYS    26      38.230  28.760  26.240  1.00  0.00           H
ATOM    443  CB  LYS    26      39.600  27.430  27.270  1.00  0.00           C
ATOM    444  HB1 LYS    26      39.750  26.360  27.370  1.00  0.00           H
ATOM    445  HB2 LYS    26      40.190  27.750  26.400  1.00  0.00           H
ATOM    446  CG  LYS    26      40.040  28.240  28.530  1.00  0.00           C
ATOM    447  HG1 LYS    26      39.760  29.260  28.300  1.00  0.00           H
ATOM    448  HG2 LYS    26      39.480  27.900  29.450  1.00  0.00           H
ATOM    449  CD  LYS    26      41.520  28.110  28.830  1.00  0.00           C
ATOM    450  HD1 LYS    26      41.830  27.100  29.140  1.00  0.00           H
ATOM    451  HD2 LYS    26      42.110  28.450  27.940  1.00  0.00           H
ATOM    452  CE  LYS    26      41.940  29.000  29.970  1.00  0.00           C
ATOM    453  HE1 LYS    26      41.550  30.070  29.890  1.00  0.00           H
ATOM    454  HE2 LYS    26      41.430  28.610  30.860  1.00  0.00           H
ATOM    455  NZ  LYS    26      43.350  28.960  30.310  1.00  0.00           N
ATOM    456  HZ1 LYS    26      43.590  29.170  31.220  1.00  0.00           H
ATOM    457  HZ2 LYS    26      43.770  28.030  30.160  1.00  0.00           H
ATOM    458  HZ3 LYS    26      43.810  29.580  29.610  1.00  0.00           H
ATOM    459  C   LYS    26      37.610  26.690  25.980  1.00  0.00           C
ATOM    460  O   LYS    26      37.360  25.610  26.600  1.00  0.00           O
ATOM    461  N   ARG    27      37.520  26.820  24.670  1.00  0.00           N
ATOM    462  H   ARG    27      37.400  27.780  24.300  1.00  0.00           H
ATOM    463  CA  ARG    27      37.060  25.890  23.550  1.00  0.00           C
ATOM    464  HA  ARG    27      36.120  25.450  23.870  1.00  0.00           H
ATOM    465  CB  ARG    27      38.120  24.790  23.210  1.00  0.00           C
ATOM    466  HB1 ARG    27      38.580  24.370  24.160  1.00  0.00           H
ATOM    467  HB2 ARG    27      37.570  23.950  22.800  1.00  0.00           H
ATOM    468  CG  ARG    27      39.260  25.200  22.300  1.00  0.00           C
ATOM    469  HG1 ARG    27      38.890  25.100  21.230  1.00  0.00           H
ATOM    470  HG2 ARG    27      39.460  26.230  22.480  1.00  0.00           H
ATOM    471  CD  ARG    27      40.650  24.390  22.490  1.00  0.00           C
ATOM    472  HD1 ARG    27      40.970  24.590  23.510  1.00  0.00           H
ATOM    473  HD2 ARG    27      40.560  23.260  22.490  1.00  0.00           H
ATOM    474  NE  ARG    27      41.600  24.840  21.510  1.00  0.00           N
ATOM    475  HE  ARG    27      42.330  25.410  21.960  1.00  0.00           H
ATOM    476  CZ  ARG    27      41.730  24.490  20.170  1.00  0.00           C
ATOM    477  NH1 ARG    27      40.900  23.620  19.670  1.00  0.00           N
ATOM    478 1HH1 ARG    27      40.340  22.940  20.300  1.00  0.00           H
ATOM    479 2HH1 ARG    27      41.060  23.110  18.810  1.00  0.00           H
ATOM    480  NH2 ARG    27      42.770  24.970  19.460  1.00  0.00           N
ATOM    481 1HH2 ARG    27      43.320  25.720  19.830  1.00  0.00           H
ATOM    482 2HH2 ARG    27      43.130  24.610  18.570  1.00  0.00           H
ATOM    483  C   ARG    27      36.530  26.740  22.410  1.00  0.00           C
ATOM    484  O   ARG    27      35.340  27.140  22.470  1.00  0.00           O
TER
ENDMDL
REMARK    GENERATED BY TRJCONV
TITLE     Protein in water t= 6000.00000 step= 6000000
REMARK    THIS IS A SIMULATION BOX
CRYST1   50.000   50.000   50.000  60.00  60.00  90.00 P 1           1
MODEL        7
ATOM      1  CH3 ACE     1      39.150  53.650  10.260  1.00  0.00           C
ATOM      2 1HH3 ACE     1      39.960  53.390   9.700  1.00  0.00           H
ATOM      3 2HH3 ACE     1      38.380  53.530   9.550  1.00  0.00           H
ATOM      4 3HH3 ACE     1      39.210  54.710  10.690  1.00  0.00           H
ATOM      5  C   ACE     1      38.990  52.680  11.380  1.00  0.00           C
ATOM      6  O   ACE     1      38.180  51.760  11.250  1.00  0.00           O
ATOM      7  N   ARG     2      39.770  52.830  12.430  1.00  0.00           N
ATOM      8  H   ARG     2      40.370  53.650  12.510  1.00  0.00           H
ATOM      9  CA  ARG     2      39.840  51.900  13.560  1.00  0.00           C
ATOM     10  HA  ARG     2      39.440  50.950  13.220  1.00  0.00           H
ATOM     11  CB  ARG     2      41.310  51.660  13.950  1.00  0.00           C
ATOM     12  HB1 ARG     2      41.750  52.610  14.150  1.00  0.00           H
ATOM     13  HB2 ARG     2      41.280  51.130  14.890  1.00  0.00           H
ATOM     14  CG  ARG     2      42.070  50.840  12.870  1.00  0.00           C
ATOM     15  HG1 ARG     2      41.800  49.770  13.030  1.00  0.00           H
ATOM     16  HG2 ARG     2      41.810  51.120  11.860  1.00  0.00           H
ATOM     17  CD  ARG     2      43.590  50.980  13.160  1.00  0.00           C
ATOM     18  HD1 ARG     2      43.810  51.270  14.150  1.00  0.00           H
ATOM     19  HD2 ARG     2      43.950  49.930  13.110  1.00  0.00           H
ATOM     20  NE  ARG     2      44.450  51.670  12.130  1.00  0.00           N
ATOM     21  HE  ARG     2      43.920  52.270  11.540  1.00  0.00           H
ATOM     22  CZ  ARG     2      45.830  51.570  11.960  1.00  0.00           C
ATOM     23  NH1 ARG     2      46.550  50.840  12.790  1.00  0.00           N
ATOM     24 1HH1 ARG     2      46.140  50.270  13.500  1.00  0.00           H
ATOM     25 2HH1 ARG     2      47.490  51.060  13.080  1.00  0.00           H
ATOM     26  NH2 ARG     2      46.410  52.270  10.930  1.00  0.00           N
ATOM     27 1HH2 ARG     2      45.970  52.870  10.230  1.00  0.00           H
ATOM     28 2HH2 ARG     2      47.420  52.150  10.680  1.00  0.00           H
ATOM     29  C   ARG     2      39.120  52.400  14.800  1.00  0.00           C
ATOM     30  O   ARG     2      39.060  51.690  15.810  1.00  0.00           O
ATOM     31  N   THR     3      38.580  53.620  14.700  1.00  0.00           N
ATOM     32  H   THR     3      38.600  54.000  13.800  1.00  0.00           H
ATOM     33  CA  THR     3      37.900  54.380  15.790  1.00  0.00           C
ATOM     34  HA  THR     3      38.580  54.640  16.530  1.00  0.00           H
ATOM     35  CB  THR     3      37.400  55.760  15.180  1.00  0.00           C
ATOM     36  HB  THR     3      36.730  56.330  15.830  1.00  0.00           H
ATOM     37  OG1 THR     3      36.850  55.600  13.880  1.00  0.00           O
ATOM     38  HG1 THR     3      35.930  55.470  14.090  1.00  0.00           H
ATOM     39  CG2 THR     3      38.540  56.720  14.960  1.00  0.00           C
ATOM     40 1HG2 THR     3      39.430  56.090  14.730  1.00  0.00           H
ATOM     41 2HG2 THR     3      38.320  57.460  14.170  1.00  0.00           H
ATOM     42 3HG2 THR     3      38.820  57.300  15.810  1.00  0.00           H
ATOM     43  C   THR     3      36.810  53.600  16.540  1.00  0.00           C
ATOM     44  O   THR     3      36.630  53.910  17.740  1.00  0.00           O
ATOM     45  N   LYS     4      36.180  52.560  15.970  1.00  0.00           N
ATOM     46  H   LYS     4      36.220  52.420  14.960  1.00  0.00           H
ATOM     47  CA  LYS     4      35.120  51.850  16.700  1.00  0.00           C
ATOM     48  HA  LYS     4      34.520  52.540  17.280  1.00  0.00           H
ATOM     49  CB  LYS     4      34.250  50.900  15.770  1.00  0.00           C
ATOM     50  HB1 LYS     4      33.870  51.690  15.060  1.00  0.00           H
ATOM     51  HB2 LYS     4      34.860  50.110  15.300  1.00  0.00           H
ATOM     52  CG  LYS     4      33.000  50.340  16.450  1.00  0.00           C
ATOM     53  HG1 LYS     4      33.360  49.540  17.090  1.00  0.00           H
ATOM     54  HG2 LYS     4      32.380  51.110  16.990  1.00  0.00           H
ATOM     55  CD  LYS     4      32.100  49.800  15.330  1.00  0.00           C
ATOM     56  HD1 LYS     4      31.550  50.560  14.810  1.00  0.00           H
ATOM     57  HD2 LYS     4      32.740  49.280  14.640  1.00  0.00           H
ATOM     58  CE  LYS     4      31.180  48.690  15.850  1.00  0.00           C
ATOM     59  HE1 LYS     4      31.810  47.990  16.360  1.00  0.00           H
ATOM     60  HE2 LYS     4      30.500  48.980  16.570  1.00  0.00           H
ATOM     61  NZ  LYS     4      30.410  48.050  14.780  1.00  0.00           N
ATOM     62  HZ1 LYS     4      29.960  47.220  15.200  1.00  0.00           H
ATOM     63  HZ2 LYS     4      29.690  48.590  14.430  1.00  0.00           H
ATOM     64  HZ3 LYS     4      31.090  47.740  14.080  1.00  0.00           H
ATOM     65  C   LYS     4      35.750  50.900  17.750  1.00  0.00           C
ATOM     66  O   LYS     4      35.220  50.560  18.850  1.00  0.00           O
ATOM     67  N   LEU     5      37.000  50.480  17.480  1.00  0.00           N
ATOM     68  H   LEU     5      37.490  50.760  16.670  1.00  0.00           H
ATOM     69  CA  LEU     5      37.910  49.580  18.340  1.00  0.00           C
ATOM     70  HA  LEU     5      37.280  48.820  18.790  1.00  0.00           H
ATOM     71  CB  LEU     5      39.140  48.950  17.560  1.00  0.00           C
ATOM     72  HB1 LEU     5      39.740  49.760  17.290  1.00  0.00           H
ATOM     73  HB2 LEU     5      39.850  48.440  18.250  1.00  0.00           H
ATOM     74  CG  LEU     5      38.780  48.060  16.380  1.00  0.00           C
ATOM     75  HG  LEU     5      38.010  48.560  15.820  1.00  0.00           H
ATOM     76  CD1 LEU     5      39.950  47.930  15.390  1.00  0.00           C
ATOM     77 1HD1 LEU     5      39.920  47.080  14.690  1.00  0.00           H
ATOM     78 2HD1 LEU     5      40.000  48.820  14.860  1.00  0.00           H
ATOM     79 3HD1 LEU     5      40.880  47.880  15.950  1.00  0.00           H
ATOM     80  CD2 LEU     5      38.260  46.680  16.770  1.00  0.00           C
ATOM     81 1HD2 LEU     5      38.960  46.160  17.500  1.00  0.00           H
ATOM     82 2HD2 LEU     5      37.280  46.820  17.190  1.00  0.00           H
ATOM     83 3HD2 LEU     5      38.070  46.040  15.940  1.00  0.00           H
ATOM     84  C   LEU     5      38.520  50.430  19.550  1.00  0.00           C
ATOM     85  O   LEU     5      38.640  49.910  20.660  1.00  0.00           O
ATOM     86  N   TRP     6      38.720  51.750  19.410  1.00  0.00           N
ATOM     87  H   TRP     6      38.730  52.170  18.410  1.00  0.00           H
ATOM     88  CA  TRP     6      39.010  52.620  20.590  1.00  0.00           C
ATOM     89  HA  TRP     6      39.580  52.170  21.340  1.00  0.00           H
ATOM     90  CB  TRP     6      39.710  53.900  20.130  1.00  0.00           C
ATOM     91  HB1 TRP     6      39.000  54.660  19.840  1.00  0.00           H
ATOM     92  HB2 TRP     6      40.260  54.380  20.950  1.00  0.00           H
ATOM     93  CG  TRP     6      40.690  53.750  19.010  1.00  0.00           C
ATOM     94  CD1 TRP     6      40.840  54.620  17.970  1.00  0.00           C
ATOM     95  HD1 TRP     6      40.230  55.530  17.920  1.00  0.00           H
ATOM     96  CD2 TRP     6      41.780  52.760  18.830  1.00  0.00           C
ATOM     97  NE1 TRP     6      41.770  54.180  17.100  1.00  0.00           N
ATOM     98  HE1 TRP     6      41.980  54.670  16.150  1.00  0.00           H
ATOM     99  CE2 TRP     6      42.360  53.030  17.530  1.00  0.00           C
ATOM    100  CE3 TRP     6      42.300  51.600  19.480  1.00  0.00           C
ATOM    101  HE3 TRP     6      41.870  51.330  20.470  1.00  0.00           H
ATOM    102  CZ2 TRP     6      43.320  52.190  16.950  1.00  0.00           C
ATOM    103  HZ2 TRP     6      43.700  52.410  15.990  1.00  0.00           H
ATOM    104  CZ3 TRP     6      43.290  50.760  18.960  1.00  0.00           C
ATOM    105  HZ3 TRP     6      43.610  49.830  19.460  1.00  0.00           H
ATOM    106  CH2 TRP     6      43.770  51.050  17.700  1.00  0.00           C
ATOM    107  HH2 TRP     6      44.550  50.410  17.310  1.00  0.00           H
ATOM    108  C   TRP     6      37.710  53.000  21.270  1.00  0.00           C
ATOM    109  O   TRP     6      37.700  53.240  22.490  1.00  0.00           O
ATOM    110  N   GLU     7      36.600  53.230  20.570  1.00  0.00           N
ATOM    111  H   GLU     7      36.720  53.270  19.550  1.00  0.00           H
ATOM    112  CA  GLU     7      35.300  53.560  21.060  1.00  0.00           C
ATOM    113  HA  GLU     7      35.260  54.450  21.620  1.00  0.00           H
ATOM    114  CB  GLU     7      34.280  53.820  19.910  1.00  0.00           C
ATOM    115  HB1 GLU     7      34.830  54.360  19.140  1.00  0.00           H
ATOM    116  HB2 GLU     7      34.010  52.830  19.530  1.00  0.00           H
ATOM    117  CG  GLU     7      33.080  54.720  20.210  1.00  0.00           C
ATOM    118  HG1 GLU     7      32.380  54.810  19.360  1.00  0.00           H
ATOM    119  HG2 GLU     7      32.420  54.390  21.010  1.00  0.00           H
ATOM    120  CD  GLU     7      33.420  56.190  20.600  1.00  0.00           C
ATOM    121  OE1 GLU     7      32.600  56.810  21.350  1.00  0.00           O
ATOM    122  OE2 GLU     7      34.400  56.780  20.070  1.00  0.00           O
ATOM    123  C   GLU     7      34.750  52.520  22.070  1.00  0.00           C
ATOM    124  O   GLU     7      34.320  52.770  23.170  1.00  0.00           O
ATOM    125  N   MET     8      34.850  51.210  21.720  1.00  0.00           N
ATOM    126  H   MET     8      35.240  50.960  20.820  1.00  0.00           H
ATOM    127  CA  MET     8      34.310  50.100  22.460  1.00  0.00           C
ATOM    128  HA  MET     8      33.340  50.340  22.850  1.00  0.00           H
ATOM    129  CB  MET     8      34.240  48.880  21.560  1.00  0.00           C
ATOM    130  HB1 MET     8      35.230  48.740  21.080  1.00  0.00           H
ATOM    131  HB2 MET     8      34.140  48.020  22.210  1.00  0.00           H
ATOM    132  CG  MET     8      33.100  48.720  20.590  1.00  0.00           C
ATOM    133  HG1 MET     8      32.210  48.960  21.170  1.00  0.00           H
ATOM    134  HG2 MET     8      33.080  49.540  19.880  1.00  0.00           H
ATOM    135  SD  MET     8      32.970  47.250  19.660  1.00  0.00           S
ATOM    136  CE  MET     8      34.570  46.880  18.820  1.00  0.00           C
ATOM    137  HE1 MET     8      35.500  46.700  19.480  1.00  0.00           H
ATOM    138  HE2 MET     8      34.450  46.040  18.180  1.00  0.00           H
ATOM    139  HE3 MET     8      34.710  47.690  18.170  1.00  0.00           H
ATOM    140  C   MET     8      35.130  49.790  23.750  1.00  0.00           C
ATOM    141  O   MET     8      35.000  48.720  24.340  1.00  0.00           O
ATOM    142  N   LEU     9      35.950  50.700  24.260  1.00  0.00           N
ATOM    143  H   LEU     9      36.140  51.470  23.670  1.00  0.00           H
ATOM    144  CA  LEU     9      36.470  50.600  25.630  1.00  0.00           C
ATOM    145  HA  LEU     9      36.570  49.610  26.100  1.00  0.00           H
ATOM    146  CB  LEU     9      37.910  51.170  25.610  1.00  0.00           C
ATOM    147  HB1 LEU     9      37.840  52.280  25.480  1.00  0.00           H
ATOM    148  HB2 LEU     9      38.380  51.040  26.570  1.00  0.00           H
ATOM    149  CG  LEU     9      38.990  50.610  24.640  1.00  0.00           C
ATOM    150  HG  LEU     9      38.660  50.800  23.610  1.00  0.00           H
ATOM    151  CD1 LEU     9      40.260  51.470  24.560  1.00  0.00           C
ATOM    152 1HD1 LEU     9      40.070  52.520  24.430  1.00  0.00           H
ATOM    153 2HD1 LEU     9      40.810  51.350  25.470  1.00  0.00           H
ATOM    154 3HD1 LEU     9      40.910  51.190  23.680  1.00  0.00           H
ATOM    155  CD2 LEU     9      39.270  49.120  24.880  1.00  0.00           C
ATOM    156 1HD2 LEU     9      40.280  48.750  24.610  1.00  0.00           H
ATOM    157 2HD2 LEU     9      39.250  49.120  25.980  1.00  0.00           H
ATOM    158 3HD2 LEU     9      38.540  48.430  24.540  1.00  0.00           H
ATOM    159  C   LEU     9      35.670  51.460  26.690  1.00  0.00           C
ATOM    160  O   LEU     9      35.840  51.370  27.910  1.00  0.00           O
ATOM    161  N   VAL    10      34.930  52.420  26.130  1.00  0.00           N
ATOM    162  H   VAL    10      34.910  52.580  25.160  1.00  0.00           H
ATOM    163  CA  VAL    10      34.150  53.440  26.850  1.00  0.00           C
ATOM    164  HA  VAL    10      34.220  53.140  27.880  1.00  0.00           H
ATOM    165  CB  VAL    10      34.730  54.850  26.560  1.00  0.00           C
ATOM    166  HB  VAL    10      35.740  54.800  26.990  1.00  0.00           H
ATOM    167  CG1 VAL    10      34.860  55.280  25.060  1.00  0.00           C
ATOM    168 1HG1 VAL    10      35.510  54.580  24.530  1.00  0.00           H
ATOM    169 2HG1 VAL    10      33.860  55.310  24.630  1.00  0.00           H
ATOM    170 3HG1 VAL    10      35.340  56.270  24.900  1.00  0.00           H
ATOM    171  CG2 VAL    10      34.050  55.940  27.330  1.00  0.00           C
ATOM    172 1HG2 VAL    10      32.960  55.980  27.090  1.00  0.00           H
ATOM    173 2HG2 VAL    10      34.120  55.700  28.360  1.00  0.00           H
ATOM    174 3HG2 VAL    10      34.460  56.910  27.070  1.00  0.00           H
ATOM    175  C   VAL    10      32.670  53.300  26.510  1.00  0.00           C
ATOM    176  O   VAL    10      31.720  53.280  27.330  1.00  0.00           O
ATOM    177  N   GLU    11      32.430  52.830  25.270  1.00  0.00           N
ATOM    178  H   GLU    11      33.170  52.770  24.620  1.00  0.00           H
ATOM    179  CA  GLU    11      31.100  52.430  24.680  1.00  0.00           C
ATOM    180  HA  GLU    11      30.330  53.030  25.120  1.00  0.00           H
ATOM    181  CB  GLU    11      31.140  52.690  23.160  1.00  0.00           C
ATOM    182  HB1 GLU    11      31.550  53.720  23.100  1.00  0.00           H
ATOM    183  HB2 GLU    11      31.870  51.930  22.740  1.00  0.00           H
ATOM    184  CG  GLU    11      29.740  52.700  22.480  1.00  0.00           C
ATOM    185  HG1 GLU    11      29.700  53.060  21.440  1.00  0.00           H
ATOM    186  HG2 GLU    11      29.300  51.720  22.350  1.00  0.00           H
ATOM    187  CD  GLU    11      28.730  53.700  23.050  1.00  0.00           C
ATOM    188  OE1 GLU    11      29.160  54.850  23.340  1.00  0.00           O
ATOM    189  OE2 GLU    11      27.540  53.280  23.200  1.00  0.00           O
ATOM    190  C   GLU    11      30.780  51.000  24.940  1.00  0.00           C
ATOM    191  O   GLU    11      30.460  50.240  24.040  1.00  0.00           O
ATOM    192  N   LEU    12      30.990  50.530  26.190  1.00  0.00           N
ATOM    193  H   LEU    12      31.210  51.300  26.810  1.00  0.00           H
ATOM    194  CA  LEU    12      30.740  49.230  26.750  1.00  0.00           C
ATOM    195  HA  LEU    12      31.190  48.520  26.060  1.00  0.00           H
ATOM    196  CB  LEU    12      31.490  49.130  28.070  1.00  0.00           C
ATOM    197  HB1 LEU    12      31.140  49.990  28.740  1.00  0.00           H
ATOM    198  HB2 LEU    12      31.250  48.190  28.550  1.00  0.00           H
ATOM    199  CG  LEU    12      33.010  49.090  27.990  1.00  0.00           C
ATOM    200  HG  LEU    12      33.410  50.030  27.740  1.00  0.00           H
ATOM    201  CD1 LEU    12      33.480  48.970  29.410  1.00  0.00           C
ATOM    202 1HD1 LEU    12      34.560  49.060  29.610  1.00  0.00           H
ATOM    203 2HD1 LEU    12      33.150  49.810  29.930  1.00  0.00           H
ATOM    204 3HD1 LEU    12      33.050  48.150  29.990  1.00  0.00           H
ATOM    205  CD2 LEU    12      33.430  47.830  27.260  1.00  0.00           C
ATOM    206 1HD2 LEU    12      33.130  47.760  26.240  1.00  0.00           H
ATOM    207 2HD2 LEU    12      34.450  47.760  27.040  1.00  0.00           H
ATOM    208 3HD2 LEU    12      33.050  46.920  27.690  1.00  0.00           H
ATOM    209  C   LEU    12      29.240  48.960  26.930  1.00  0.00           C
ATOM    210  O   LEU    12      28.750  48.440  27.940  1.00  0.00           O
ATOM    211  N   GLY    13      28.490  49.200  25.870  1.00  0.00           N
ATOM    212  H   GLY    13      29.070  49.490  25.080  1.00  0.00           H
ATOM    213  CA  GLY    13      27.090  48.810  25.690  1.00  0.00           C
ATOM    214  HA1 GLY    13      26.650  48.340  26.570  1.00  0.00           H
ATOM    215  HA2 GLY    13      26.620  49.720  25.330  1.00  0.00           H
ATOM    216  C   GLY    13      26.940  47.940  24.500  1.00  0.00           C
ATOM    217  O   GLY    13      27.890  47.200  24.250  1.00  0.00           O
ATOM    218  N   ASN    14      25.820  48.160  23.800  1.00  0.00           N
ATOM    219  H   ASN    14      25.160  48.940  24.100  1.00  0.00           H
ATOM    220  CA  ASN    14      25.320  47.430  22.670  1.00  0.00           C
ATOM    221  HA  ASN    14      25.070  46.440  23.030  1.00  0.00           H
ATOM    222  CB  ASN    14      24.010  48.130  22.150  1.00  0.00           C
ATOM    223  HB1 ASN    14      23.350  48.520  22.920  1.00  0.00           H
ATOM    224  HB2 ASN    14      24.260  48.990  21.550  1.00  0.00           H
ATOM    225  CG  ASN    14      23.130  47.260  21.270  1.00  0.00           C
ATOM    226  OD1 ASN    14      22.510  46.250  21.660  1.00  0.00           O
ATOM    227  ND2 ASN    14      23.150  47.580  20.010  1.00  0.00           N
ATOM    228 1HD2 ASN    14      23.650  48.380  19.660  1.00  0.00           H
ATOM    229 2HD2 ASN    14      22.520  47.060  19.390  1.00  0.00           H
ATOM    230  C   ASN    14      26.390  47.270  21.540  1.00  0.00           C
ATOM    231  O   ASN    14      26.350  46.260  20.880  1.00  0.00           O
ATOM    232  N   MET    15      27.220  48.300  21.320  1.00  0.00           N
ATOM    233  H   MET    15      27.140  49.120  21.940  1.00  0.00           H
ATOM    234  CA  MET    15      28.290  48.330  20.350  1.00  0.00           C
ATOM    235  HA  MET    15      27.780  48.280  19.400  1.00  0.00           H
ATOM    236  CB  MET    15      29.040  49.660  20.280  1.00  0.00           C
ATOM    237  HB1 MET    15      28.240  50.400  20.340  1.00  0.00           H
ATOM    238  HB2 MET    15      29.570  49.810  21.200  1.00  0.00           H
ATOM    239  CG  MET    15      30.010  50.010  19.110  1.00  0.00           C
ATOM    240  HG1 MET    15      30.860  49.280  19.050  1.00  0.00           H
ATOM    241  HG2 MET    15      29.460  49.940  18.200  1.00  0.00           H
ATOM    242  SD  MET    15      30.890  51.600  19.220  1.00  0.00           S
ATOM    243  CE  MET    15      29.850  52.870  18.550  1.00  0.00           C
ATOM    244  HE1 MET    15      30.320  53.810  18.540  1.00  0.00           H
ATOM    245  HE2 MET    15      29.530  52.410  17.620  1.00  0.00           H
ATOM    246  HE3 MET    15      28.870  52.940  19.030  1.00  0.00           H
ATOM    247  C   MET    15      29.280  47.170  20.530  1.00  0.00           C
ATOM    248  O   MET    15      29.520  46.440  19.580  1.00  0.00           O
ATOM    249  N   ASP    16      29.910  47.190  21.770  1.00  0.00           N
ATOM    250  H   ASP    16      29.470  47.760  22.490  1.00  0.00           H
ATOM    251  CA  ASP    16      30.690  46.130  22.290  1.00  0.00           C
ATOM    252  HA  ASP    16      31.540  46.020  21.620  1.00  0.00           H
ATOM    253  CB  ASP    16      31.200  46.490  23.730  1.00  0.00           C
ATOM    254  HB1 ASP    16      31.970  47.300  23.630  1.00  0.00           H
ATOM    255  HB2 ASP    16      30.360  46.820  24.310  1.00  0.00           H
ATOM    256  CG  ASP    16      31.940  45.390  24.500  1.00  0.00           C
ATOM    257  OD1 ASP    16      31.370  44.760  25.470  1.00  0.00           O
ATOM    258  OD2 ASP    16      33.100  45.150  24.170  1.00  0.00           O
ATOM    259  C   ASP    16      29.940  44.780  22.280  1.00  0.00           C
ATOM    260  O   ASP    16      30.520  43.800  21.730  1.00  0.00           O
ATOM    261  N   LYS    17      28.760  44.680  22.910  1.00  0.00           N
ATOM    262  H   LYS    17      28.390  45.450  23.370  1.00  0.00           H
ATOM    263  CA  LYS    17      28.030  43.410  23.120  1.00  0.00           C
ATOM    264  HA  LYS    17      28.650  42.830  23.800  1.00  0.00           H
ATOM    265  CB  LYS    17      26.760  43.770  23.950  1.00  0.00           C
ATOM    266  HB1 LYS    17      26.960  44.660  24.520  1.00  0.00           H
ATOM    267  HB2 LYS    17      25.940  44.170  23.370  1.00  0.00           H
ATOM    268  CG  LYS    17      26.310  42.630  24.890  1.00  0.00           C
ATOM    269  HG1 LYS    17      25.490  42.210  24.380  1.00  0.00           H
ATOM    270  HG2 LYS    17      27.190  42.010  25.150  1.00  0.00           H
ATOM    271  CD  LYS    17      25.800  43.040  26.260  1.00  0.00           C
ATOM    272  HD1 LYS    17      26.620  43.190  27.040  1.00  0.00           H
ATOM    273  HD2 LYS    17      25.300  43.980  26.180  1.00  0.00           H
ATOM    274  CE  LYS    17      24.770  42.020  26.710  1.00  0.00           C
ATOM    275  HE1 LYS    17      23.860  41.980  26.080  1.00  0.00           H
ATOM    276  HE2 LYS    17      25.190  41.050  26.650  1.00  0.00           H
ATOM    277  NZ  LYS    17      24.330  42.340  28.080  1.00  0.00           N
ATOM    278  HZ1 LYS    17      25.050  42.490  28.840  1.00  0.00           H
ATOM    279  HZ2 LYS    17      23.760  43.180  28.150  1.00  0.00           H
ATOM    280  HZ3 LYS    17      23.630  41.600  28.280  1.00  0.00           H
ATOM    281  C   LYS    17      27.700  42.710  21.770  1.00  0.00           C
ATOM    282  O   LYS    17      27.350  41.550  21.750  1.00  0.00           O
ATOM    283  N   ALA    18      27.820  43.380  20.650  1.00  0.00           N
ATOM    284  H   ALA    18      28.060  44.390  20.780  1.00  0.00           H
ATOM    285  CA  ALA    18      27.500  42.780  19.350  1.00  0.00           C
ATOM    286  HA  ALA    18      26.580  42.210  19.440  1.00  0.00           H
ATOM    287  CB  ALA    18      27.470  43.890  18.230  1.00  0.00           C
ATOM    288  HB1 ALA    18      26.470  43.840  17.770  1.00  0.00           H
ATOM    289  HB2 ALA    18      27.580  44.900  18.520  1.00  0.00           H
ATOM    290  HB3 ALA    18      28.200  43.730  17.460  1.00  0.00           H
ATOM    291  C   ALA    18      28.660  41.970  18.830  1.00  0.00           C
ATOM    292  O   ALA    18      28.400  41.040  17.980  1.00  0.00           O
ATOM    293  N   VAL    19      29.910  42.340  19.210  1.00  0.00           N
ATOM    294  H   VAL    19      30.030  43.130  19.820  1.00  0.00           H
ATOM    295  CA  VAL    19      31.170  41.670  18.700  1.00  0.00           C
ATOM    296  HA  VAL    19      30.840  41.090  17.900  1.00  0.00           H
ATOM    297  CB  VAL    19      32.110  42.830  18.190  1.00  0.00           C
ATOM    298  HB  VAL    19      32.450  43.400  19.020  1.00  0.00           H
ATOM    299  CG1 VAL    19      33.340  42.230  17.460  1.00  0.00           C
ATOM    300 1HG1 VAL    19      33.990  41.710  18.170  1.00  0.00           H
ATOM    301 2HG1 VAL    19      33.010  41.490  16.800  1.00  0.00           H
ATOM    302 3HG1 VAL    19      33.900  42.920  16.870  1.00  0.00           H
ATOM    303  CG2 VAL    19      31.400  43.920  17.390  1.00  0.00           C
ATOM    304 1HG2 VAL    19      30.610  44.340  17.980  1.00  0.00           H
ATOM    305 2HG2 VAL    19      32.040  44.800  17.120  1.00  0.00           H
ATOM    306 3HG2 VAL    19      30.930  43.450  16.590  1.00  0.00           H
ATOM    307  C   VAL    19      31.830  40.870  19.850  1.00  0.00           C
ATOM    308  O   VAL    19      32.610  39.930  19.580  1.00  0.00           O
ATOM    309  N   LYS    20      31.520  41.080  21.160  1.00  0.00           N
ATOM    310  H   LYS    20      30.870  41.930  21.300  1.00  0.00           H
ATOM    311  CA  LYS    20      32.260  40.540  22.300  1.00  0.00           C
ATOM    312  HA  LYS    20      33.290  40.850  22.140  1.00  0.00           H
ATOM    313  CB  LYS    20      31.710  41.130  23.680  1.00  0.00           C
ATOM    314  HB1 LYS    20      31.620  42.190  23.710  1.00  0.00           H
ATOM    315  HB2 LYS    20      30.650  40.910  23.700  1.00  0.00           H
ATOM    316  CG  LYS    20      32.470  40.620  24.970  1.00  0.00           C
ATOM    317  HG1 LYS    20      32.470  39.540  25.000  1.00  0.00           H
ATOM    318  HG2 LYS    20      33.520  40.980  24.920  1.00  0.00           H
ATOM    319  CD  LYS    20      32.020  41.300  26.290  1.00  0.00           C
ATOM    320  HD1 LYS    20      32.270  42.370  26.280  1.00  0.00           H
ATOM    321  HD2 LYS    20      30.930  41.080  26.430  1.00  0.00           H
ATOM    322  CE  LYS    20      32.520  40.740  27.620  1.00  0.00           C
ATOM    323  HE1 LYS    20      31.930  39.890  27.930  1.00  0.00           H
ATOM    324  HE2 LYS    20      33.510  40.260  27.540  1.00  0.00           H
ATOM    325  NZ  LYS    20      32.720  41.770  28.660  1.00  0.00           N
ATOM    326  HZ1 LYS    20      31.980  41.700  29.350  1.00  0.00           H
ATOM    327  HZ2 LYS    20      33.570  41.480  29.240  1.00  0.00           H
ATOM    328  HZ3 LYS    20      32.960  42.690  28.350  1.00  0.00           H
ATOM    329  C   LYS    20      32.280  38.980  22.440  1.00  0.00           C
ATOM    330  O   LYS    20      33.270  38.480  22.930  1.00  0.00           O
ATOM    331  N   LEU    21      31.270  38.310  21.940  1.00  0.00           N
ATOM    332  H   LEU    21      30.530  38.890  21.600  1.00  0.00           H
ATOM    333  CA  LEU    21      31.040  36.850  22.150  1.00  0.00           C
ATOM    334  HA  LEU    21      31.670  36.410  22.850  1.00  0.00           H
ATOM    335  CB  LEU    21      29.560  36.760  22.570  1.00  0.00           C
ATOM    336  HB1 LEU    21      28.860  37.090  21.830  1.00  0.00           H
ATOM    337  HB2 LEU    21      29.300  35.660  22.700  1.00  0.00           H
ATOM    338  CG  LEU    21      29.310  37.440  23.960  1.00  0.00           C
ATOM    339  HG  LEU    21      29.690  38.450  23.980  1.00  0.00           H
ATOM    340  CD1 LEU    21      27.810  37.590  24.160  1.00  0.00           C
ATOM    341 1HD1 LEU    21      27.350  38.280  23.490  1.00  0.00           H
ATOM    342 2HD1 LEU    21      27.370  36.630  23.880  1.00  0.00           H
ATOM    343 3HD1 LEU    21      27.460  37.810  25.200  1.00  0.00           H
ATOM    344  CD2 LEU    21      29.990  36.500  25.000  1.00  0.00           C
ATOM    345 1HD2 LEU    21      29.670  35.480  24.840  1.00  0.00           H
ATOM    346 2HD2 LEU    21      31.120  36.660  25.020  1.00  0.00           H
ATOM    347 3HD2 LEU    21      29.880  36.800  26.060  1.00  0.00           H
ATOM    348  C   LEU    21      31.340  36.110  20.840  1.00  0.00           C
ATOM    349  O   LEU    21      31.490  34.920  20.730  1.00  0.00           O
ATOM    350  N   TRP    22      31.270  36.910  19.800  1.00  0.00           N
ATOM    351  H   TRP    22      30.970  37.860  20.000  1.00  0.00           H
ATOM    352  CA  TRP    22      31.440  36.570  18.380  1.00  0.00           C
ATOM    353  HA  TRP    22      30.870  35.720  17.990  1.00  0.00           H
ATOM    354  CB  TRP    22      31.040  37.810  17.520  1.00  0.00           C
ATOM    355  HB1 TRP    22      30.030  38.130  17.790  1.00  0.00           H
ATOM    356  HB2 TRP    22      31.770  38.580  17.720  1.00  0.00           H
ATOM    357  CG  TRP    22      31.040  37.450  16.020  1.00  0.00           C
ATOM    358  CD1 TRP    22      30.220  36.530  15.370  1.00  0.00           C
ATOM    359  HD1 TRP    22      29.510  35.940  15.880  1.00  0.00           H
ATOM    360  CD2 TRP    22      31.840  38.110  15.030  1.00  0.00           C
ATOM    361  NE1 TRP    22      30.440  36.660  14.040  1.00  0.00           N
ATOM    362  HE1 TRP    22      29.790  36.220  13.410  1.00  0.00           H
ATOM    363  CE2 TRP    22      31.380  37.640  13.760  1.00  0.00           C
ATOM    364  CE3 TRP    22      32.800  39.130  14.980  1.00  0.00           C
ATOM    365  HE3 TRP    22      33.150  39.540  15.880  1.00  0.00           H
ATOM    366  CZ2 TRP    22      31.960  38.090  12.550  1.00  0.00           C
ATOM    367  HZ2 TRP    22      31.630  37.690  11.590  1.00  0.00           H
ATOM    368  CZ3 TRP    22      33.340  39.600  13.780  1.00  0.00           C
ATOM    369  HZ3 TRP    22      34.120  40.350  13.800  1.00  0.00           H
ATOM    370  CH2 TRP    22      32.910  39.070  12.560  1.00  0.00           C
ATOM    371  HH2 TRP    22      33.340  39.380  11.570  1.00  0.00           H
ATOM    372  C   TRP    22      32.980  36.330  18.090  1.00  0.00           C
ATOM    373  O   TRP    22      33.290  35.470  17.230  1.00  0.00           O
ATOM    374  N   ARG    23      33.840  37.040  18.760  1.00  0.00           N
ATOM    375  H   ARG    23      33.420  37.510  19.490  1.00  0.00           H
ATOM    376  CA  ARG    23      35.290  36.990  18.580  1.00  0.00           C
ATOM    377  HA  ARG    23      35.540  36.990  17.530  1.00  0.00           H
ATOM    378  CB  ARG    23      35.990  38.070  19.270  1.00  0.00           C
ATOM    379  HB1 ARG    23      35.640  38.020  20.360  1.00  0.00           H
ATOM    380  HB2 ARG    23      37.080  37.920  19.240  1.00  0.00           H
ATOM    381  CG  ARG    23      35.770  39.470  18.720  1.00  0.00           C
ATOM    382  HG1 ARG    23      36.170  39.540  17.700  1.00  0.00           H
ATOM    383  HG2 ARG    23      34.700  39.490  18.570  1.00  0.00           H
ATOM    384  CD  ARG    23      36.250  40.450  19.760  1.00  0.00           C
ATOM    385  HD1 ARG    23      35.530  40.580  20.650  1.00  0.00           H
ATOM    386  HD2 ARG    23      37.240  40.150  20.160  1.00  0.00           H
ATOM    387  NE  ARG    23      36.480  41.810  19.170  1.00  0.00           N
ATOM    388  HE  ARG    23      37.050  41.750  18.340  1.00  0.00           H
ATOM    389  CZ  ARG    23      36.270  43.000  19.750  1.00  0.00           C
ATOM    390  NH1 ARG    23      35.790  43.040  20.970  1.00  0.00           N
ATOM    391 1HH1 ARG    23      35.750  42.200  21.500  1.00  0.00           H
ATOM    392 2HH1 ARG    23      35.720  43.920  21.470  1.00  0.00           H
ATOM    393  NH2 ARG    23      36.580  44.090  19.040  1.00  0.00           N
ATOM    394 1HH2 ARG    23      36.630  44.050  18.050  1.00  0.00           H
ATOM    395 2HH2 ARG    23      37.120  44.900  19.440  1.00  0.00           H
ATOM    396  C   ARG    23      35.840  35.600  19.030  1.00  0.00           C
ATOM    397  O   ARG    23      36.830  35.050  18.550  1.00  0.00           O
ATOM    398  N   LYS    24      35.260  35.180  20.160  1.00  0.00           N
ATOM    399  H   LYS    24      34.520  35.840  20.530  1.00  0.00           H
ATOM    400  CA  LYS    24      35.570  33.880  20.790  1.00  0.00           C
ATOM    401  HA  LYS    24      36.570  33.590  20.380  1.00  0.00           H
ATOM    402  CB  LYS    24      35.910  34.020  22.300  1.00  0.00           C
ATOM    403  HB1 LYS    24      35.910  33.050  22.710  1.00  0.00           H
ATOM    404  HB2 LYS    24      36.870  34.510  22.420  1.00  0.00           H
ATOM    405  CG  LYS    24      34.790  34.690  23.120  1.00  0.00           C
ATOM    406  HG1 LYS    24      34.840  35.700  22.760  1.00  0.00           H
ATOM    407  HG2 LYS    24      33.880  34.160  22.740  1.00  0.00           H
ATOM    408  CD  LYS    24      34.880  34.520  24.620  1.00  0.00           C
ATOM    409  HD1 LYS    24      35.120  33.480  24.850  1.00  0.00           H
ATOM    410  HD2 LYS    24      35.610  35.280  25.080  1.00  0.00           H
ATOM    411  CE  LYS    24      33.550  34.770  25.360  1.00  0.00           C
ATOM    412  HE1 LYS    24      33.170  35.800  25.000  1.00  0.00           H
ATOM    413  HE2 LYS    24      32.690  34.010  25.110  1.00  0.00           H
ATOM    414  NZ  LYS    24      33.780  34.830  26.810  1.00  0.00           N
ATOM    415  HZ1 LYS    24      34.170  35.750  27.060  1.00  0.00           H
ATOM    416  HZ2 LYS    24      32.810  34.840  27.190  1.00  0.00           H
ATOM    417  HZ3 LYS    24      34.210  34.000  27.160  1.00  0.00           H
ATOM    418  C   LYS    24      34.420  32.780  20.510  1.00  0.00           C
ATOM    419  O   LYS    24      34.240  31.920  21.340  1.00  0.00           O
ATOM    420  N   LEU    25      33.730  32.810  19.350  1.00  0.00           N
ATOM    421  H   LEU    25      34.200  33.380  18.650  1.00  0.00           H
ATOM    422  CA  LEU    25      32.670  31.870  18.900  1.00  0.00           C
ATOM    423  HA  LEU    25      31.940  32.010  19.680  1.00  0.00           H
ATOM    424  CB  LEU    25      31.950  32.230  17.590  1.00  0.00           C
ATOM    425  HB1 LEU    25      32.030  33.290  17.490  1.00  0.00           H
ATOM    426  HB2 LEU    25      32.520  31.820  16.730  1.00  0.00           H
ATOM    427  CG  LEU    25      30.480  31.800  17.450  1.00  0.00           C
ATOM    428  HG  LEU    25      30.330  30.720  17.680  1.00  0.00           H
ATOM    429  CD1 LEU    25      29.490  32.600  18.290  1.00  0.00           C
ATOM    430 1HD1 LEU    25      29.800  32.480  19.280  1.00  0.00           H
ATOM    431 2HD1 LEU    25      29.440  33.710  18.140  1.00  0.00           H
ATOM    432 3HD1 LEU    25      28.450  32.250  18.280  1.00  0.00           H
ATOM    433  CD2 LEU    25      30.010  31.910  15.930  1.00  0.00           C
ATOM    434 1HD2 LEU    25      30.420  32.870  15.600  1.00  0.00           H
ATOM    435 2HD2 LEU    25      30.300  31.130  15.300  1.00  0.00           H
ATOM    436 3HD2 LEU    25      28.950  31.900  15.930  1.00  0.00           H
ATOM    437  C   LEU    25      33.260  30.460  18.710  1.00  0.00           C
ATOM    438  O   LEU    25      34.300  30.170  18.140  1.00  0.00           O
ATOM    439  N   LYS    26      32.410  29.560  19.250  1.00  0.00           N
ATOM    440  H   LYS    26      31.700  30.010  19.860  1.00  0.00           H
ATOM    441  CA  LYS    26      32.590  28.110  19.240  1.00  0.00           C
ATOM    442  HA  LYS    26      33.390  27.890  18.600  1.00  0.00           H
ATOM    443  CB  LYS    26      32.790  27.620  20.680  1.00  0.00           C
ATOM    444  HB1 LYS    26      33.250  28.560  21.200  1.00  0.00           H
ATOM    445  HB2 LYS    26      31.820  27.510  21.110  1.00  0.00           H
ATOM    446  CG  LYS    26      33.680  26.440  20.880  1.00  0.00           C
ATOM    447  HG1 LYS    26      33.110  25.570  20.600  1.00  0.00           H
ATOM    448  HG2 LYS    26      34.540  26.280  20.230  1.00  0.00           H
ATOM    449  CD  LYS    26      34.120  26.380  22.360  1.00  0.00           C
ATOM    450  HD1 LYS    26      34.530  27.370  22.560  1.00  0.00           H
ATOM    451  HD2 LYS    26      33.370  26.160  23.130  1.00  0.00           H
ATOM    452  CE  LYS    26      35.250  25.350  22.650  1.00  0.00           C
ATOM    453  HE1 LYS    26      34.920  24.350  22.540  1.00  0.00           H
ATOM    454  HE2 LYS    26      36.040  25.410  21.950  1.00  0.00           H
ATOM    455  NZ  LYS    26      35.780  25.400  23.980  1.00  0.00           N
ATOM    456  HZ1 LYS    26      36.420  26.160  24.120  1.00  0.00           H
ATOM    457  HZ2 LYS    26      35.020  25.280  24.650  1.00  0.00           H
ATOM    458  HZ3 LYS    26      36.340  24.570  24.150  1.00  0.00           H
ATOM    459  C   LYS    26      31.450  27.510  18.480  1.00  0.00           C
ATOM    460  O   LYS    26      30.440  28.120  18.230  1.00  0.00           O
ATOM    461  N   ARG    27      31.450  26.170  18.290  1.00  0.00           N
ATOM    462  H   ARG    27      32.340  25.750  18.630  1.00  0.00           H
ATOM    463  CA  ARG    27      30.550  25.230  17.570  1.00  0.00           C
ATOM    464  HA  ARG    27      31.010  24.190  17.610  1.00  0.00           H
ATOM    465  CB  ARG    27      30.390  25.700  16.080  1.00  0.00           C
ATOM    466  HB1 ARG    27      29.940  26.660  16.070  1.00  0.00           H
ATOM    467  HB2 ARG    27      31.370  25.720  15.660  1.00  0.00           H
ATOM    468  CG  ARG    27      29.650  24.740  15.160  1.00  0.00           C
ATOM    469  HG1 ARG    27      28.810  24.350  15.750  1.00  0.00           H
ATOM    470  HG2 ARG    27      29.240  25.390  14.330  1.00  0.00           H
ATOM    471  CD  ARG    27      30.410  23.560  14.500  1.00  0.00           C
ATOM    472  HD1 ARG    27      30.800  23.840  13.560  1.00  0.00           H
ATOM    473  HD2 ARG    27      31.160  23.130  15.150  1.00  0.00           H
ATOM    474  NE  ARG    27      29.490  22.410  14.230  1.00  0.00           N
ATOM    475  HE  ARG    27      29.000  22.060  15.100  1.00  0.00           H
ATOM    476  CZ  ARG    27      29.620  21.570  13.100  1.00  0.00           C
ATOM    477  NH1 ARG    27      30.380  21.900  12.060  1.00  0.00           N
ATOM    478 1HH1 ARG    27      30.930  22.800  11.830  1.00  0.00           H
ATOM    479 2HH1 ARG    27      30.700  21.250  11.320  1.00  0.00           H
ATOM    480  NH2 ARG    27      28.940  20.410  13.140  1.00  0.00           N
ATOM    481 1HH2 ARG    27      28.110  20.260  13.680  1.00  0.00           H
ATOM    482 2HH2 ARG    27      29.020  19.770  12.350  1.00  0.00           H
ATOM    483  C   ARG    27      29.150  25.270  18.290  1.00  0.00           C
ATOM    484  O   ARG    27      28.950  24.580  19.320  1.00  0.00           O
TER
ENDMDL
REMARK    GENERATED BY TRJCONV
TITLE     Protein in water t= 7000.00000 step= 7000000
REMARK    THIS IS A SIMULATION BOX
CRYST1   50.000   50.000   50.000  60.00  60.00  90.00 P 1           1
MODEL        8
ATOM      1  CH3 ACE     1      55.190  47.710  22.870  1.00  0.00           C
ATOM      2 1HH3 ACE     1      55.760  48.620  23.040  1.00  0.00           H
ATOM      3 2HH3 ACE     1      55.880  46.900  23.220  1.00  0.00           H
ATOM      4 3HH3 ACE     1      55.110  47.780  21.800  1.00  0.00           H
ATOM      5  C   ACE     1      53.830  47.670  23.520  1.00  0.00           C
ATOM      6  O   ACE     1      52.840  47.350  22.880  1.00  0.00           O
ATOM      7  N   ARG     2      53.810  48.180  24.780  1.00  0.00           N
ATOM      8  H   ARG     2      54.730  48.350  25.220  1.00  0.00           H
ATOM      9  CA  ARG     2      52.630  48.340  25.660  1.00  0.00           C
ATOM     10  HA  ARG     2      52.120  47.420  25.930  1.00  0.00           H
ATOM     11  CB  ARG     2      53.080  48.820  27.070  1.00  0.00           C
ATOM     12  HB1 ARG     2      53.800  49.630  26.970  1.00  0.00           H
ATOM     13  HB2 ARG     2      52.290  49.230  27.620  1.00  0.00           H
ATOM     14  CG  ARG     2      53.700  47.760  27.960  1.00  0.00           C
ATOM     15  HG1 ARG     2      53.490  46.740  27.620  1.00  0.00           H
ATOM     16  HG2 ARG     2      54.770  47.810  27.930  1.00  0.00           H
ATOM     17  CD  ARG     2      53.230  47.870  29.430  1.00  0.00           C
ATOM     18  HD1 ARG     2      52.110  47.640  29.530  1.00  0.00           H
ATOM     19  HD2 ARG     2      53.590  47.010  30.020  1.00  0.00           H
ATOM     20  NE  ARG     2      53.520  49.140  30.080  1.00  0.00           N
ATOM     21  HE  ARG     2      54.260  49.710  29.550  1.00  0.00           H
ATOM     22  CZ  ARG     2      53.090  49.510  31.270  1.00  0.00           C
ATOM     23  NH1 ARG     2      52.340  48.790  32.060  1.00  0.00           N
ATOM     24 1HH1 ARG     2      52.000  47.870  31.710  1.00  0.00           H
ATOM     25 2HH1 ARG     2      52.080  48.980  33.060  1.00  0.00           H
ATOM     26  NH2 ARG     2      53.480  50.690  31.660  1.00  0.00           N
ATOM     27 1HH2 ARG     2      54.230  51.220  31.160  1.00  0.00           H
ATOM     28 2HH2 ARG     2      53.150  51.210  32.530  1.00  0.00           H
ATOM     29  C   ARG     2      51.700  49.420  25.110  1.00  0.00           C
ATOM     30  O   ARG     2      50.520  49.300  25.330  1.00  0.00           O
ATOM     31  N   THR     3      52.150  50.320  24.200  1.00  0.00           N
ATOM     32  H   THR     3      53.130  50.400  24.070  1.00  0.00           H
ATOM     33  CA  THR     3      51.360  51.260  23.420  1.00  0.00           C
ATOM     34  HA  THR     3      50.810  51.890  24.140  1.00  0.00           H
ATOM     35  CB  THR     3      52.330  52.120  22.560  1.00  0.00           C
ATOM     36  HB  THR     3      51.730  52.630  21.790  1.00  0.00           H
ATOM     37  OG1 THR     3      53.420  51.320  21.910  1.00  0.00           O
ATOM     38  HG1 THR     3      52.950  50.740  21.300  1.00  0.00           H
ATOM     39  CG2 THR     3      53.050  53.280  23.270  1.00  0.00           C
ATOM     40 1HG2 THR     3      53.660  53.850  22.510  1.00  0.00           H
ATOM     41 2HG2 THR     3      52.440  53.970  23.870  1.00  0.00           H
ATOM     42 3HG2 THR     3      53.840  52.820  23.870  1.00  0.00           H
ATOM     43  C   THR     3      50.220  50.530  22.540  1.00  0.00           C
ATOM     44  O   THR     3      49.270  51.240  22.140  1.00  0.00           O
ATOM     45  N   LYS     4      50.260  49.230  22.220  1.00  0.00           N
ATOM     46  H   LYS     4      51.090  48.810  22.530  1.00  0.00           H
ATOM     47  CA  LYS     4      49.240  48.350  21.730  1.00  0.00           C
ATOM     48  HA  LYS     4      48.920  48.520  20.700  1.00  0.00           H
ATOM     49  CB  LYS     4      49.770  46.870  21.610  1.00  0.00           C
ATOM     50  HB1 LYS     4      50.630  46.940  20.950  1.00  0.00           H
ATOM     51  HB2 LYS     4      50.250  46.550  22.550  1.00  0.00           H
ATOM     52  CG  LYS     4      48.750  45.830  21.030  1.00  0.00           C
ATOM     53  HG1 LYS     4      47.870  45.950  21.680  1.00  0.00           H
ATOM     54  HG2 LYS     4      48.450  46.040  19.990  1.00  0.00           H
ATOM     55  CD  LYS     4      49.160  44.360  21.000  1.00  0.00           C
ATOM     56  HD1 LYS     4      50.100  44.040  20.430  1.00  0.00           H
ATOM     57  HD2 LYS     4      49.500  44.200  22.050  1.00  0.00           H
ATOM     58  CE  LYS     4      47.960  43.440  20.590  1.00  0.00           C
ATOM     59  HE1 LYS     4      47.190  43.600  21.340  1.00  0.00           H
ATOM     60  HE2 LYS     4      47.590  43.650  19.580  1.00  0.00           H
ATOM     61  NZ  LYS     4      48.380  42.030  20.620  1.00  0.00           N
ATOM     62  HZ1 LYS     4      48.610  41.620  21.560  1.00  0.00           H
ATOM     63  HZ2 LYS     4      47.610  41.430  20.310  1.00  0.00           H
ATOM     64  HZ3 LYS     4      49.100  41.890  19.930  1.00  0.00           H
ATOM     65  C   LYS     4      48.110  48.370  22.780  1.00  0.00           C
ATOM     66  O   LYS     4      46.950  48.630  22.470  1.00  0.00           O
ATOM     67  N   LEU     5      48.400  48.250  24.110  1.00  0.00           N
ATOM     68  H   LEU     5      49.350  48.240  24.470  1.00  0.00           H
ATOM     69  CA  LEU     5      47.310  48.060  25.100  1.00  0.00           C
ATOM     70  HA  LEU     5      46.480  47.400  24.640  1.00  0.00           H
ATOM     71  CB  LEU     5      47.850  47.440  26.420  1.00  0.00           C
ATOM     72  HB1 LEU     5      48.380  48.250  27.030  1.00  0.00           H
ATOM     73  HB2 LEU     5      47.000  47.060  26.960  1.00  0.00           H
ATOM     74  CG  LEU     5      49.020  46.370  26.240  1.00  0.00           C
ATOM     75  HG  LEU     5      49.860  46.620  25.500  1.00  0.00           H
ATOM     76  CD1 LEU     5      49.700  46.020  27.540  1.00  0.00           C
ATOM     77 1HD1 LEU     5      50.470  45.240  27.360  1.00  0.00           H
ATOM     78 2HD1 LEU     5      50.230  46.880  27.960  1.00  0.00           H
ATOM     79 3HD1 LEU     5      49.110  45.630  28.360  1.00  0.00           H
ATOM     80  CD2 LEU     5      48.280  45.140  25.690  1.00  0.00           C
ATOM     81 1HD2 LEU     5      49.050  44.340  25.660  1.00  0.00           H
ATOM     82 2HD2 LEU     5      47.550  44.730  26.500  1.00  0.00           H
ATOM     83 3HD2 LEU     5      47.770  45.310  24.730  1.00  0.00           H
ATOM     84  C   LEU     5      46.610  49.390  25.500  1.00  0.00           C
ATOM     85  O   LEU     5      45.500  49.460  26.090  1.00  0.00           O
ATOM     86  N   TRP     6      47.340  50.480  25.280  1.00  0.00           N
ATOM     87  H   TRP     6      48.270  50.320  24.980  1.00  0.00           H
ATOM     88  CA  TRP     6      46.870  51.850  25.450  1.00  0.00           C
ATOM     89  HA  TRP     6      46.230  51.870  26.290  1.00  0.00           H
ATOM     90  CB  TRP     6      47.980  52.870  25.720  1.00  0.00           C
ATOM     91  HB1 TRP     6      48.630  52.990  24.840  1.00  0.00           H
ATOM     92  HB2 TRP     6      47.410  53.850  25.730  1.00  0.00           H
ATOM     93  CG  TRP     6      48.920  52.620  26.850  1.00  0.00           C
ATOM     94  CD1 TRP     6      50.290  52.730  26.820  1.00  0.00           C
ATOM     95  HD1 TRP     6      50.800  53.060  25.970  1.00  0.00           H
ATOM     96  CD2 TRP     6      48.550  52.280  28.230  1.00  0.00           C
ATOM     97  NE1 TRP     6      50.760  52.530  28.130  1.00  0.00           N
ATOM     98  HE1 TRP     6      51.700  52.610  28.430  1.00  0.00           H
ATOM     99  CE2 TRP     6      49.770  52.170  29.030  1.00  0.00           C
ATOM    100  CE3 TRP     6      47.360  52.080  28.890  1.00  0.00           C
ATOM    101  HE3 TRP     6      46.470  52.070  28.280  1.00  0.00           H
ATOM    102  CZ2 TRP     6      49.670  51.920  30.430  1.00  0.00           C
ATOM    103  HZ2 TRP     6      50.580  51.810  30.940  1.00  0.00           H
ATOM    104  CZ3 TRP     6      47.250  51.770  30.280  1.00  0.00           C
ATOM    105  HZ3 TRP     6      46.270  51.720  30.740  1.00  0.00           H
ATOM    106  CH2 TRP     6      48.420  51.710  31.030  1.00  0.00           C
ATOM    107  HH2 TRP     6      48.470  51.700  32.080  1.00  0.00           H
ATOM    108  C   TRP     6      46.000  52.340  24.240  1.00  0.00           C
ATOM    109  O   TRP     6      45.160  53.240  24.410  1.00  0.00           O
ATOM    110  N   GLU     7      46.150  51.700  23.120  1.00  0.00           N
ATOM    111  H   GLU     7      46.800  50.930  23.080  1.00  0.00           H
ATOM    112  CA  GLU     7      45.350  51.870  21.890  1.00  0.00           C
ATOM    113  HA  GLU     7      45.080  52.940  21.730  1.00  0.00           H
ATOM    114  CB  GLU     7      46.060  51.300  20.620  1.00  0.00           C
ATOM    115  HB1 GLU     7      47.050  51.740  20.530  1.00  0.00           H
ATOM    116  HB2 GLU     7      46.230  50.240  20.820  1.00  0.00           H
ATOM    117  CG  GLU     7      45.320  51.460  19.230  1.00  0.00           C
ATOM    118  HG1 GLU     7      45.940  51.090  18.380  1.00  0.00           H
ATOM    119  HG2 GLU     7      44.390  50.910  19.250  1.00  0.00           H
ATOM    120  CD  GLU     7      45.160  52.970  18.890  1.00  0.00           C
ATOM    121  OE1 GLU     7      46.170  53.650  19.110  1.00  0.00           O
ATOM    122  OE2 GLU     7      44.150  53.360  18.280  1.00  0.00           O
ATOM    123  C   GLU     7      44.050  51.040  22.020  1.00  0.00           C
ATOM    124  O   GLU     7      42.990  51.520  21.630  1.00  0.00           O
ATOM    125  N   MET     8      44.250  49.810  22.470  1.00  0.00           N
ATOM    126  H   MET     8      45.230  49.530  22.380  1.00  0.00           H
ATOM    127  CA  MET     8      43.210  48.800  22.800  1.00  0.00           C
ATOM    128  HA  MET     8      42.700  48.670  21.860  1.00  0.00           H
ATOM    129  CB  MET     8      43.850  47.420  23.300  1.00  0.00           C
ATOM    130  HB1 MET     8      44.770  47.290  22.760  1.00  0.00           H
ATOM    131  HB2 MET     8      44.280  47.440  24.270  1.00  0.00           H
ATOM    132  CG  MET     8      42.920  46.170  23.340  1.00  0.00           C
ATOM    133  HG1 MET     8      42.430  46.130  24.310  1.00  0.00           H
ATOM    134  HG2 MET     8      42.140  46.130  22.540  1.00  0.00           H
ATOM    135  SD  MET     8      43.770  44.630  23.440  1.00  0.00           S
ATOM    136  CE  MET     8      44.050  44.410  25.200  1.00  0.00           C
ATOM    137  HE1 MET     8      43.180  44.210  25.790  1.00  0.00           H
ATOM    138  HE2 MET     8      44.710  43.530  25.350  1.00  0.00           H
ATOM    139  HE3 MET     8      44.520  45.320  25.620  1.00  0.00           H
ATOM    140  C   MET     8      42.150  49.250  23.860  1.00  0.00           C
ATOM    141  O   MET     8      41.280  48.510  24.270  1.00  0.00           O
ATOM    142  N   LEU     9      42.260  50.460  24.390  1.00  0.00           N
ATOM    143  H   LEU     9      43.090  50.940  24.170  1.00  0.00           H
ATOM    144  CA  LEU     9      41.260  51.160  25.220  1.00  0.00           C
ATOM    145  HA  LEU     9      40.710  50.480  25.960  1.00  0.00           H
ATOM    146  CB  LEU     9      41.950  52.250  25.890  1.00  0.00           C
ATOM    147  HB1 LEU     9      42.670  52.730  25.270  1.00  0.00           H
ATOM    148  HB2 LEU     9      41.270  53.120  26.010  1.00  0.00           H
ATOM    149  CG  LEU     9      42.670  52.030  27.200  1.00  0.00           C
ATOM    150  HG  LEU     9      43.450  51.230  27.080  1.00  0.00           H
ATOM    151  CD1 LEU     9      43.400  53.260  27.770  1.00  0.00           C
ATOM    152 1HD1 LEU     9      42.610  53.970  28.140  1.00  0.00           H
ATOM    153 2HD1 LEU     9      43.990  53.030  28.710  1.00  0.00           H
ATOM    154 3HD1 LEU     9      44.110  53.720  27.090  1.00  0.00           H
ATOM    155  CD2 LEU     9      41.600  51.530  28.250  1.00  0.00           C
ATOM    156 1HD2 LEU     9      40.760  52.170  28.410  1.00  0.00           H
ATOM    157 2HD2 LEU     9      41.350  50.480  28.110  1.00  0.00           H
ATOM    158 3HD2 LEU     9      42.030  51.460  29.230  1.00  0.00           H
ATOM    159  C   LEU     9      40.080  51.590  24.360  1.00  0.00           C
ATOM    160  O   LEU     9      38.930  51.620  24.780  1.00  0.00           O
ATOM    161  N   VAL    10      40.380  51.960  23.070  1.00  0.00           N
ATOM    162  H   VAL    10      41.310  51.800  22.770  1.00  0.00           H
ATOM    163  CA  VAL    10      39.480  52.520  22.010  1.00  0.00           C
ATOM    164  HA  VAL    10      38.560  52.440  22.480  1.00  0.00           H
ATOM    165  CB  VAL    10      39.950  54.050  21.810  1.00  0.00           C
ATOM    166  HB  VAL    10      39.910  54.520  22.810  1.00  0.00           H
ATOM    167  CG1 VAL    10      41.410  54.200  21.270  1.00  0.00           C
ATOM    168 1HG1 VAL    10      42.180  53.990  22.010  1.00  0.00           H
ATOM    169 2HG1 VAL    10      41.700  53.560  20.440  1.00  0.00           H
ATOM    170 3HG1 VAL    10      41.630  55.210  21.020  1.00  0.00           H
ATOM    171  CG2 VAL    10      38.940  54.950  21.000  1.00  0.00           C
ATOM    172 1HG2 VAL    10      37.930  54.680  21.300  1.00  0.00           H
ATOM    173 2HG2 VAL    10      38.980  56.020  21.210  1.00  0.00           H
ATOM    174 3HG2 VAL    10      39.140  54.770  19.910  1.00  0.00           H
ATOM    175  C   VAL    10      39.360  51.780  20.660  1.00  0.00           C
ATOM    176  O   VAL    10      38.370  51.730  19.990  1.00  0.00           O
ATOM    177  N   GLU    11      40.450  51.140  20.250  1.00  0.00           N
ATOM    178  H   GLU    11      41.100  51.140  20.990  1.00  0.00           H
ATOM    179  CA  GLU    11      40.450  50.060  19.240  1.00  0.00           C
ATOM    180  HA  GLU    11      39.910  50.320  18.410  1.00  0.00           H
ATOM    181  CB  GLU    11      41.990  49.880  18.810  1.00  0.00           C
ATOM    182  HB1 GLU    11      42.440  50.890  18.730  1.00  0.00           H
ATOM    183  HB2 GLU    11      42.630  49.410  19.530  1.00  0.00           H
ATOM    184  CG  GLU    11      42.130  48.980  17.610  1.00  0.00           C
ATOM    185  HG1 GLU    11      43.130  49.140  17.270  1.00  0.00           H
ATOM    186  HG2 GLU    11      41.910  47.900  17.780  1.00  0.00           H
ATOM    187  CD  GLU    11      41.370  49.290  16.340  1.00  0.00           C
ATOM    188  OE1 GLU    11      41.090  48.290  15.640  1.00  0.00           O
ATOM    189  OE2 GLU    11      41.100  50.480  16.090  1.00  0.00           O
ATOM    190  C   GLU    11      39.760  48.800  19.810  1.00  0.00           C
ATOM    191  O   GLU    11      40.400  47.770  20.020  1.00  0.00           O
ATOM    192  N   LEU    12      38.450  48.860  19.970  1.00  0.00           N
ATOM    193  H   LEU    12      38.000  49.710  19.630  1.00  0.00           H
ATOM    194  CA  LEU    12      37.500  47.820  20.470  1.00  0.00           C
ATOM    195  HA  LEU    12      37.910  47.240  21.280  1.00  0.00           H
ATOM    196  CB  LEU    12      36.230  48.630  20.990  1.00  0.00           C
ATOM    197  HB1 LEU    12      35.670  49.100  20.220  1.00  0.00           H
ATOM    198  HB2 LEU    12      35.570  47.870  21.390  1.00  0.00           H
ATOM    199  CG  LEU    12      36.480  49.610  22.170  1.00  0.00           C
ATOM    200  HG  LEU    12      36.800  50.530  21.760  1.00  0.00           H
ATOM    201  CD1 LEU    12      35.110  49.940  22.860  1.00  0.00           C
ATOM    202 1HD1 LEU    12      34.530  49.090  22.990  1.00  0.00           H
ATOM    203 2HD1 LEU    12      35.140  50.530  23.740  1.00  0.00           H
ATOM    204 3HD1 LEU    12      34.590  50.510  22.180  1.00  0.00           H
ATOM    205  CD2 LEU    12      37.410  49.100  23.240  1.00  0.00           C
ATOM    206 1HD2 LEU    12      38.450  49.160  22.980  1.00  0.00           H
ATOM    207 2HD2 LEU    12      37.430  49.810  24.120  1.00  0.00           H
ATOM    208 3HD2 LEU    12      37.210  48.120  23.610  1.00  0.00           H
ATOM    209  C   LEU    12      37.090  46.880  19.280  1.00  0.00           C
ATOM    210  O   LEU    12      35.890  46.530  19.140  1.00  0.00           O
ATOM    211  N   GLY    13      38.130  46.460  18.500  1.00  0.00           N
ATOM    212  H   GLY    13      39.030  46.830  18.770  1.00  0.00           H
ATOM    213  CA  GLY    13      37.990  45.670  17.270  1.00  0.00           C
ATOM    214  HA1 GLY    13      36.930  45.550  17.100  1.00  0.00           H
ATOM    215  HA2 GLY    13      38.490  46.270  16.480  1.00  0.00           H
ATOM    216  C   GLY    13      38.680  44.380  17.500  1.00  0.00           C
ATOM    217  O   GLY    13      38.620  43.890  18.640  1.00  0.00           O
ATOM    218  N   ASN    14      39.200  43.760  16.440  1.00  0.00           N
ATOM    219  H   ASN    14      39.270  44.210  15.550  1.00  0.00           H
ATOM    220  CA  ASN    14      39.930  42.490  16.530  1.00  0.00           C
ATOM    221  HA  ASN    14      39.190  41.750  16.760  1.00  0.00           H
ATOM    222  CB  ASN    14      40.480  42.100  15.150  1.00  0.00           C
ATOM    223  HB1 ASN    14      39.720  42.260  14.360  1.00  0.00           H
ATOM    224  HB2 ASN    14      41.220  42.840  14.900  1.00  0.00           H
ATOM    225  CG  ASN    14      41.030  40.650  14.920  1.00  0.00           C
ATOM    226  OD1 ASN    14      42.110  40.310  15.410  1.00  0.00           O
ATOM    227  ND2 ASN    14      40.320  39.790  14.240  1.00  0.00           N
ATOM    228 1HD2 ASN    14      39.370  40.050  14.080  1.00  0.00           H
ATOM    229 2HD2 ASN    14      40.720  38.910  13.950  1.00  0.00           H
ATOM    230  C   ASN    14      41.060  42.430  17.550  1.00  0.00           C
ATOM    231  O   ASN    14      41.270  41.410  18.200  1.00  0.00           O
ATOM    232  N   MET    15      41.720  43.510  17.940  1.00  0.00           N
ATOM    233  H   MET    15      41.680  44.310  17.280  1.00  0.00           H
ATOM    234  CA  MET    15      42.770  43.600  18.960  1.00  0.00           C
ATOM    235  HA  MET    15      43.490  42.840  18.770  1.00  0.00           H
ATOM    236  CB  MET    15      43.480  44.990  18.930  1.00  0.00           C
ATOM    237  HB1 MET    15      43.480  45.390  17.950  1.00  0.00           H
ATOM    238  HB2 MET    15      42.830  45.630  19.440  1.00  0.00           H
ATOM    239  CG  MET    15      44.940  45.020  19.460  1.00  0.00           C
ATOM    240  HG1 MET    15      44.980  44.480  20.420  1.00  0.00           H
ATOM    241  HG2 MET    15      45.560  44.410  18.890  1.00  0.00           H
ATOM    242  SD  MET    15      45.620  46.750  19.560  1.00  0.00           S
ATOM    243  CE  MET    15      45.510  47.400  17.920  1.00  0.00           C
ATOM    244  HE1 MET    15      45.910  48.460  17.700  1.00  0.00           H
ATOM    245  HE2 MET    15      46.120  46.790  17.200  1.00  0.00           H
ATOM    246  HE3 MET    15      44.610  47.270  17.380  1.00  0.00           H
ATOM    247  C   MET    15      42.190  43.400  20.310  1.00  0.00           C
ATOM    248  O   MET    15      42.760  42.600  21.040  1.00  0.00           O
ATOM    249  N   ASP    16      40.990  43.940  20.630  1.00  0.00           N
ATOM    250  H   ASP    16      40.480  44.320  19.840  1.00  0.00           H
ATOM    251  CA  ASP    16      40.270  43.880  21.920  1.00  0.00           C
ATOM    252  HA  ASP    16      40.920  43.990  22.780  1.00  0.00           H
ATOM    253  CB  ASP    16      39.250  45.120  21.890  1.00  0.00           C
ATOM    254  HB1 ASP    16      39.770  46.060  21.640  1.00  0.00           H
ATOM    255  HB2 ASP    16      38.560  44.950  21.050  1.00  0.00           H
ATOM    256  CG  ASP    16      38.480  45.100  23.160  1.00  0.00           C
ATOM    257  OD1 ASP    16      37.310  44.790  23.210  1.00  0.00           O
ATOM    258  OD2 ASP    16      39.180  45.510  24.150  1.00  0.00           O
ATOM    259  C   ASP    16      39.520  42.610  22.220  1.00  0.00           C
ATOM    260  O   ASP    16      39.470  42.180  23.380  1.00  0.00           O
ATOM    261  N   LYS    17      39.060  42.010  21.090  1.00  0.00           N
ATOM    262  H   LYS    17      39.040  42.500  20.210  1.00  0.00           H
ATOM    263  CA  LYS    17      38.440  40.720  21.010  1.00  0.00           C
ATOM    264  HA  LYS    17      37.660  40.730  21.760  1.00  0.00           H
ATOM    265  CB  LYS    17      37.780  40.620  19.610  1.00  0.00           C
ATOM    266  HB1 LYS    17      38.560  40.860  18.840  1.00  0.00           H
ATOM    267  HB2 LYS    17      37.540  39.570  19.430  1.00  0.00           H
ATOM    268  CG  LYS    17      36.570  41.580  19.430  1.00  0.00           C
ATOM    269  HG1 LYS    17      35.810  41.300  20.140  1.00  0.00           H
ATOM    270  HG2 LYS    17      36.790  42.580  19.740  1.00  0.00           H
ATOM    271  CD  LYS    17      36.010  41.480  18.040  1.00  0.00           C
ATOM    272  HD1 LYS    17      36.790  41.830  17.360  1.00  0.00           H
ATOM    273  HD2 LYS    17      35.580  40.490  17.890  1.00  0.00           H
ATOM    274  CE  LYS    17      34.840  42.620  17.880  1.00  0.00           C
ATOM    275  HE1 LYS    17      34.080  42.550  18.710  1.00  0.00           H
ATOM    276  HE2 LYS    17      35.380  43.560  18.040  1.00  0.00           H
ATOM    277  NZ  LYS    17      34.160  42.630  16.630  1.00  0.00           N
ATOM    278  HZ1 LYS    17      33.350  43.230  16.790  1.00  0.00           H
ATOM    279  HZ2 LYS    17      34.790  42.930  15.840  1.00  0.00           H
ATOM    280  HZ3 LYS    17      33.790  41.730  16.370  1.00  0.00           H
ATOM    281  C   LYS    17      39.340  39.530  21.120  1.00  0.00           C
ATOM    282  O   LYS    17      38.880  38.450  21.440  1.00  0.00           O
ATOM    283  N   ALA    18      40.720  39.720  20.870  1.00  0.00           N
ATOM    284  H   ALA    18      41.110  40.600  20.630  1.00  0.00           H
ATOM    285  CA  ALA    18      41.700  38.620  20.860  1.00  0.00           C
ATOM    286  HA  ALA    18      41.300  37.810  20.260  1.00  0.00           H
ATOM    287  CB  ALA    18      42.950  39.080  20.140  1.00  0.00           C
ATOM    288  HB1 ALA    18      42.790  39.530  19.170  1.00  0.00           H
ATOM    289  HB2 ALA    18      43.470  39.810  20.790  1.00  0.00           H
ATOM    290  HB3 ALA    18      43.610  38.210  20.000  1.00  0.00           H
ATOM    291  C   ALA    18      41.960  38.110  22.290  1.00  0.00           C
ATOM    292  O   ALA    18      41.790  36.920  22.510  1.00  0.00           O
ATOM    293  N   VAL    19      42.230  39.000  23.290  1.00  0.00           N
ATOM    294  H   VAL    19      42.190  40.020  23.100  1.00  0.00           H
ATOM    295  CA  VAL    19      42.380  38.680  24.720  1.00  0.00           C
ATOM    296  HA  VAL    19      43.160  37.900  24.660  1.00  0.00           H
ATOM    297  CB  VAL    19      42.950  39.890  25.530  1.00  0.00           C
ATOM    298  HB  VAL    19      42.860  39.660  26.600  1.00  0.00           H
ATOM    299  CG1 VAL    19      44.480  40.210  25.300  1.00  0.00           C
ATOM    300 1HG1 VAL    19      44.530  40.690  24.340  1.00  0.00           H
ATOM    301 2HG1 VAL    19      44.840  40.930  26.040  1.00  0.00           H
ATOM    302 3HG1 VAL    19      45.110  39.350  25.410  1.00  0.00           H
ATOM    303  CG2 VAL    19      42.100  41.100  25.390  1.00  0.00           C
ATOM    304 1HG2 VAL    19      41.020  40.900  25.340  1.00  0.00           H
ATOM    305 2HG2 VAL    19      42.370  41.810  26.200  1.00  0.00           H
ATOM    306 3HG2 VAL    19      42.330  41.560  24.400  1.00  0.00           H
ATOM    307  C   VAL    19      41.040  38.080  25.320  1.00  0.00           C
ATOM    308  O   VAL    19      41.100  37.050  26.000  1.00  0.00           O
ATOM    309  N   LYS    20      39.900  38.500  24.830  1.00  0.00           N
ATOM    310  H   LYS    20      39.920  39.210  24.110  1.00  0.00           H
ATOM    311  CA  LYS    20      38.640  38.000  25.300  1.00  0.00           C
ATOM    312  HA  LYS    20      38.730  38.030  26.390  1.00  0.00           H
ATOM    313  CB  LYS    20      37.580  38.990  24.930  1.00  0.00           C
ATOM    314  HB1 LYS    20      37.520  39.060  23.830  1.00  0.00           H
ATOM    315  HB2 LYS    20      36.690  38.600  25.330  1.00  0.00           H
ATOM    316  CG  LYS    20      37.780  40.380  25.650  1.00  0.00           C
ATOM    317  HG1 LYS    20      37.500  40.200  26.690  1.00  0.00           H
ATOM    318  HG2 LYS    20      38.750  40.820  25.630  1.00  0.00           H
ATOM    319  CD  LYS    20      36.830  41.490  25.190  1.00  0.00           C
ATOM    320  HD1 LYS    20      36.950  41.750  24.110  1.00  0.00           H
ATOM    321  HD2 LYS    20      35.880  41.130  25.310  1.00  0.00           H
ATOM    322  CE  LYS    20      37.100  42.820  25.940  1.00  0.00           C
ATOM    323  HE1 LYS    20      36.740  42.630  26.980  1.00  0.00           H
ATOM    324  HE2 LYS    20      38.170  43.180  25.920  1.00  0.00           H
ATOM    325  NZ  LYS    20      36.330  43.930  25.400  1.00  0.00           N
ATOM    326  HZ1 LYS    20      36.420  44.780  25.910  1.00  0.00           H
ATOM    327  HZ2 LYS    20      36.710  44.250  24.530  1.00  0.00           H
ATOM    328  HZ3 LYS    20      35.360  43.750  25.160  1.00  0.00           H
ATOM    329  C   LYS    20      38.220  36.550  24.850  1.00  0.00           C
ATOM    330  O   LYS    20      37.480  35.850  25.570  1.00  0.00           O
ATOM    331  N   LEU    21      38.700  36.090  23.720  1.00  0.00           N
ATOM    332  H   LEU    21      38.980  36.860  23.080  1.00  0.00           H
ATOM    333  CA  LEU    21      38.680  34.660  23.220  1.00  0.00           C
ATOM    334  HA  LEU    21      37.760  34.130  23.550  1.00  0.00           H
ATOM    335  CB  LEU    21      38.950  34.720  21.690  1.00  0.00           C
ATOM    336  HB1 LEU    21      39.910  35.190  21.470  1.00  0.00           H
ATOM    337  HB2 LEU    21      39.150  33.680  21.270  1.00  0.00           H
ATOM    338  CG  LEU    21      37.960  35.500  20.860  1.00  0.00           C
ATOM    339  HG  LEU    21      37.570  36.320  21.480  1.00  0.00           H
ATOM    340  CD1 LEU    21      38.490  35.980  19.470  1.00  0.00           C
ATOM    341 1HD1 LEU    21      38.910  35.160  18.820  1.00  0.00           H
ATOM    342 2HD1 LEU    21      37.760  36.440  18.860  1.00  0.00           H
ATOM    343 3HD1 LEU    21      39.360  36.630  19.550  1.00  0.00           H
ATOM    344  CD2 LEU    21      36.720  34.660  20.690  1.00  0.00           C
ATOM    345 1HD2 LEU    21      35.900  35.330  20.420  1.00  0.00           H
ATOM    346 2HD2 LEU    21      36.750  34.010  19.830  1.00  0.00           H
ATOM    347 3HD2 LEU    21      36.420  34.180  21.620  1.00  0.00           H
ATOM    348  C   LEU    21      39.860  33.860  23.760  1.00  0.00           C
ATOM    349  O   LEU    21      39.780  32.630  23.720  1.00  0.00           O
ATOM    350  N   TRP    22      40.900  34.490  24.330  1.00  0.00           N
ATOM    351  H   TRP    22      40.970  35.510  24.300  1.00  0.00           H
ATOM    352  CA  TRP    22      42.070  33.690  24.840  1.00  0.00           C
ATOM    353  HA  TRP    22      42.310  32.950  24.100  1.00  0.00           H
ATOM    354  CB  TRP    22      43.290  34.640  25.140  1.00  0.00           C
ATOM    355  HB1 TRP    22      43.240  35.350  24.380  1.00  0.00           H
ATOM    356  HB2 TRP    22      43.100  35.170  26.030  1.00  0.00           H
ATOM    357  CG  TRP    22      44.700  34.140  24.990  1.00  0.00           C
ATOM    358  CD1 TRP    22      45.100  32.890  25.220  1.00  0.00           C
ATOM    359  HD1 TRP    22      44.430  32.060  25.490  1.00  0.00           H
ATOM    360  CD2 TRP    22      45.900  34.840  24.550  1.00  0.00           C
ATOM    361  NE1 TRP    22      46.450  32.740  25.040  1.00  0.00           N
ATOM    362  HE1 TRP    22      47.000  31.890  25.200  1.00  0.00           H
ATOM    363  CE2 TRP    22      47.000  33.990  24.770  1.00  0.00           C
ATOM    364  CE3 TRP    22      46.140  36.090  23.980  1.00  0.00           C
ATOM    365  HE3 TRP    22      45.340  36.810  23.870  1.00  0.00           H
ATOM    366  CZ2 TRP    22      48.260  34.390  24.510  1.00  0.00           C
ATOM    367  HZ2 TRP    22      49.040  33.660  24.550  1.00  0.00           H
ATOM    368  CZ3 TRP    22      47.460  36.570  23.760  1.00  0.00           C
ATOM    369  HZ3 TRP    22      47.530  37.620  23.410  1.00  0.00           H
ATOM    370  CH2 TRP    22      48.510  35.710  24.070  1.00  0.00           C
ATOM    371  HH2 TRP    22      49.540  36.010  23.820  1.00  0.00           H
ATOM    372  C   TRP    22      41.680  33.070  26.170  1.00  0.00           C
ATOM    373  O   TRP    22      42.380  32.170  26.630  1.00  0.00           O
ATOM    374  N   ARG    23      40.490  33.360  26.770  1.00  0.00           N
ATOM    375  H   ARG    23      39.940  34.020  26.300  1.00  0.00           H
ATOM    376  CA  ARG    23      39.940  32.700  27.910  1.00  0.00           C
ATOM    377  HA  ARG    23      40.640  32.810  28.740  1.00  0.00           H
ATOM    378  CB  ARG    23      38.670  33.420  28.180  1.00  0.00           C
ATOM    379  HB1 ARG    23      38.010  33.280  27.310  1.00  0.00           H
ATOM    380  HB2 ARG    23      38.100  33.010  29.030  1.00  0.00           H
ATOM    381  CG  ARG    23      38.760  35.010  28.350  1.00  0.00           C
ATOM    382  HG1 ARG    23      39.610  35.090  29.040  1.00  0.00           H
ATOM    383  HG2 ARG    23      39.080  35.520  27.410  1.00  0.00           H
ATOM    384  CD  ARG    23      37.520  35.750  28.860  1.00  0.00           C
ATOM    385  HD1 ARG    23      36.580  35.440  28.340  1.00  0.00           H
ATOM    386  HD2 ARG    23      37.400  35.400  29.880  1.00  0.00           H
ATOM    387  NE  ARG    23      37.760  37.170  29.170  1.00  0.00           N
ATOM    388  HE  ARG    23      38.720  37.340  29.490  1.00  0.00           H
ATOM    389  CZ  ARG    23      36.880  38.110  29.210  1.00  0.00           C
ATOM    390  NH1 ARG    23      35.600  37.820  29.040  1.00  0.00           N
ATOM    391 1HH1 ARG    23      35.300  36.860  28.950  1.00  0.00           H
ATOM    392 2HH1 ARG    23      34.800  38.490  29.040  1.00  0.00           H
ATOM    393  NH2 ARG    23      37.230  39.330  29.440  1.00  0.00           N
ATOM    394 1HH2 ARG    23      38.210  39.650  29.280  1.00  0.00           H
ATOM    395 2HH2 ARG    23      36.600  40.150  29.360  1.00  0.00           H
ATOM    396  C   ARG    23      39.600  31.220  27.770  1.00  0.00           C
ATOM    397  O   ARG    23      39.330  30.480  28.750  1.00  0.00           O
ATOM    398  N   LYS    24      39.640  30.700  26.520  1.00  0.00           N
ATOM    399  H   LYS    24      40.350  31.060  25.890  1.00  0.00           H
ATOM    400  CA  LYS    24      39.160  29.360  26.120  1.00  0.00           C
ATOM    401  HA  LYS    24      39.200  28.740  26.970  1.00  0.00           H
ATOM    402  CB  LYS    24      37.670  29.380  25.740  1.00  0.00           C
ATOM    403  HB1 LYS    24      37.430  28.390  25.350  1.00  0.00           H
ATOM    404  HB2 LYS    24      37.040  29.630  26.630  1.00  0.00           H
ATOM    405  CG  LYS    24      37.300  30.340  24.590  1.00  0.00           C
ATOM    406  HG1 LYS    24      37.740  31.340  24.660  1.00  0.00           H
ATOM    407  HG2 LYS    24      37.750  29.900  23.660  1.00  0.00           H
ATOM    408  CD  LYS    24      35.790  30.610  24.420  1.00  0.00           C
ATOM    409  HD1 LYS    24      35.220  30.950  25.350  1.00  0.00           H
ATOM    410  HD2 LYS    24      35.720  31.450  23.730  1.00  0.00           H
ATOM    411  CE  LYS    24      35.040  29.390  23.730  1.00  0.00           C
ATOM    412  HE1 LYS    24      35.570  28.990  22.840  1.00  0.00           H
ATOM    413  HE2 LYS    24      34.820  28.620  24.490  1.00  0.00           H
ATOM    414  NZ  LYS    24      33.710  29.720  23.220  1.00  0.00           N
ATOM    415  HZ1 LYS    24      33.730  30.590  22.680  1.00  0.00           H
ATOM    416  HZ2 LYS    24      33.300  28.910  22.770  1.00  0.00           H
ATOM    417  HZ3 LYS    24      33.120  29.950  24.020  1.00  0.00           H
ATOM    418  C   LYS    24      40.100  28.680  25.130  1.00  0.00           C
ATOM    419  O   LYS    24      40.540  27.560  25.340  1.00  0.00           O
ATOM    420  N   LEU    25      40.380  29.370  24.040  1.00  0.00           N
ATOM    421  H   LEU    25      39.990  30.280  24.000  1.00  0.00           H
ATOM    422  CA  LEU    25      41.190  28.970  22.920  1.00  0.00           C
ATOM    423  HA  LEU    25      41.090  27.850  22.800  1.00  0.00           H
ATOM    424  CB  LEU    25      40.620  29.660  21.690  1.00  0.00           C
ATOM    425  HB1 LEU    25      40.520  30.720  21.810  1.00  0.00           H
ATOM    426  HB2 LEU    25      41.410  29.450  20.910  1.00  0.00           H
ATOM    427  CG  LEU    25      39.330  29.060  21.120  1.00  0.00           C
ATOM    428  HG  LEU    25      38.510  29.490  21.640  1.00  0.00           H
ATOM    429  CD1 LEU    25      39.150  29.640  19.640  1.00  0.00           C
ATOM    430 1HD1 LEU    25      38.200  29.390  19.290  1.00  0.00           H
ATOM    431 2HD1 LEU    25      39.210  30.750  19.680  1.00  0.00           H
ATOM    432 3HD1 LEU    25      39.950  29.260  19.020  1.00  0.00           H
ATOM    433  CD2 LEU    25      39.110  27.520  21.200  1.00  0.00           C
ATOM    434 1HD2 LEU    25      39.920  26.900  20.780  1.00  0.00           H
ATOM    435 2HD2 LEU    25      39.140  27.180  22.230  1.00  0.00           H
ATOM    436 3HD2 LEU    25      38.130  27.250  20.690  1.00  0.00           H
ATOM    437  C   LEU    25      42.680  29.340  23.220  1.00  0.00           C
ATOM    438  O   LEU    25      43.010  30.500  22.930  1.00  0.00           O
ATOM    439  N   LYS    26      43.420  28.570  24.030  1.00  0.00           N
ATOM    440  H   LYS    26      43.130  27.580  24.180  1.00  0.00           H
ATOM    441  CA  LYS    26      44.780  28.880  24.510  1.00  0.00           C
ATOM    442  HA  LYS    26      44.920  29.930  24.460  1.00  0.00           H
ATOM    443  CB  LYS    26      44.810  28.320  25.960  1.00  0.00           C
ATOM    444  HB1 LYS    26      44.610  27.180  26.000  1.00  0.00           H
ATOM    445  HB2 LYS    26      45.830  28.400  26.440  1.00  0.00           H
ATOM    446  CG  LYS    26      43.810  29.040  26.890  1.00  0.00           C
ATOM    447  HG1 LYS    26      44.070  30.060  26.950  1.00  0.00           H
ATOM    448  HG2 LYS    26      42.780  29.140  26.400  1.00  0.00           H
ATOM    449  CD  LYS    26      43.640  28.450  28.410  1.00  0.00           C
ATOM    450  HD1 LYS    26      43.590  27.380  28.320  1.00  0.00           H
ATOM    451  HD2 LYS    26      44.460  28.700  29.090  1.00  0.00           H
ATOM    452  CE  LYS    26      42.400  28.990  29.190  1.00  0.00           C
ATOM    453  HE1 LYS    26      42.550  30.090  29.160  1.00  0.00           H
ATOM    454  HE2 LYS    26      41.490  28.790  28.650  1.00  0.00           H
ATOM    455  NZ  LYS    26      42.070  28.470  30.580  1.00  0.00           N
ATOM    456  HZ1 LYS    26      42.710  28.750  31.310  1.00  0.00           H
ATOM    457  HZ2 LYS    26      41.150  28.700  30.880  1.00  0.00           H
ATOM    458  HZ3 LYS    26      42.030  27.450  30.650  1.00  0.00           H
ATOM    459  C   LYS    26      45.920  28.290  23.660  1.00  0.00           C
ATOM    460  O   LYS    26      46.860  27.690  24.140  1.00  0.00           O
ATOM    461  N   ARG    27      45.790  28.540  22.350  1.00  0.00           N
ATOM    462  H   ARG    27      44.860  28.900  21.980  1.00  0.00           H
ATOM    463  CA  ARG    27      46.800  28.120  21.310  1.00  0.00           C
ATOM    464  HA  ARG    27      47.660  28.720  21.500  1.00  0.00           H
ATOM    465  CB  ARG    27      46.340  28.650  19.970  1.00  0.00           C
ATOM    466  HB1 ARG    27      45.460  28.040  19.760  1.00  0.00           H
ATOM    467  HB2 ARG    27      46.260  29.710  20.010  1.00  0.00           H
ATOM    468  CG  ARG    27      47.310  28.390  18.870  1.00  0.00           C
ATOM    469  HG1 ARG    27      48.320  28.680  19.150  1.00  0.00           H
ATOM    470  HG2 ARG    27      47.460  27.320  18.710  1.00  0.00           H
ATOM    471  CD  ARG    27      46.840  28.900  17.470  1.00  0.00           C
ATOM    472  HD1 ARG    27      45.880  28.560  17.240  1.00  0.00           H
ATOM    473  HD2 ARG    27      46.770  29.980  17.310  1.00  0.00           H
ATOM    474  NE  ARG    27      47.890  28.490  16.520  1.00  0.00           N
ATOM    475  HE  ARG    27      48.620  29.140  16.470  1.00  0.00           H
ATOM    476  CZ  ARG    27      48.070  27.350  15.900  1.00  0.00           C
ATOM    477  NH1 ARG    27      47.070  26.490  15.970  1.00  0.00           N
ATOM    478 1HH1 ARG    27      46.230  26.720  16.530  1.00  0.00           H
ATOM    479 2HH1 ARG    27      46.950  25.820  15.210  1.00  0.00           H
ATOM    480  NH2 ARG    27      49.170  26.990  15.190  1.00  0.00           N
ATOM    481 1HH2 ARG    27      49.870  27.720  14.910  1.00  0.00           H
ATOM    482 2HH2 ARG    27      49.290  26.000  14.830  1.00  0.00           H
ATOM    483  C   ARG    27      47.330  26.650  21.360  1.00  0.00           C
ATOM    484  O   ARG    27      46.790  25.730  20.740  1.00  0.00           O
TER
ENDMDL
REMARK    GENERATED BY TRJCONV
TITLE     Protein in water t= 8000.00000 step= 8000000
REMARK    THIS IS A SIMULATION BOX
CRYST1   50.000   50.000   50.000  60.00  60.00  90.00 P 1           1
MODEL        9
ATOM      1  CH3 ACE     1      51.100  37.940  23.070  1.00  0.00           C
ATOM      2 1HH3 ACE     1      51.480  38.080  22.060  1.00  0.00           H
ATOM      3 2HH3 ACE     1      51.070  38.970  23.590  1.00  0.00           H
ATOM      4 3HH3 ACE     1      51.790  37.320  23.620  1.00  0.00           H
ATOM      5  C   ACE     1      49.690  37.490  23.010  1.00  0.00           C
ATOM      6  O   ACE     1      49.140  37.100  21.980  1.00  0.00           O
ATOM      7  N   ARG     2      49.000  37.570  24.170  1.00  0.00           N
ATOM      8  H   ARG     2      49.470  37.840  25.040  1.00  0.00           H
ATOM      9  CA  ARG     2      47.640  37.260  24.270  1.00  0.00           C
ATOM     10  HA  ARG     2      47.210  36.550  23.590  1.00  0.00           H
ATOM     11  CB  ARG     2      47.480  36.910  25.750  1.00  0.00           C
ATOM     12  HB1 ARG     2      47.890  37.780  26.180  1.00  0.00           H
ATOM     13  HB2 ARG     2      46.440  36.760  26.060  1.00  0.00           H
ATOM     14  CG  ARG     2      48.220  35.530  26.190  1.00  0.00           C
ATOM     15  HG1 ARG     2      47.630  34.660  25.830  1.00  0.00           H
ATOM     16  HG2 ARG     2      49.180  35.420  25.660  1.00  0.00           H
ATOM     17  CD  ARG     2      48.470  35.420  27.700  1.00  0.00           C
ATOM     18  HD1 ARG     2      49.230  34.770  28.010  1.00  0.00           H
ATOM     19  HD2 ARG     2      48.790  36.390  28.070  1.00  0.00           H
ATOM     20  NE  ARG     2      47.250  34.990  28.440  1.00  0.00           N
ATOM     21  HE  ARG     2      46.620  34.280  27.970  1.00  0.00           H
ATOM     22  CZ  ARG     2      46.950  35.300  29.690  1.00  0.00           C
ATOM     23  NH1 ARG     2      47.640  36.230  30.280  1.00  0.00           N
ATOM     24 1HH1 ARG     2      48.390  36.750  29.740  1.00  0.00           H
ATOM     25 2HH1 ARG     2      47.360  36.630  31.230  1.00  0.00           H
ATOM     26  NH2 ARG     2      45.960  34.800  30.380  1.00  0.00           N
ATOM     27 1HH2 ARG     2      45.510  33.880  30.150  1.00  0.00           H
ATOM     28 2HH2 ARG     2      45.270  35.280  30.920  1.00  0.00           H
ATOM     29  C   ARG     2      46.740  38.490  23.960  1.00  0.00           C
ATOM     30  O   ARG     2      45.490  38.320  23.940  1.00  0.00           O
ATOM     31  N   THR     3      47.340  39.680  23.690  1.00  0.00           N
ATOM     32  H   THR     3      48.340  39.640  23.840  1.00  0.00           H
ATOM     33  CA  THR     3      46.670  40.960  23.630  1.00  0.00           C
ATOM     34  HA  THR     3      46.390  41.110  24.690  1.00  0.00           H
ATOM     35  CB  THR     3      47.730  41.970  23.220  1.00  0.00           C
ATOM     36  HB  THR     3      47.320  42.970  23.060  1.00  0.00           H
ATOM     37  OG1 THR     3      48.320  41.560  21.990  1.00  0.00           O
ATOM     38  HG1 THR     3      47.790  42.110  21.340  1.00  0.00           H
ATOM     39  CG2 THR     3      48.840  42.130  24.270  1.00  0.00           C
ATOM     40 1HG2 THR     3      49.540  41.320  24.390  1.00  0.00           H
ATOM     41 2HG2 THR     3      49.340  43.040  24.160  1.00  0.00           H
ATOM     42 3HG2 THR     3      48.450  42.180  25.290  1.00  0.00           H
ATOM     43  C   THR     3      45.400  40.980  22.800  1.00  0.00           C
ATOM     44  O   THR     3      44.530  41.850  23.040  1.00  0.00           O
ATOM     45  N   LYS     4      45.190  40.080  21.810  1.00  0.00           N
ATOM     46  H   LYS     4      45.920  39.420  21.640  1.00  0.00           H
ATOM     47  CA  LYS     4      44.120  40.100  20.820  1.00  0.00           C
ATOM     48  HA  LYS     4      44.020  41.150  20.440  1.00  0.00           H
ATOM     49  CB  LYS     4      44.520  39.280  19.600  1.00  0.00           C
ATOM     50  HB1 LYS     4      43.760  39.480  18.800  1.00  0.00           H
ATOM     51  HB2 LYS     4      45.460  39.560  19.140  1.00  0.00           H
ATOM     52  CG  LYS     4      44.670  37.750  19.770  1.00  0.00           C
ATOM     53  HG1 LYS     4      45.350  37.540  20.610  1.00  0.00           H
ATOM     54  HG2 LYS     4      43.670  37.470  20.060  1.00  0.00           H
ATOM     55  CD  LYS     4      45.260  37.080  18.570  1.00  0.00           C
ATOM     56  HD1 LYS     4      44.800  37.560  17.690  1.00  0.00           H
ATOM     57  HD2 LYS     4      46.280  37.360  18.440  1.00  0.00           H
ATOM     58  CE  LYS     4      45.050  35.590  18.570  1.00  0.00           C
ATOM     59  HE1 LYS     4      45.350  35.120  19.540  1.00  0.00           H
ATOM     60  HE2 LYS     4      43.960  35.470  18.540  1.00  0.00           H
ATOM     61  NZ  LYS     4      45.710  34.870  17.460  1.00  0.00           N
ATOM     62  HZ1 LYS     4      46.700  35.060  17.340  1.00  0.00           H
ATOM     63  HZ2 LYS     4      45.600  33.890  17.520  1.00  0.00           H
ATOM     64  HZ3 LYS     4      45.230  35.030  16.590  1.00  0.00           H
ATOM     65  C   LYS     4      42.760  39.580  21.370  1.00  0.00           C
ATOM     66  O   LYS     4      41.670  39.760  20.800  1.00  0.00           O
ATOM     67  N   LEU     5      42.830  39.030  22.590  1.00  0.00           N
ATOM     68  H   LEU     5      43.740  38.980  23.050  1.00  0.00           H
ATOM     69  CA  LEU     5      41.670  38.450  23.280  1.00  0.00           C
ATOM     70  HA  LEU     5      40.920  38.080  22.580  1.00  0.00           H
ATOM     71  CB  LEU     5      42.270  37.400  24.200  1.00  0.00           C
ATOM     72  HB1 LEU     5      42.880  37.920  24.920  1.00  0.00           H
ATOM     73  HB2 LEU     5      41.350  37.030  24.760  1.00  0.00           H
ATOM     74  CG  LEU     5      42.960  36.230  23.470  1.00  0.00           C
ATOM     75  HG  LEU     5      43.610  36.600  22.690  1.00  0.00           H
ATOM     76  CD1 LEU     5      43.850  35.460  24.440  1.00  0.00           C
ATOM     77 1HD1 LEU     5      44.620  34.840  23.940  1.00  0.00           H
ATOM     78 2HD1 LEU     5      44.360  36.160  25.080  1.00  0.00           H
ATOM     79 3HD1 LEU     5      43.240  34.910  25.140  1.00  0.00           H
ATOM     80  CD2 LEU     5      41.910  35.300  22.780  1.00  0.00           C
ATOM     81 1HD2 LEU     5      42.410  34.550  22.100  1.00  0.00           H
ATOM     82 2HD2 LEU     5      41.450  34.620  23.480  1.00  0.00           H
ATOM     83 3HD2 LEU     5      41.230  35.790  22.130  1.00  0.00           H
ATOM     84  C   LEU     5      41.010  39.550  24.120  1.00  0.00           C
ATOM     85  O   LEU     5      39.770  39.550  24.290  1.00  0.00           O
ATOM     86  N   TRP     6      41.820  40.550  24.630  1.00  0.00           N
ATOM     87  H   TRP     6      42.760  40.650  24.270  1.00  0.00           H
ATOM     88  CA  TRP     6      41.410  41.490  25.660  1.00  0.00           C
ATOM     89  HA  TRP     6      40.660  41.150  26.340  1.00  0.00           H
ATOM     90  CB  TRP     6      42.640  42.060  26.430  1.00  0.00           C
ATOM     91  HB1 TRP     6      43.170  42.800  25.800  1.00  0.00           H
ATOM     92  HB2 TRP     6      42.420  42.680  27.310  1.00  0.00           H
ATOM     93  CG  TRP     6      43.750  41.150  26.840  1.00  0.00           C
ATOM     94  CD1 TRP     6      45.010  41.590  27.010  1.00  0.00           C
ATOM     95  HD1 TRP     6      45.460  42.520  26.770  1.00  0.00           H
ATOM     96  CD2 TRP     6      43.730  39.760  27.260  1.00  0.00           C
ATOM     97  NE1 TRP     6      45.810  40.580  27.460  1.00  0.00           N
ATOM     98  HE1 TRP     6      46.830  40.720  27.520  1.00  0.00           H
ATOM     99  CE2 TRP     6      45.020  39.460  27.700  1.00  0.00           C
ATOM    100  CE3 TRP     6      42.720  38.750  27.300  1.00  0.00           C
ATOM    101  HE3 TRP     6      41.740  38.990  26.970  1.00  0.00           H
ATOM    102  CZ2 TRP     6      45.330  38.180  28.160  1.00  0.00           C
ATOM    103  HZ2 TRP     6      46.340  37.910  28.460  1.00  0.00           H
ATOM    104  CZ3 TRP     6      43.080  37.490  27.810  1.00  0.00           C
ATOM    105  HZ3 TRP     6      42.200  36.740  27.790  1.00  0.00           H
ATOM    106  CH2 TRP     6      44.400  37.200  28.200  1.00  0.00           C
ATOM    107  HH2 TRP     6      44.640  36.250  28.600  1.00  0.00           H
ATOM    108  C   TRP     6      40.680  42.620  24.920  1.00  0.00           C
ATOM    109  O   TRP     6      39.730  43.250  25.430  1.00  0.00           O
ATOM    110  N   GLU     7      41.010  42.780  23.620  1.00  0.00           N
ATOM    111  H   GLU     7      41.650  42.200  23.160  1.00  0.00           H
ATOM    112  CA  GLU     7      40.350  43.700  22.720  1.00  0.00           C
ATOM    113  HA  GLU     7      40.480  44.800  22.940  1.00  0.00           H
ATOM    114  CB  GLU     7      41.180  43.590  21.410  1.00  0.00           C
ATOM    115  HB1 GLU     7      42.260  43.330  21.570  1.00  0.00           H
ATOM    116  HB2 GLU     7      40.980  42.730  20.830  1.00  0.00           H
ATOM    117  CG  GLU     7      41.180  44.820  20.430  1.00  0.00           C
ATOM    118  HG1 GLU     7      41.650  44.640  19.470  1.00  0.00           H
ATOM    119  HG2 GLU     7      40.170  45.110  20.220  1.00  0.00           H
ATOM    120  CD  GLU     7      41.710  46.210  20.910  1.00  0.00           C
ATOM    121  OE1 GLU     7      41.460  47.220  20.270  1.00  0.00           O
ATOM    122  OE2 GLU     7      42.470  46.190  21.920  1.00  0.00           O
ATOM    123  C   GLU     7      38.860  43.370  22.430  1.00  0.00           C
ATOM    124  O   GLU     7      38.050  44.300  22.160  1.00  0.00           O
ATOM    125  N   MET     8      38.440  42.110  22.460  1.00  0.00           N
ATOM    126  H   MET     8      39.130  41.450  22.800  1.00  0.00           H
ATOM    127  CA  MET     8      37.150  41.520  22.170  1.00  0.00           C
ATOM    128  HA  MET     8      36.720  41.980  21.270  1.00  0.00           H
ATOM    129  CB  MET     8      37.300  40.000  22.110  1.00  0.00           C
ATOM    130  HB1 MET     8      38.150  39.750  21.440  1.00  0.00           H
ATOM    131  HB2 MET     8      37.550  39.640  23.100  1.00  0.00           H
ATOM    132  CG  MET     8      36.120  39.200  21.580  1.00  0.00           C
ATOM    133  HG1 MET     8      35.260  39.690  21.940  1.00  0.00           H
ATOM    134  HG2 MET     8      35.890  39.350  20.560  1.00  0.00           H
ATOM    135  SD  MET     8      36.040  37.420  22.050  1.00  0.00           S
ATOM    136  CE  MET     8      34.900  37.760  23.400  1.00  0.00           C
ATOM    137  HE1 MET     8      34.670  36.860  23.920  1.00  0.00           H
ATOM    138  HE2 MET     8      35.350  38.470  24.150  1.00  0.00           H
ATOM    139  HE3 MET     8      33.880  38.120  23.120  1.00  0.00           H
ATOM    140  C   MET     8      36.140  41.910  23.220  1.00  0.00           C
ATOM    141  O   MET     8      34.930  41.830  23.080  1.00  0.00           O
ATOM    142  N   LEU     9      36.580  42.440  24.340  1.00  0.00           N
ATOM    143  H   LEU     9      37.630  42.490  24.430  1.00  0.00           H
ATOM    144  CA  LEU     9      35.750  42.860  25.430  1.00  0.00           C
ATOM    145  HA  LEU     9      34.790  42.330  25.600  1.00  0.00           H
ATOM    146  CB  LEU     9      36.640  42.630  26.730  1.00  0.00           C
ATOM    147  HB1 LEU     9      37.350  43.540  26.870  1.00  0.00           H
ATOM    148  HB2 LEU     9      35.980  42.710  27.600  1.00  0.00           H
ATOM    149  CG  LEU     9      37.500  41.330  26.730  1.00  0.00           C
ATOM    150  HG  LEU     9      38.180  41.250  25.840  1.00  0.00           H
ATOM    151  CD1 LEU     9      38.390  41.420  28.020  1.00  0.00           C
ATOM    152 1HD1 LEU     9      38.980  42.350  27.910  1.00  0.00           H
ATOM    153 2HD1 LEU     9      37.780  41.270  28.890  1.00  0.00           H
ATOM    154 3HD1 LEU     9      39.100  40.600  27.980  1.00  0.00           H
ATOM    155  CD2 LEU     9      36.590  40.130  26.740  1.00  0.00           C
ATOM    156 1HD2 LEU     9      37.050  39.120  26.650  1.00  0.00           H
ATOM    157 2HD2 LEU     9      35.990  40.120  27.650  1.00  0.00           H
ATOM    158 3HD2 LEU     9      35.880  40.120  25.930  1.00  0.00           H
ATOM    159  C   LEU     9      35.440  44.370  25.420  1.00  0.00           C
ATOM    160  O   LEU     9      34.620  44.930  26.130  1.00  0.00           O
ATOM    161  N   VAL    10      36.060  45.060  24.490  1.00  0.00           N
ATOM    162  H   VAL    10      36.640  44.480  23.880  1.00  0.00           H
ATOM    163  CA  VAL    10      36.020  46.540  24.250  1.00  0.00           C
ATOM    164  HA  VAL    10      35.170  47.040  24.780  1.00  0.00           H
ATOM    165  CB  VAL    10      37.330  47.310  24.680  1.00  0.00           C
ATOM    166  HB  VAL    10      37.280  48.360  24.310  1.00  0.00           H
ATOM    167  CG1 VAL    10      37.330  47.500  26.200  1.00  0.00           C
ATOM    168 1HG1 VAL    10      37.310  46.570  26.690  1.00  0.00           H
ATOM    169 2HG1 VAL    10      38.140  48.160  26.540  1.00  0.00           H
ATOM    170 3HG1 VAL    10      36.450  48.070  26.510  1.00  0.00           H
ATOM    171  CG2 VAL    10      38.690  46.740  24.230  1.00  0.00           C
ATOM    172 1HG2 VAL    10      39.000  45.810  24.610  1.00  0.00           H
ATOM    173 2HG2 VAL    10      38.640  46.530  23.180  1.00  0.00           H
ATOM    174 3HG2 VAL    10      39.470  47.500  24.290  1.00  0.00           H
ATOM    175  C   VAL    10      35.700  46.790  22.730  1.00  0.00           C
ATOM    176  O   VAL    10      35.750  47.950  22.340  1.00  0.00           O
ATOM    177  N   GLU    11      35.370  45.840  21.820  1.00  0.00           N
ATOM    178  H   GLU    11      35.120  44.890  22.110  1.00  0.00           H
ATOM    179  CA  GLU    11      35.120  45.960  20.370  1.00  0.00           C
ATOM    180  HA  GLU    11      34.780  46.970  20.230  1.00  0.00           H
ATOM    181  CB  GLU    11      36.370  45.890  19.450  1.00  0.00           C
ATOM    182  HB1 GLU    11      37.050  46.620  19.840  1.00  0.00           H
ATOM    183  HB2 GLU    11      36.860  44.900  19.590  1.00  0.00           H
ATOM    184  CG  GLU    11      36.040  46.060  17.920  1.00  0.00           C
ATOM    185  HG1 GLU    11      36.980  46.030  17.240  1.00  0.00           H
ATOM    186  HG2 GLU    11      35.560  45.170  17.560  1.00  0.00           H
ATOM    187  CD  GLU    11      35.320  47.340  17.430  1.00  0.00           C
ATOM    188  OE1 GLU    11      34.890  47.420  16.250  1.00  0.00           O
ATOM    189  OE2 GLU    11      35.000  48.250  18.230  1.00  0.00           O
ATOM    190  C   GLU    11      34.020  44.870  20.170  1.00  0.00           C
ATOM    191  O   GLU    11      34.400  43.710  20.200  1.00  0.00           O
ATOM    192  N   LEU    12      32.800  45.360  19.900  1.00  0.00           N
ATOM    193  H   LEU    12      32.720  46.370  19.830  1.00  0.00           H
ATOM    194  CA  LEU    12      31.750  44.510  19.390  1.00  0.00           C
ATOM    195  HA  LEU    12      31.720  43.590  19.910  1.00  0.00           H
ATOM    196  CB  LEU    12      30.450  45.370  19.640  1.00  0.00           C
ATOM    197  HB1 LEU    12      30.590  46.320  19.170  1.00  0.00           H
ATOM    198  HB2 LEU    12      29.550  44.930  19.090  1.00  0.00           H
ATOM    199  CG  LEU    12      30.220  45.600  21.200  1.00  0.00           C
ATOM    200  HG  LEU    12      31.220  45.730  21.610  1.00  0.00           H
ATOM    201  CD1 LEU    12      29.490  46.930  21.550  1.00  0.00           C
ATOM    202 1HD1 LEU    12      28.770  47.110  20.740  1.00  0.00           H
ATOM    203 2HD1 LEU    12      29.000  46.910  22.530  1.00  0.00           H
ATOM    204 3HD1 LEU    12      30.110  47.800  21.580  1.00  0.00           H
ATOM    205  CD2 LEU    12      29.630  44.380  21.980  1.00  0.00           C
ATOM    206 1HD2 LEU    12      29.680  44.350  23.010  1.00  0.00           H
ATOM    207 2HD2 LEU    12      28.580  44.260  21.560  1.00  0.00           H
ATOM    208 3HD2 LEU    12      30.200  43.500  21.690  1.00  0.00           H
ATOM    209  C   LEU    12      31.990  44.330  17.850  1.00  0.00           C
ATOM    210  O   LEU    12      31.580  45.170  17.040  1.00  0.00           O
ATOM    211  N   GLY    13      32.810  43.410  17.470  1.00  0.00           N
ATOM    212  H   GLY    13      33.120  42.660  18.080  1.00  0.00           H
ATOM    213  CA  GLY    13      33.360  43.210  16.140  1.00  0.00           C
ATOM    214  HA1 GLY    13      33.090  43.850  15.330  1.00  0.00           H
ATOM    215  HA2 GLY    13      34.390  43.490  16.250  1.00  0.00           H
ATOM    216  C   GLY    13      32.990  41.800  15.630  1.00  0.00           C
ATOM    217  O   GLY    13      31.960  41.170  16.020  1.00  0.00           O
ATOM    218  N   ASN    14      33.940  41.300  14.870  1.00  0.00           N
ATOM    219  H   ASN    14      34.780  41.910  14.710  1.00  0.00           H
ATOM    220  CA  ASN    14      33.820  40.010  14.230  1.00  0.00           C
ATOM    221  HA  ASN    14      32.810  39.970  13.840  1.00  0.00           H
ATOM    222  CB  ASN    14      34.880  39.920  13.150  1.00  0.00           C
ATOM    223  HB1 ASN    14      34.770  40.790  12.480  1.00  0.00           H
ATOM    224  HB2 ASN    14      35.930  39.970  13.460  1.00  0.00           H
ATOM    225  CG  ASN    14      34.460  38.770  12.130  1.00  0.00           C
ATOM    226  OD1 ASN    14      33.350  38.830  11.600  1.00  0.00           O
ATOM    227  ND2 ASN    14      35.260  37.730  11.940  1.00  0.00           N
ATOM    228 1HD2 ASN    14      36.140  37.670  12.540  1.00  0.00           H
ATOM    229 2HD2 ASN    14      35.150  36.980  11.300  1.00  0.00           H
ATOM    230  C   ASN    14      34.180  38.880  15.220  1.00  0.00           C
ATOM    231  O   ASN    14      33.670  37.800  15.120  1.00  0.00           O
ATOM    232  N   MET    15      35.150  39.080  16.070  1.00  0.00           N
ATOM    233  H   MET    15      35.530  40.040  16.140  1.00  0.00           H
ATOM    234  CA  MET    15      35.590  38.130  17.100  1.00  0.00           C
ATOM    235  HA  MET    15      35.590  37.160  16.650  1.00  0.00           H
ATOM    236  CB  MET    15      36.870  38.640  17.800  1.00  0.00           C
ATOM    237  HB1 MET    15      37.460  38.990  16.950  1.00  0.00           H
ATOM    238  HB2 MET    15      36.740  39.460  18.550  1.00  0.00           H
ATOM    239  CG  MET    15      37.690  37.560  18.420  1.00  0.00           C
ATOM    240  HG1 MET    15      37.110  37.020  19.190  1.00  0.00           H
ATOM    241  HG2 MET    15      38.120  36.740  17.770  1.00  0.00           H
ATOM    242  SD  MET    15      39.220  38.150  19.240  1.00  0.00           S
ATOM    243  CE  MET    15      40.140  36.720  19.810  1.00  0.00           C
ATOM    244  HE1 MET    15      40.950  37.030  20.490  1.00  0.00           H
ATOM    245  HE2 MET    15      39.470  36.200  20.520  1.00  0.00           H
ATOM    246  HE3 MET    15      40.570  36.000  19.070  1.00  0.00           H
ATOM    247  C   MET    15      34.380  38.040  18.130  1.00  0.00           C
ATOM    248  O   MET    15      34.140  36.980  18.700  1.00  0.00           O
ATOM    249  N   ASP    16      33.620  39.090  18.320  1.00  0.00           N
ATOM    250  H   ASP    16      34.020  39.960  18.000  1.00  0.00           H
ATOM    251  CA  ASP    16      32.390  39.100  19.100  1.00  0.00           C
ATOM    252  HA  ASP    16      32.500  38.660  20.060  1.00  0.00           H
ATOM    253  CB  ASP    16      31.890  40.540  19.440  1.00  0.00           C
ATOM    254  HB1 ASP    16      32.700  41.000  20.020  1.00  0.00           H
ATOM    255  HB2 ASP    16      31.730  41.080  18.520  1.00  0.00           H
ATOM    256  CG  ASP    16      30.680  40.620  20.340  1.00  0.00           C
ATOM    257  OD1 ASP    16      29.600  40.820  19.740  1.00  0.00           O
ATOM    258  OD2 ASP    16      30.850  40.570  21.580  1.00  0.00           O
ATOM    259  C   ASP    16      31.250  38.240  18.500  1.00  0.00           C
ATOM    260  O   ASP    16      30.550  37.460  19.140  1.00  0.00           O
ATOM    261  N   LYS    17      30.990  38.280  17.200  1.00  0.00           N
ATOM    262  H   LYS    17      31.450  38.980  16.700  1.00  0.00           H
ATOM    263  CA  LYS    17      30.000  37.430  16.450  1.00  0.00           C
ATOM    264  HA  LYS    17      29.020  37.490  16.880  1.00  0.00           H
ATOM    265  CB  LYS    17      29.970  37.950  15.020  1.00  0.00           C
ATOM    266  HB1 LYS    17      30.030  39.040  15.030  1.00  0.00           H
ATOM    267  HB2 LYS    17      30.830  37.600  14.460  1.00  0.00           H
ATOM    268  CG  LYS    17      28.720  37.380  14.340  1.00  0.00           C
ATOM    269  HG1 LYS    17      28.840  36.290  14.290  1.00  0.00           H
ATOM    270  HG2 LYS    17      27.870  37.440  15.010  1.00  0.00           H
ATOM    271  CD  LYS    17      28.610  38.030  12.970  1.00  0.00           C
ATOM    272  HD1 LYS    17      28.370  39.040  13.090  1.00  0.00           H
ATOM    273  HD2 LYS    17      29.520  38.040  12.470  1.00  0.00           H
ATOM    274  CE  LYS    17      27.630  37.250  12.020  1.00  0.00           C
ATOM    275  HE1 LYS    17      27.840  36.180  12.060  1.00  0.00           H
ATOM    276  HE2 LYS    17      26.560  37.570  12.070  1.00  0.00           H
ATOM    277  NZ  LYS    17      28.000  37.460  10.670  1.00  0.00           N
ATOM    278  HZ1 LYS    17      27.520  37.040   9.890  1.00  0.00           H
ATOM    279  HZ2 LYS    17      27.960  38.440  10.340  1.00  0.00           H
ATOM    280  HZ3 LYS    17      28.940  37.140  10.680  1.00  0.00           H
ATOM    281  C   LYS    17      30.390  35.970  16.440  1.00  0.00           C
ATOM    282  O   LYS    17      29.550  35.110  16.830  1.00  0.00           O
ATOM    283  N   ALA    18      31.620  35.670  15.990  1.00  0.00           N
ATOM    284  H   ALA    18      32.170  36.410  15.620  1.00  0.00           H
ATOM    285  CA  ALA    18      32.170  34.370  15.860  1.00  0.00           C
ATOM    286  HA  ALA    18      31.720  33.910  15.030  1.00  0.00           H
ATOM    287  CB  ALA    18      33.680  34.430  15.400  1.00  0.00           C
ATOM    288  HB1 ALA    18      33.890  34.900  14.420  1.00  0.00           H
ATOM    289  HB2 ALA    18      34.140  35.120  16.090  1.00  0.00           H
ATOM    290  HB3 ALA    18      34.060  33.410  15.400  1.00  0.00           H
ATOM    291  C   ALA    18      32.050  33.460  17.100  1.00  0.00           C
ATOM    292  O   ALA    18      31.520  32.360  17.040  1.00  0.00           O
ATOM    293  N   VAL    19      32.500  33.950  18.270  1.00  0.00           N
ATOM    294  H   VAL    19      32.910  34.870  18.320  1.00  0.00           H
ATOM    295  CA  VAL    19      32.320  33.240  19.550  1.00  0.00           C
ATOM    296  HA  VAL    19      32.870  32.300  19.450  1.00  0.00           H
ATOM    297  CB  VAL    19      33.180  34.050  20.600  1.00  0.00           C
ATOM    298  HB  VAL    19      33.010  33.470  21.450  1.00  0.00           H
ATOM    299  CG1 VAL    19      34.690  34.010  20.360  1.00  0.00           C
ATOM    300 1HG1 VAL    19      34.900  34.730  19.610  1.00  0.00           H
ATOM    301 2HG1 VAL    19      35.240  34.310  21.280  1.00  0.00           H
ATOM    302 3HG1 VAL    19      35.040  33.050  19.970  1.00  0.00           H
ATOM    303  CG2 VAL    19      32.740  35.510  20.930  1.00  0.00           C
ATOM    304 1HG2 VAL    19      31.800  35.440  21.460  1.00  0.00           H
ATOM    305 2HG2 VAL    19      33.440  35.970  21.690  1.00  0.00           H
ATOM    306 3HG2 VAL    19      32.440  36.100  20.090  1.00  0.00           H
ATOM    307  C   VAL    19      30.920  33.120  20.100  1.00  0.00           C
ATOM    308  O   VAL    19      30.680  32.200  20.950  1.00  0.00           O
ATOM    309  N   LYS    20      29.980  33.820  19.470  1.00  0.00           N
ATOM    310  H   LYS    20      30.160  34.570  18.830  1.00  0.00           H
ATOM    311  CA  LYS    20      28.550  33.490  19.760  1.00  0.00           C
ATOM    312  HA  LYS    20      28.350  33.190  20.780  1.00  0.00           H
ATOM    313  CB  LYS    20      27.600  34.670  19.610  1.00  0.00           C
ATOM    314  HB1 LYS    20      27.700  35.170  18.620  1.00  0.00           H
ATOM    315  HB2 LYS    20      26.510  34.310  19.420  1.00  0.00           H
ATOM    316  CG  LYS    20      27.820  35.800  20.680  1.00  0.00           C
ATOM    317  HG1 LYS    20      27.540  35.330  21.630  1.00  0.00           H
ATOM    318  HG2 LYS    20      28.870  35.960  20.620  1.00  0.00           H
ATOM    319  CD  LYS    20      27.180  37.140  20.450  1.00  0.00           C
ATOM    320  HD1 LYS    20      27.320  37.340  19.390  1.00  0.00           H
ATOM    321  HD2 LYS    20      26.060  37.160  20.480  1.00  0.00           H
ATOM    322  CE  LYS    20      27.720  38.200  21.420  1.00  0.00           C
ATOM    323  HE1 LYS    20      27.090  38.080  22.250  1.00  0.00           H
ATOM    324  HE2 LYS    20      28.710  37.900  21.760  1.00  0.00           H
ATOM    325  NZ  LYS    20      27.570  39.580  20.950  1.00  0.00           N
ATOM    326  HZ1 LYS    20      28.270  39.870  20.240  1.00  0.00           H
ATOM    327  HZ2 LYS    20      26.680  39.790  20.470  1.00  0.00           H
ATOM    328  HZ3 LYS    20      27.770  40.210  21.810  1.00  0.00           H
ATOM    329  C   LYS    20      28.020  32.430  18.760  1.00  0.00           C
ATOM    330  O   LYS    20      27.220  31.540  19.130  1.00  0.00           O
ATOM    331  N   LEU    21      28.480  32.530  17.470  1.00  0.00           N
ATOM    332  H   LEU    21      28.800  33.460  17.250  1.00  0.00           H
ATOM    333  CA  LEU    21      28.210  31.670  16.370  1.00  0.00           C
ATOM    334  HA  LEU    21      27.160  31.540  16.270  1.00  0.00           H
ATOM    335  CB  LEU    21      28.800  32.210  14.990  1.00  0.00           C
ATOM    336  HB1 LEU    21      28.640  33.300  15.050  1.00  0.00           H
ATOM    337  HB2 LEU    21      29.910  32.050  15.080  1.00  0.00           H
ATOM    338  CG  LEU    21      28.390  31.390  13.730  1.00  0.00           C
ATOM    339  HG  LEU    21      28.590  30.360  13.980  1.00  0.00           H
ATOM    340  CD1 LEU    21      26.880  31.680  13.390  1.00  0.00           C
ATOM    341 1HD1 LEU    21      26.420  31.220  12.510  1.00  0.00           H
ATOM    342 2HD1 LEU    21      26.260  31.190  14.170  1.00  0.00           H
ATOM    343 3HD1 LEU    21      26.640  32.720  13.330  1.00  0.00           H
ATOM    344  CD2 LEU    21      29.230  31.720  12.530  1.00  0.00           C
ATOM    345 1HD2 LEU    21      30.150  31.170  12.660  1.00  0.00           H
ATOM    346 2HD2 LEU    21      28.830  31.390  11.540  1.00  0.00           H
ATOM    347 3HD2 LEU    21      29.570  32.730  12.410  1.00  0.00           H
ATOM    348  C   LEU    21      28.770  30.280  16.620  1.00  0.00           C
ATOM    349  O   LEU    21      28.090  29.260  16.360  1.00  0.00           O
ATOM    350  N   TRP    22      29.910  30.200  17.390  1.00  0.00           N
ATOM    351  H   TRP    22      30.420  31.060  17.560  1.00  0.00           H
ATOM    352  CA  TRP    22      30.530  28.990  17.960  1.00  0.00           C
ATOM    353  HA  TRP    22      30.310  28.180  17.270  1.00  0.00           H
ATOM    354  CB  TRP    22      32.040  29.150  18.030  1.00  0.00           C
ATOM    355  HB1 TRP    22      32.260  29.980  18.670  1.00  0.00           H
ATOM    356  HB2 TRP    22      32.490  28.300  18.600  1.00  0.00           H
ATOM    357  CG  TRP    22      32.820  29.310  16.800  1.00  0.00           C
ATOM    358  CD1 TRP    22      32.500  28.910  15.560  1.00  0.00           C
ATOM    359  HD1 TRP    22      31.650  28.380  15.400  1.00  0.00           H
ATOM    360  CD2 TRP    22      34.140  30.010  16.670  1.00  0.00           C
ATOM    361  NE1 TRP    22      33.630  29.080  14.730  1.00  0.00           N
ATOM    362  HE1 TRP    22      33.650  28.650  13.810  1.00  0.00           H
ATOM    363  CE2 TRP    22      34.610  29.760  15.350  1.00  0.00           C
ATOM    364  CE3 TRP    22      34.870  30.850  17.530  1.00  0.00           C
ATOM    365  HE3 TRP    22      34.500  31.030  18.530  1.00  0.00           H
ATOM    366  CZ2 TRP    22      35.840  30.340  14.960  1.00  0.00           C
ATOM    367  HZ2 TRP    22      36.310  30.210  13.980  1.00  0.00           H
ATOM    368  CZ3 TRP    22      36.010  31.480  17.080  1.00  0.00           C
ATOM    369  HZ3 TRP    22      36.450  32.110  17.850  1.00  0.00           H
ATOM    370  CH2 TRP    22      36.500  31.260  15.810  1.00  0.00           C
ATOM    371  HH2 TRP    22      37.310  31.840  15.450  1.00  0.00           H
ATOM    372  C   TRP    22      29.910  28.530  19.340  1.00  0.00           C
ATOM    373  O   TRP    22      30.430  27.660  20.060  1.00  0.00           O
ATOM    374  N   ARG    23      28.740  29.060  19.650  1.00  0.00           N
ATOM    375  H   ARG    23      28.500  29.840  19.110  1.00  0.00           H
ATOM    376  CA  ARG    23      27.780  28.520  20.690  1.00  0.00           C
ATOM    377  HA  ARG    23      28.160  27.580  20.950  1.00  0.00           H
ATOM    378  CB  ARG    23      27.800  29.560  21.960  1.00  0.00           C
ATOM    379  HB1 ARG    23      27.310  30.440  21.740  1.00  0.00           H
ATOM    380  HB2 ARG    23      27.090  29.100  22.640  1.00  0.00           H
ATOM    381  CG  ARG    23      29.190  29.880  22.610  1.00  0.00           C
ATOM    382  HG1 ARG    23      29.560  28.980  23.110  1.00  0.00           H
ATOM    383  HG2 ARG    23      29.920  30.060  21.790  1.00  0.00           H
ATOM    384  CD  ARG    23      29.200  31.070  23.490  1.00  0.00           C
ATOM    385  HD1 ARG    23      28.720  31.870  22.930  1.00  0.00           H
ATOM    386  HD2 ARG    23      28.490  31.090  24.330  1.00  0.00           H
ATOM    387  NE  ARG    23      30.560  31.380  23.890  1.00  0.00           N
ATOM    388  HE  ARG    23      31.190  31.560  23.120  1.00  0.00           H
ATOM    389  CZ  ARG    23      31.030  31.700  25.070  1.00  0.00           C
ATOM    390  NH1 ARG    23      30.250  31.790  26.130  1.00  0.00           N
ATOM    391 1HH1 ARG    23      29.190  31.770  26.120  1.00  0.00           H
ATOM    392 2HH1 ARG    23      30.680  31.990  27.080  1.00  0.00           H
ATOM    393  NH2 ARG    23      32.370  31.930  25.210  1.00  0.00           N
ATOM    394 1HH2 ARG    23      32.980  31.930  24.380  1.00  0.00           H
ATOM    395 2HH2 ARG    23      32.830  31.580  26.070  1.00  0.00           H
ATOM    396  C   ARG    23      26.340  28.260  20.220  1.00  0.00           C
ATOM    397  O   ARG    23      25.310  28.410  20.850  1.00  0.00           O
ATOM    398  N   LYS    24      26.240  28.020  18.920  1.00  0.00           N
ATOM    399  H   LYS    24      27.080  27.870  18.500  1.00  0.00           H
ATOM    400  CA  LYS    24      24.940  27.670  18.170  1.00  0.00           C
ATOM    401  HA  LYS    24      24.360  27.080  18.890  1.00  0.00           H
ATOM    402  CB  LYS    24      24.030  28.860  17.680  1.00  0.00           C
ATOM    403  HB1 LYS    24      23.050  28.570  17.330  1.00  0.00           H
ATOM    404  HB2 LYS    24      23.810  29.390  18.610  1.00  0.00           H
ATOM    405  CG  LYS    24      24.650  29.750  16.580  1.00  0.00           C
ATOM    406  HG1 LYS    24      25.570  30.040  17.010  1.00  0.00           H
ATOM    407  HG2 LYS    24      24.860  29.270  15.650  1.00  0.00           H
ATOM    408  CD  LYS    24      23.890  31.050  16.360  1.00  0.00           C
ATOM    409  HD1 LYS    24      24.270  31.600  15.560  1.00  0.00           H
ATOM    410  HD2 LYS    24      22.860  30.970  16.090  1.00  0.00           H
ATOM    411  CE  LYS    24      23.940  32.060  17.550  1.00  0.00           C
ATOM    412  HE1 LYS    24      23.510  31.520  18.430  1.00  0.00           H
ATOM    413  HE2 LYS    24      24.950  32.320  17.940  1.00  0.00           H
ATOM    414  NZ  LYS    24      23.190  33.360  17.360  1.00  0.00           N
ATOM    415  HZ1 LYS    24      23.800  34.010  16.830  1.00  0.00           H
ATOM    416  HZ2 LYS    24      22.280  33.080  16.910  1.00  0.00           H
ATOM    417  HZ3 LYS    24      23.000  33.790  18.250  1.00  0.00           H
ATOM    418  C   LYS    24      25.210  26.570  17.160  1.00  0.00           C
ATOM    419  O   LYS    24      24.650  25.430  17.370  1.00  0.00           O
ATOM    420  N   LEU    25      26.280  26.740  16.390  1.00  0.00           N
ATOM    421  H   LEU    25      26.800  27.640  16.610  1.00  0.00           H
ATOM    422  CA  LEU    25      27.090  25.580  15.920  1.00  0.00           C
ATOM    423  HA  LEU    25      26.490  24.800  15.550  1.00  0.00           H
ATOM    424  CB  LEU    25      28.140  26.010  14.920  1.00  0.00           C
ATOM    425  HB1 LEU    25      28.850  26.690  15.400  1.00  0.00           H
ATOM    426  HB2 LEU    25      28.770  25.170  14.610  1.00  0.00           H
ATOM    427  CG  LEU    25      27.490  26.710  13.730  1.00  0.00           C
ATOM    428  HG  LEU    25      26.710  27.470  14.020  1.00  0.00           H
ATOM    429  CD1 LEU    25      28.590  27.370  12.920  1.00  0.00           C
ATOM    430 1HD1 LEU    25      28.160  27.880  12.050  1.00  0.00           H
ATOM    431 2HD1 LEU    25      29.070  28.120  13.480  1.00  0.00           H
ATOM    432 3HD1 LEU    25      29.310  26.670  12.610  1.00  0.00           H
ATOM    433  CD2 LEU    25      26.850  25.640  12.860  1.00  0.00           C
ATOM    434 1HD2 LEU    25      27.500  24.850  12.520  1.00  0.00           H
ATOM    435 2HD2 LEU    25      25.940  25.200  13.330  1.00  0.00           H
ATOM    436 3HD2 LEU    25      26.390  26.180  12.000  1.00  0.00           H
ATOM    437  C   LEU    25      27.910  25.090  17.140  1.00  0.00           C
ATOM    438  O   LEU    25      28.430  25.890  17.930  1.00  0.00           O
ATOM    439  N   LYS    26      27.860  23.830  17.400  1.00  0.00           N
ATOM    440  H   LYS    26      27.400  23.270  16.700  1.00  0.00           H
ATOM    441  CA  LYS    26      28.500  23.150  18.500  1.00  0.00           C
ATOM    442  HA  LYS    26      28.880  23.990  19.110  1.00  0.00           H
ATOM    443  CB  LYS    26      27.470  22.270  19.240  1.00  0.00           C
ATOM    444  HB1 LYS    26      27.070  21.480  18.610  1.00  0.00           H
ATOM    445  HB2 LYS    26      27.990  21.760  20.030  1.00  0.00           H
ATOM    446  CG  LYS    26      26.410  23.120  20.050  1.00  0.00           C
ATOM    447  HG1 LYS    26      26.940  23.880  20.550  1.00  0.00           H
ATOM    448  HG2 LYS    26      25.790  23.670  19.400  1.00  0.00           H
ATOM    449  CD  LYS    26      25.520  22.250  20.940  1.00  0.00           C
ATOM    450  HD1 LYS    26      24.790  21.800  20.300  1.00  0.00           H
ATOM    451  HD2 LYS    26      26.130  21.470  21.470  1.00  0.00           H
ATOM    452  CE  LYS    26      24.790  23.020  22.040  1.00  0.00           C
ATOM    453  HE1 LYS    26      25.380  23.350  22.930  1.00  0.00           H
ATOM    454  HE2 LYS    26      24.430  23.990  21.600  1.00  0.00           H
ATOM    455  NZ  LYS    26      23.620  22.370  22.480  1.00  0.00           N
ATOM    456  HZ1 LYS    26      23.200  23.030  23.200  1.00  0.00           H
ATOM    457  HZ2 LYS    26      23.000  22.120  21.700  1.00  0.00           H
ATOM    458  HZ3 LYS    26      23.830  21.500  22.960  1.00  0.00           H
ATOM    459  C   LYS    26      29.680  22.170  18.180  1.00  0.00           C
ATOM    460  O   LYS    26      29.510  21.150  17.480  1.00  0.00           O
ATOM    461  N   ARG    27      30.940  22.560  18.440  1.00  0.00           N
ATOM    462  H   ARG    27      31.560  21.930  17.990  1.00  0.00           H
ATOM    463  CA  ARG    27      31.580  23.600  19.250  1.00  0.00           C
ATOM    464  HA  ARG    27      32.650  23.400  19.400  1.00  0.00           H
ATOM    465  CB  ARG    27      31.000  23.680  20.760  1.00  0.00           C
ATOM    466  HB1 ARG    27      31.470  24.510  21.230  1.00  0.00           H
ATOM    467  HB2 ARG    27      29.940  23.850  20.780  1.00  0.00           H
ATOM    468  CG  ARG    27      31.270  22.330  21.470  1.00  0.00           C
ATOM    469  HG1 ARG    27      30.940  21.570  20.810  1.00  0.00           H
ATOM    470  HG2 ARG    27      32.330  22.220  21.470  1.00  0.00           H
ATOM    471  CD  ARG    27      30.770  22.250  22.870  1.00  0.00           C
ATOM    472  HD1 ARG    27      31.130  23.090  23.540  1.00  0.00           H
ATOM    473  HD2 ARG    27      29.700  22.390  22.950  1.00  0.00           H
ATOM    474  NE  ARG    27      31.020  20.880  23.350  1.00  0.00           N
ATOM    475  HE  ARG    27      31.160  20.240  22.530  1.00  0.00           H
ATOM    476  CZ  ARG    27      31.100  20.410  24.650  1.00  0.00           C
ATOM    477  NH1 ARG    27      30.680  21.260  25.550  1.00  0.00           N
ATOM    478 1HH1 ARG    27      30.180  22.100  25.230  1.00  0.00           H
ATOM    479 2HH1 ARG    27      30.620  21.060  26.570  1.00  0.00           H
ATOM    480  NH2 ARG    27      31.430  19.150  24.930  1.00  0.00           N
ATOM    481 1HH2 ARG    27      32.000  18.480  24.420  1.00  0.00           H
ATOM    482 2HH2 ARG    27      31.140  18.880  25.850  1.00  0.00           H
ATOM    483  C   ARG    27      31.540  24.930  18.480  1.00  0.00           C
ATOM    484  O   ARG    27      31.450  24.880  17.270  1.00  0.00           O
TER
ENDMDL
REMARK    GENERATED BY TRJCONV
TITLE     Protein in water t= 9000.00000 step= 9000000
REMARK    THIS IS A SIMULATION BOX
CRYST1   50.000   50.000   50.000  60.00  60.00  90.00 P 1           1
MODEL       10
ATOM      1  CH3 ACE     1      48.240  27.600  31.050  1.00  0.00           C
ATOM      2 1HH3 ACE     1      48.260  27.830  32.140  1.00  0.00           H
ATOM      3 2HH3 ACE     1      48.620  26.600  30.980  1.00  0.00           H
ATOM      4 3HH3 ACE     1      49.080  28.080  30.450  1.00  0.00           H
ATOM      5  C   ACE     1      46.910  27.920  30.310  1.00  0.00           C
ATOM      6  O   ACE     1      46.910  28.660  29.310  1.00  0.00           O
ATOM      7  N   ARG     2      45.730  27.480  30.770  1.00  0.00           N
ATOM      8  H   ARG     2      45.730  26.900  31.600  1.00  0.00           H
ATOM      9  CA  ARG     2      44.460  27.730  30.020  1.00  0.00           C
ATOM     10  HA  ARG     2      44.550  27.610  28.920  1.00  0.00           H
ATOM     11  CB  ARG     2      43.370  26.700  30.470  1.00  0.00           C
ATOM     12  HB1 ARG     2      43.080  26.960  31.500  1.00  0.00           H
ATOM     13  HB2 ARG     2      42.410  26.820  30.040  1.00  0.00           H
ATOM     14  CG  ARG     2      43.800  25.290  30.110  1.00  0.00           C
ATOM     15  HG1 ARG     2      44.000  25.200  29.040  1.00  0.00           H
ATOM     16  HG2 ARG     2      44.820  25.300  30.560  1.00  0.00           H
ATOM     17  CD  ARG     2      42.800  24.220  30.580  1.00  0.00           C
ATOM     18  HD1 ARG     2      43.420  23.370  30.750  1.00  0.00           H
ATOM     19  HD2 ARG     2      42.410  24.510  31.530  1.00  0.00           H
ATOM     20  NE  ARG     2      41.790  23.890  29.550  1.00  0.00           N
ATOM     21  HE  ARG     2      41.720  24.520  28.700  1.00  0.00           H
ATOM     22  CZ  ARG     2      40.940  22.870  29.450  1.00  0.00           C
ATOM     23  NH1 ARG     2      40.850  22.090  30.530  1.00  0.00           N
ATOM     24 1HH1 ARG     2      41.310  22.160  31.390  1.00  0.00           H
ATOM     25 2HH1 ARG     2      40.330  21.180  30.580  1.00  0.00           H
ATOM     26  NH2 ARG     2      40.300  22.590  28.340  1.00  0.00           N
ATOM     27 1HH2 ARG     2      40.430  22.900  27.370  1.00  0.00           H
ATOM     28 2HH2 ARG     2      39.510  21.960  28.510  1.00  0.00           H
ATOM     29  C   ARG     2      43.870  29.090  30.330  1.00  0.00           C
ATOM     30  O   ARG     2      43.080  29.550  29.540  1.00  0.00           O
ATOM     31  N   THR     3      44.360  29.770  31.380  1.00  0.00           N
ATOM     32  H   THR     3      45.110  29.320  31.830  1.00  0.00           H
ATOM     33  CA  THR     3      43.730  30.880  32.080  1.00  0.00           C
ATOM     34  HA  THR     3      42.770  30.460  32.370  1.00  0.00           H
ATOM     35  CB  THR     3      44.590  31.350  33.290  1.00  0.00           C
ATOM     36  HB  THR     3      44.190  32.100  33.920  1.00  0.00           H
ATOM     37  OG1 THR     3      45.870  31.650  32.940  1.00  0.00           O
ATOM     38  HG1 THR     3      46.030  32.540  32.650  1.00  0.00           H
ATOM     39  CG2 THR     3      44.820  30.270  34.340  1.00  0.00           C
ATOM     40 1HG2 THR     3      43.840  29.950  34.730  1.00  0.00           H
ATOM     41 2HG2 THR     3      45.280  29.390  33.880  1.00  0.00           H
ATOM     42 3HG2 THR     3      45.520  30.510  35.210  1.00  0.00           H
ATOM     43  C   THR     3      43.260  32.110  31.200  1.00  0.00           C
ATOM     44  O   THR     3      42.160  32.680  31.430  1.00  0.00           O
ATOM     45  N   LYS     4      44.040  32.420  30.130  1.00  0.00           N
ATOM     46  H   LYS     4      44.810  31.790  30.070  1.00  0.00           H
ATOM     47  CA  LYS     4      43.800  33.260  29.000  1.00  0.00           C
ATOM     48  HA  LYS     4      44.140  34.230  29.450  1.00  0.00           H
ATOM     49  CB  LYS     4      44.860  33.030  27.960  1.00  0.00           C
ATOM     50  HB1 LYS     4      44.890  33.980  27.350  1.00  0.00           H
ATOM     51  HB2 LYS     4      45.800  32.850  28.400  1.00  0.00           H
ATOM     52  CG  LYS     4      44.590  31.780  26.950  1.00  0.00           C
ATOM     53  HG1 LYS     4      44.610  30.930  27.600  1.00  0.00           H
ATOM     54  HG2 LYS     4      43.570  31.930  26.520  1.00  0.00           H
ATOM     55  CD  LYS     4      45.590  31.810  25.820  1.00  0.00           C
ATOM     56  HD1 LYS     4      45.610  32.860  25.510  1.00  0.00           H
ATOM     57  HD2 LYS     4      46.520  31.560  26.250  1.00  0.00           H
ATOM     58  CE  LYS     4      45.320  30.890  24.620  1.00  0.00           C
ATOM     59  HE1 LYS     4      45.470  29.860  25.010  1.00  0.00           H
ATOM     60  HE2 LYS     4      44.310  30.950  24.210  1.00  0.00           H
ATOM     61  NZ  LYS     4      46.370  31.030  23.680  1.00  0.00           N
ATOM     62  HZ1 LYS     4      46.330  32.000  23.250  1.00  0.00           H
ATOM     63  HZ2 LYS     4      47.340  30.960  23.970  1.00  0.00           H
ATOM     64  HZ3 LYS     4      46.200  30.320  22.980  1.00  0.00           H
ATOM     65  C   LYS     4      42.350  33.440  28.570  1.00  0.00           C
ATOM     66  O   LYS     4      41.870  34.530  28.370  1.00  0.00           O
ATOM     67  N   LEU     5      41.580  32.300  28.600  1.00  0.00           N
ATOM     68  H   LEU     5      42.070  31.440  28.820  1.00  0.00           H
ATOM     69  CA  LEU     5      40.210  32.280  28.230  1.00  0.00           C
ATOM     70  HA  LEU     5      40.180  32.910  27.320  1.00  0.00           H
ATOM     71  CB  LEU     5      39.700  30.900  28.020  1.00  0.00           C
ATOM     72  HB1 LEU     5      39.570  30.460  28.960  1.00  0.00           H
ATOM     73  HB2 LEU     5      38.660  31.060  27.730  1.00  0.00           H
ATOM     74  CG  LEU     5      40.530  29.950  27.100  1.00  0.00           C
ATOM     75  HG  LEU     5      41.500  29.880  27.600  1.00  0.00           H
ATOM     76  CD1 LEU     5      40.050  28.490  27.140  1.00  0.00           C
ATOM     77 1HD1 LEU     5      40.100  28.120  28.180  1.00  0.00           H
ATOM     78 2HD1 LEU     5      39.040  28.360  26.750  1.00  0.00           H
ATOM     79 3HD1 LEU     5      40.800  27.980  26.580  1.00  0.00           H
ATOM     80  CD2 LEU     5      40.650  30.380  25.610  1.00  0.00           C
ATOM     81 1HD2 LEU     5      41.250  31.300  25.430  1.00  0.00           H
ATOM     82 2HD2 LEU     5      41.130  29.630  25.020  1.00  0.00           H
ATOM     83 3HD2 LEU     5      39.660  30.580  25.160  1.00  0.00           H
ATOM     84  C   LEU     5      39.220  32.990  29.180  1.00  0.00           C
ATOM     85  O   LEU     5      38.040  33.070  28.840  1.00  0.00           O
ATOM     86  N   TRP     6      39.660  33.390  30.420  1.00  0.00           N
ATOM     87  H   TRP     6      40.660  33.170  30.570  1.00  0.00           H
ATOM     88  CA  TRP     6      38.840  34.070  31.410  1.00  0.00           C
ATOM     89  HA  TRP     6      38.050  34.620  30.900  1.00  0.00           H
ATOM     90  CB  TRP     6      38.220  33.040  32.350  1.00  0.00           C
ATOM     91  HB1 TRP     6      37.350  33.590  32.740  1.00  0.00           H
ATOM     92  HB2 TRP     6      37.780  32.320  31.740  1.00  0.00           H
ATOM     93  CG  TRP     6      39.110  32.480  33.430  1.00  0.00           C
ATOM     94  CD1 TRP     6      39.380  33.060  34.650  1.00  0.00           C
ATOM     95  HD1 TRP     6      39.170  34.120  34.830  1.00  0.00           H
ATOM     96  CD2 TRP     6      39.640  31.140  33.470  1.00  0.00           C
ATOM     97  NE1 TRP     6      40.030  32.130  35.405  1.00  0.00           N
ATOM     98  HE1 TRP     6      40.150  32.310  36.425  1.00  0.00           H
ATOM     99  CE2 TRP     6      40.310  30.910  34.720  1.00  0.00           C
ATOM    100  CE3 TRP     6      39.600  30.120  32.450  1.00  0.00           C
ATOM    101  HE3 TRP     6      39.220  30.460  31.450  1.00  0.00           H
ATOM    102  CZ2 TRP     6      40.850  29.580  34.970  1.00  0.00           C
ATOM    103  HZ2 TRP     6      41.290  29.280  35.905  1.00  0.00           H
ATOM    104  CZ3 TRP     6      40.210  28.870  32.750  1.00  0.00           C
ATOM    105  HZ3 TRP     6      40.280  28.010  32.070  1.00  0.00           H
ATOM    106  CH2 TRP     6      40.830  28.610  33.980  1.00  0.00           C
ATOM    107  HH2 TRP     6      41.320  27.660  34.220  1.00  0.00           H
ATOM    108  C   TRP     6      39.620  35.150  32.050  1.00  0.00           C
ATOM    109  O   TRP     6      39.140  35.870  32.970  1.00  0.00           O
ATOM    110  N   GLU     7      40.800  35.600  31.560  1.00  0.00           N
ATOM    111  H   GLU     7      41.310  35.030  30.970  1.00  0.00           H
ATOM    112  CA  GLU     7      41.410  36.920  31.720  1.00  0.00           C
ATOM    113  HA  GLU     7      41.230  37.260  32.700  1.00  0.00           H
ATOM    114  CB  GLU     7      42.940  36.700  31.340  1.00  0.00           C
ATOM    115  HB1 GLU     7      43.270  35.780  31.830  1.00  0.00           H
ATOM    116  HB2 GLU     7      43.210  36.450  30.290  1.00  0.00           H
ATOM    117  CG  GLU     7      43.810  37.790  32.010  1.00  0.00           C
ATOM    118  HG1 GLU     7      43.400  38.740  31.840  1.00  0.00           H
ATOM    119  HG2 GLU     7      43.830  37.630  33.140  1.00  0.00           H
ATOM    120  CD  GLU     7      45.250  37.880  31.640  1.00  0.00           C
ATOM    121  OE1 GLU     7      45.710  36.910  30.970  1.00  0.00           O
ATOM    122  OE2 GLU     7      45.960  38.840  32.090  1.00  0.00           O
ATOM    123  C   GLU     7      40.800  37.850  30.620  1.00  0.00           C
ATOM    124  O   GLU     7      40.590  39.100  30.650  1.00  0.00           O
ATOM    125  N   MET     8      40.190  37.230  29.560  1.00  0.00           N
ATOM    126  H   MET     8      40.380  36.220  29.500  1.00  0.00           H
ATOM    127  CA  MET     8      39.580  37.730  28.360  1.00  0.00           C
ATOM    128  HA  MET     8      40.320  38.140  27.670  1.00  0.00           H
ATOM    129  CB  MET     8      39.020  36.470  27.560  1.00  0.00           C
ATOM    130  HB1 MET     8      39.810  35.740  27.450  1.00  0.00           H
ATOM    131  HB2 MET     8      38.230  36.050  28.130  1.00  0.00           H
ATOM    132  CG  MET     8      38.470  36.890  26.150  1.00  0.00           C
ATOM    133  HG1 MET     8      37.570  37.430  26.310  1.00  0.00           H
ATOM    134  HG2 MET     8      39.220  37.500  25.610  1.00  0.00           H
ATOM    135  SD  MET     8      38.020  35.430  25.120  1.00  0.00           S
ATOM    136  CE  MET     8      36.520  34.710  25.840  1.00  0.00           C
ATOM    137  HE1 MET     8      36.760  34.410  26.860  1.00  0.00           H
ATOM    138  HE2 MET     8      35.700  35.450  25.730  1.00  0.00           H
ATOM    139  HE3 MET     8      36.360  33.840  25.150  1.00  0.00           H
ATOM    140  C   MET     8      38.420  38.760  28.680  1.00  0.00           C
ATOM    141  O   MET     8      38.020  39.530  27.790  1.00  0.00           O
ATOM    142  N   LEU     9      37.940  38.800  29.910  1.00  0.00           N
ATOM    143  H   LEU     9      38.450  38.370  30.630  1.00  0.00           H
ATOM    144  CA  LEU     9      36.850  39.610  30.510  1.00  0.00           C
ATOM    145  HA  LEU     9      36.060  39.480  29.780  1.00  0.00           H
ATOM    146  CB  LEU     9      36.460  39.000  31.870  1.00  0.00           C
ATOM    147  HB1 LEU     9      37.310  39.040  32.630  1.00  0.00           H
ATOM    148  HB2 LEU     9      35.640  39.550  32.320  1.00  0.00           H
ATOM    149  CG  LEU     9      36.090  37.550  31.710  1.00  0.00           C
ATOM    150  HG  LEU     9      36.790  37.010  31.090  1.00  0.00           H
ATOM    151  CD1 LEU     9      36.100  36.950  33.130  1.00  0.00           C
ATOM    152 1HD1 LEU     9      37.020  37.220  33.630  1.00  0.00           H
ATOM    153 2HD1 LEU     9      35.270  37.310  33.810  1.00  0.00           H
ATOM    154 3HD1 LEU     9      36.010  35.850  33.140  1.00  0.00           H
ATOM    155  CD2 LEU     9      34.720  37.470  31.070  1.00  0.00           C
ATOM    156 1HD2 LEU     9      33.960  38.040  31.540  1.00  0.00           H
ATOM    157 2HD2 LEU     9      34.820  37.750  29.980  1.00  0.00           H
ATOM    158 3HD2 LEU     9      34.340  36.460  31.100  1.00  0.00           H
ATOM    159  C   LEU     9      37.290  41.090  30.720  1.00  0.00           C
ATOM    160  O   LEU     9      36.360  41.950  30.690  1.00  0.00           O
ATOM    161  N   VAL    10      38.590  41.310  30.880  1.00  0.00           N
ATOM    162  H   VAL    10      39.250  40.470  30.790  1.00  0.00           H
ATOM    163  CA  VAL    10      39.380  42.510  31.290  1.00  0.00           C
ATOM    164  HA  VAL    10      38.720  43.410  31.000  1.00  0.00           H
ATOM    165  CB  VAL    10      39.450  42.570  32.860  1.00  0.00           C
ATOM    166  HB  VAL    10      40.230  43.350  33.070  1.00  0.00           H
ATOM    167  CG1 VAL    10      38.190  42.850  33.650  1.00  0.00           C
ATOM    168 1HG1 VAL    10      37.930  43.890  33.260  1.00  0.00           H
ATOM    169 2HG1 VAL    10      37.460  42.070  33.510  1.00  0.00           H
ATOM    170 3HG1 VAL    10      38.570  42.910  34.630  1.00  0.00           H
ATOM    171  CG2 VAL    10      40.010  41.300  33.440  1.00  0.00           C
ATOM    172 1HG2 VAL    10      41.040  41.170  33.100  1.00  0.00           H
ATOM    173 2HG2 VAL    10      39.900  41.190  34.530  1.00  0.00           H
ATOM    174 3HG2 VAL    10      39.430  40.460  33.030  1.00  0.00           H
ATOM    175  C   VAL    10      40.770  42.700  30.610  1.00  0.00           C
ATOM    176  O   VAL    10      41.360  43.780  30.740  1.00  0.00           O
ATOM    177  N   GLU    11      41.310  41.660  29.870  1.00  0.00           N
ATOM    178  H   GLU    11      40.780  40.800  29.800  1.00  0.00           H
ATOM    179  CA  GLU    11      42.380  41.790  28.980  1.00  0.00           C
ATOM    180  HA  GLU    11      43.070  42.680  29.110  1.00  0.00           H
ATOM    181  CB  GLU    11      43.210  40.480  29.020  1.00  0.00           C
ATOM    182  HB1 GLU    11      43.710  40.400  30.010  1.00  0.00           H
ATOM    183  HB2 GLU    11      42.490  39.640  28.990  1.00  0.00           H
ATOM    184  CG  GLU    11      44.390  40.320  27.940  1.00  0.00           C
ATOM    185  HG1 GLU    11      44.900  39.340  27.980  1.00  0.00           H
ATOM    186  HG2 GLU    11      44.060  40.280  26.940  1.00  0.00           H
ATOM    187  CD  GLU    11      45.510  41.250  28.200  1.00  0.00           C
ATOM    188  OE1 GLU    11      45.660  41.960  29.240  1.00  0.00           O
ATOM    189  OE2 GLU    11      46.400  41.320  27.320  1.00  0.00           O
ATOM    190  C   GLU    11      41.700  41.910  27.570  1.00  0.00           C
ATOM    191  O   GLU    11      41.370  40.960  26.820  1.00  0.00           O
ATOM    192  N   LEU    12      41.180  43.160  27.380  1.00  0.00           N
ATOM    193  H   LEU    12      41.480  43.860  28.030  1.00  0.00           H
ATOM    194  CA  LEU    12      40.250  43.620  26.360  1.00  0.00           C
ATOM    195  HA  LEU    12      39.360  43.090  26.480  1.00  0.00           H
ATOM    196  CB  LEU    12      39.760  45.040  26.650  1.00  0.00           C
ATOM    197  HB1 LEU    12      40.670  45.790  26.590  1.00  0.00           H
ATOM    198  HB2 LEU    12      39.070  45.500  25.890  1.00  0.00           H
ATOM    199  CG  LEU    12      39.230  45.180  27.990  1.00  0.00           C
ATOM    200  HG  LEU    12      39.800  44.530  28.670  1.00  0.00           H
ATOM    201  CD1 LEU    12      39.420  46.600  28.500  1.00  0.00           C
ATOM    202 1HD1 LEU    12      38.980  47.300  27.870  1.00  0.00           H
ATOM    203 2HD1 LEU    12      39.030  46.670  29.470  1.00  0.00           H
ATOM    204 3HD1 LEU    12      40.430  46.870  28.650  1.00  0.00           H
ATOM    205  CD2 LEU    12      37.780  44.650  28.120  1.00  0.00           C
ATOM    206 1HD2 LEU    12      37.180  45.090  27.320  1.00  0.00           H
ATOM    207 2HD2 LEU    12      37.630  43.600  27.920  1.00  0.00           H
ATOM    208 3HD2 LEU    12      37.400  44.890  29.090  1.00  0.00           H
ATOM    209  C   LEU    12      40.810  43.600  24.880  1.00  0.00           C
ATOM    210  O   LEU    12      40.910  44.640  24.190  1.00  0.00           O
ATOM    211  N   GLY    13      41.260  42.370  24.510  1.00  0.00           N
ATOM    212  H   GLY    13      41.090  41.640  25.210  1.00  0.00           H
ATOM    213  CA  GLY    13      42.200  42.180  23.470  1.00  0.00           C
ATOM    214  HA1 GLY    13      42.480  43.090  23.060  1.00  0.00           H
ATOM    215  HA2 GLY    13      43.100  41.680  23.740  1.00  0.00           H
ATOM    216  C   GLY    13      41.610  41.430  22.270  1.00  0.00           C
ATOM    217  O   GLY    13      40.400  41.550  22.040  1.00  0.00           O
ATOM    218  N   ASN    14      42.580  40.910  21.460  1.00  0.00           N
ATOM    219  H   ASN    14      43.490  41.160  21.720  1.00  0.00           H
ATOM    220  CA  ASN    14      42.390  40.390  20.100  1.00  0.00           C
ATOM    221  HA  ASN    14      41.750  41.120  19.640  1.00  0.00           H
ATOM    222  CB  ASN    14      43.720  40.270  19.390  1.00  0.00           C
ATOM    223  HB1 ASN    14      44.650  40.060  19.960  1.00  0.00           H
ATOM    224  HB2 ASN    14      43.780  39.460  18.670  1.00  0.00           H
ATOM    225  CG  ASN    14      44.140  41.490  18.580  1.00  0.00           C
ATOM    226  OD1 ASN    14      43.360  42.020  17.810  1.00  0.00           O
ATOM    227  ND2 ASN    14      45.410  41.980  18.730  1.00  0.00           N
ATOM    228 1HD2 ASN    14      46.160  41.720  19.290  1.00  0.00           H
ATOM    229 2HD2 ASN    14      45.680  42.800  18.170  1.00  0.00           H
ATOM    230  C   ASN    14      41.470  39.130  20.110  1.00  0.00           C
ATOM    231  O   ASN    14      40.700  38.880  19.200  1.00  0.00           O
ATOM    232  N   MET    15      41.340  38.420  21.300  1.00  0.00           N
ATOM    233  H   MET    15      42.000  38.690  22.050  1.00  0.00           H
ATOM    234  CA  MET    15      40.500  37.210  21.570  1.00  0.00           C
ATOM    235  HA  MET    15      40.430  36.710  20.670  1.00  0.00           H
ATOM    236  CB  MET    15      41.330  36.410  22.610  1.00  0.00           C
ATOM    237  HB1 MET    15      42.430  36.460  22.650  1.00  0.00           H
ATOM    238  HB2 MET    15      41.080  36.850  23.540  1.00  0.00           H
ATOM    239  CG  MET    15      40.850  34.950  22.550  1.00  0.00           C
ATOM    240  HG1 MET    15      39.820  34.830  22.900  1.00  0.00           H
ATOM    241  HG2 MET    15      40.890  34.490  21.630  1.00  0.00           H
ATOM    242  SD  MET    15      41.900  33.870  23.540  1.00  0.00           S
ATOM    243  CE  MET    15      41.930  34.660  25.210  1.00  0.00           C
ATOM    244  HE1 MET    15      42.360  35.630  25.100  1.00  0.00           H
ATOM    245  HE2 MET    15      40.880  34.720  25.680  1.00  0.00           H
ATOM    246  HE3 MET    15      42.570  34.050  25.800  1.00  0.00           H
ATOM    247  C   MET    15      39.070  37.510  22.210  1.00  0.00           C
ATOM    248  O   MET    15      38.190  36.720  21.980  1.00  0.00           O
ATOM    249  N   ASP    16      38.820  38.690  22.840  1.00  0.00           N
ATOM    250  H   ASP    16      39.600  39.340  22.770  1.00  0.00           H
ATOM    251  CA  ASP    16      37.490  39.230  23.150  1.00  0.00           C
ATOM    252  HA  ASP    16      36.960  38.530  23.750  1.00  0.00           H
ATOM    253  CB  ASP    16      37.620  40.530  23.940  1.00  0.00           C
ATOM    254  HB1 ASP    16      38.030  40.300  24.890  1.00  0.00           H
ATOM    255  HB2 ASP    16      38.390  41.190  23.550  1.00  0.00           H
ATOM    256  CG  ASP    16      36.410  41.470  24.190  1.00  0.00           C
ATOM    257  OD1 ASP    16      36.390  42.710  23.900  1.00  0.00           O
ATOM    258  OD2 ASP    16      35.440  40.970  24.860  1.00  0.00           O
ATOM    259  C   ASP    16      36.570  39.380  21.900  1.00  0.00           C
ATOM    260  O   ASP    16      35.320  39.170  21.990  1.00  0.00           O
ATOM    261  N   LYS    17      37.140  39.650  20.770  1.00  0.00           N
ATOM    262  H   LYS    17      38.140  40.040  20.990  1.00  0.00           H
ATOM    263  CA  LYS    17      36.520  39.890  19.500  1.00  0.00           C
ATOM    264  HA  LYS    17      35.520  40.440  19.720  1.00  0.00           H
ATOM    265  CB  LYS    17      37.360  40.900  18.640  1.00  0.00           C
ATOM    266  HB1 LYS    17      38.370  40.520  18.460  1.00  0.00           H
ATOM    267  HB2 LYS    17      36.870  40.850  17.640  1.00  0.00           H
ATOM    268  CG  LYS    17      37.530  42.310  19.330  1.00  0.00           C
ATOM    269  HG1 LYS    17      36.670  42.720  19.810  1.00  0.00           H
ATOM    270  HG2 LYS    17      38.330  42.180  20.010  1.00  0.00           H
ATOM    271  CD  LYS    17      37.960  43.300  18.230  1.00  0.00           C
ATOM    272  HD1 LYS    17      38.930  43.040  17.680  1.00  0.00           H
ATOM    273  HD2 LYS    17      37.120  43.280  17.510  1.00  0.00           H
ATOM    274  CE  LYS    17      37.970  44.650  18.800  1.00  0.00           C
ATOM    275  HE1 LYS    17      38.120  45.200  17.870  1.00  0.00           H
ATOM    276  HE2 LYS    17      37.060  45.000  19.230  1.00  0.00           H
ATOM    277  NZ  LYS    17      39.170  44.880  19.630  1.00  0.00           N
ATOM    278  HZ1 LYS    17      39.970  44.570  19.140  1.00  0.00           H
ATOM    279  HZ2 LYS    17      39.330  45.880  19.920  1.00  0.00           H
ATOM    280  HZ3 LYS    17      39.170  44.270  20.430  1.00  0.00           H
ATOM    281  C   LYS    17      36.220  38.540  18.780  1.00  0.00           C
ATOM    282  O   LYS    17      35.140  38.300  18.220  1.00  0.00           O
ATOM    283  N   ALA    18      37.190  37.580  18.930  1.00  0.00           N
ATOM    284  H   ALA    18      37.880  37.860  19.590  1.00  0.00           H
ATOM    285  CA  ALA    18      37.250  36.350  18.200  1.00  0.00           C
ATOM    286  HA  ALA    18      37.360  36.540  17.170  1.00  0.00           H
ATOM    287  CB  ALA    18      38.560  35.630  18.720  1.00  0.00           C
ATOM    288  HB1 ALA    18      39.410  36.380  18.630  1.00  0.00           H
ATOM    289  HB2 ALA    18      38.550  35.180  19.740  1.00  0.00           H
ATOM    290  HB3 ALA    18      38.830  34.750  18.060  1.00  0.00           H
ATOM    291  C   ALA    18      36.080  35.430  18.450  1.00  0.00           C
ATOM    292  O   ALA    18      35.510  34.840  17.550  1.00  0.00           O
ATOM    293  N   VAL    19      35.680  35.250  19.720  1.00  0.00           N
ATOM    294  H   VAL    19      36.060  35.710  20.490  1.00  0.00           H
ATOM    295  CA  VAL    19      34.660  34.290  20.210  1.00  0.00           C
ATOM    296  HA  VAL    19      34.900  33.380  19.590  1.00  0.00           H
ATOM    297  CB  VAL    19      34.840  34.000  21.710  1.00  0.00           C
ATOM    298  HB  VAL    19      34.000  33.420  22.140  1.00  0.00           H
ATOM    299  CG1 VAL    19      36.170  33.210  21.990  1.00  0.00           C
ATOM    300 1HG1 VAL    19      36.250  32.910  23.040  1.00  0.00           H
ATOM    301 2HG1 VAL    19      36.180  32.280  21.390  1.00  0.00           H
ATOM    302 3HG1 VAL    19      37.110  33.650  21.710  1.00  0.00           H
ATOM    303  CG2 VAL    19      34.870  35.320  22.550  1.00  0.00           C
ATOM    304 1HG2 VAL    19      34.010  35.860  22.360  1.00  0.00           H
ATOM    305 2HG2 VAL    19      34.810  34.900  23.570  1.00  0.00           H
ATOM    306 3HG2 VAL    19      35.770  35.910  22.390  1.00  0.00           H
ATOM    307  C   VAL    19      33.220  34.740  19.890  1.00  0.00           C
ATOM    308  O   VAL    19      32.250  33.980  19.980  1.00  0.00           O
ATOM    309  N   LYS    20      33.130  35.960  19.390  1.00  0.00           N
ATOM    310  H   LYS    20      33.970  36.480  19.540  1.00  0.00           H
ATOM    311  CA  LYS    20      31.960  36.550  18.790  1.00  0.00           C
ATOM    312  HA  LYS    20      31.050  36.170  19.180  1.00  0.00           H
ATOM    313  CB  LYS    20      31.910  38.100  19.010  1.00  0.00           C
ATOM    314  HB1 LYS    20      32.640  38.600  18.490  1.00  0.00           H
ATOM    315  HB2 LYS    20      30.990  38.470  18.600  1.00  0.00           H
ATOM    316  CG  LYS    20      31.900  38.440  20.540  1.00  0.00           C
ATOM    317  HG1 LYS    20      30.900  38.170  20.900  1.00  0.00           H
ATOM    318  HG2 LYS    20      32.640  37.990  21.170  1.00  0.00           H
ATOM    319  CD  LYS    20      32.270  39.900  20.780  1.00  0.00           C
ATOM    320  HD1 LYS    20      33.280  40.070  20.360  1.00  0.00           H
ATOM    321  HD2 LYS    20      31.600  40.610  20.140  1.00  0.00           H
ATOM    322  CE  LYS    20      32.130  40.490  22.210  1.00  0.00           C
ATOM    323  HE1 LYS    20      31.120  40.430  22.630  1.00  0.00           H
ATOM    324  HE2 LYS    20      32.820  40.080  22.910  1.00  0.00           H
ATOM    325  NZ  LYS    20      32.420  41.910  22.260  1.00  0.00           N
ATOM    326  HZ1 LYS    20      31.950  42.300  21.410  1.00  0.00           H
ATOM    327  HZ2 LYS    20      32.000  42.360  22.990  1.00  0.00           H
ATOM    328  HZ3 LYS    20      33.400  42.160  22.230  1.00  0.00           H
ATOM    329  C   LYS    20      31.970  36.390  17.280  1.00  0.00           C
ATOM    330  O   LYS    20      30.940  36.210  16.650  1.00  0.00           O
ATOM    331  N   LEU    21      33.160  36.510  16.650  1.00  0.00           N
ATOM    332  H   LEU    21      33.940  36.710  17.220  1.00  0.00           H
ATOM    333  CA  LEU    21      33.330  36.380  15.210  1.00  0.00           C
ATOM    334  HA  LEU    21      32.580  36.890  14.610  1.00  0.00           H
ATOM    335  CB  LEU    21      34.710  37.000  14.750  1.00  0.00           C
ATOM    336  HB1 LEU    21      35.560  36.620  15.300  1.00  0.00           H
ATOM    337  HB2 LEU    21      34.860  36.680  13.680  1.00  0.00           H
ATOM    338  CG  LEU    21      34.750  38.530  14.690  1.00  0.00           C
ATOM    339  HG  LEU    21      34.360  38.800  15.660  1.00  0.00           H
ATOM    340  CD1 LEU    21      36.170  39.170  14.730  1.00  0.00           C
ATOM    341 1HD1 LEU    21      36.110  40.210  14.990  1.00  0.00           H
ATOM    342 2HD1 LEU    21      36.800  38.850  15.590  1.00  0.00           H
ATOM    343 3HD1 LEU    21      36.750  39.020  13.800  1.00  0.00           H
ATOM    344  CD2 LEU    21      33.870  39.210  13.660  1.00  0.00           C
ATOM    345 1HD2 LEU    21      32.850  38.800  13.550  1.00  0.00           H
ATOM    346 2HD2 LEU    21      33.810  40.250  13.790  1.00  0.00           H
ATOM    347 3HD2 LEU    21      34.310  39.100  12.640  1.00  0.00           H
ATOM    348  C   LEU    21      33.240  34.920  14.730  1.00  0.00           C
ATOM    349  O   LEU    21      32.530  34.550  13.800  1.00  0.00           O
ATOM    350  N   TRP    22      33.810  34.060  15.580  1.00  0.00           N
ATOM    351  H   TRP    22      34.230  34.390  16.450  1.00  0.00           H
ATOM    352  CA  TRP    22      33.870  32.600  15.560  1.00  0.00           C
ATOM    353  HA  TRP    22      34.180  32.370  14.490  1.00  0.00           H
ATOM    354  CB  TRP    22      34.950  32.070  16.540  1.00  0.00           C
ATOM    355  HB1 TRP    22      34.740  32.430  17.560  1.00  0.00           H
ATOM    356  HB2 TRP    22      34.860  31.020  16.480  1.00  0.00           H
ATOM    357  CG  TRP    22      36.420  32.390  16.240  1.00  0.00           C
ATOM    358  CD1 TRP    22      36.910  32.870  15.060  1.00  0.00           C
ATOM    359  HD1 TRP    22      36.250  33.210  14.240  1.00  0.00           H
ATOM    360  CD2 TRP    22      37.590  32.010  16.990  1.00  0.00           C
ATOM    361  NE1 TRP    22      38.280  32.890  15.070  1.00  0.00           N
ATOM    362  HE1 TRP    22      38.870  33.140  14.250  1.00  0.00           H
ATOM    363  CE2 TRP    22      38.750  32.400  16.280  1.00  0.00           C
ATOM    364  CE3 TRP    22      37.780  31.430  18.250  1.00  0.00           C
ATOM    365  HE3 TRP    22      36.870  31.200  18.870  1.00  0.00           H
ATOM    366  CZ2 TRP    22      40.060  32.250  16.820  1.00  0.00           C
ATOM    367  HZ2 TRP    22      40.930  32.400  16.240  1.00  0.00           H
ATOM    368  CZ3 TRP    22      39.020  31.260  18.790  1.00  0.00           C
ATOM    369  HZ3 TRP    22      39.100  30.800  19.740  1.00  0.00           H
ATOM    370  CH2 TRP    22      40.160  31.640  18.050  1.00  0.00           C
ATOM    371  HH2 TRP    22      41.190  31.570  18.440  1.00  0.00           H
ATOM    372  C   TRP    22      32.510  31.920  15.850  1.00  0.00           C
ATOM    373  O   TRP    22      32.410  30.700  15.660  1.00  0.00           O
ATOM    374  N   ARG    23      31.450  32.630  16.130  1.00  0.00           N
ATOM    375  H   ARG    23      31.550  33.630  16.220  1.00  0.00           H
ATOM    376  CA  ARG    23      30.110  32.060  16.030  1.00  0.00           C
ATOM    377  HA  ARG    23      30.000  31.190  16.670  1.00  0.00           H
ATOM    378  CB  ARG    23      29.140  33.120  16.480  1.00  0.00           C
ATOM    379  HB1 ARG    23      29.350  34.070  15.980  1.00  0.00           H
ATOM    380  HB2 ARG    23      28.170  32.880  16.150  1.00  0.00           H
ATOM    381  CG  ARG    23      29.130  33.470  17.980  1.00  0.00           C
ATOM    382  HG1 ARG    23      28.700  32.600  18.500  1.00  0.00           H
ATOM    383  HG2 ARG    23      30.070  33.760  18.400  1.00  0.00           H
ATOM    384  CD  ARG    23      28.190  34.610  18.300  1.00  0.00           C
ATOM    385  HD1 ARG    23      28.420  35.390  17.640  1.00  0.00           H
ATOM    386  HD2 ARG    23      27.080  34.310  18.210  1.00  0.00           H
ATOM    387  NE  ARG    23      28.340  35.000  19.710  1.00  0.00           N
ATOM    388  HE  ARG    23      28.370  34.130  20.350  1.00  0.00           H
ATOM    389  CZ  ARG    23      28.100  36.150  20.330  1.00  0.00           C
ATOM    390  NH1 ARG    23      27.450  37.140  19.740  1.00  0.00           N
ATOM    391 1HH1 ARG    23      27.290  37.040  18.790  1.00  0.00           H
ATOM    392 2HH1 ARG    23      27.220  38.010  20.190  1.00  0.00           H
ATOM    393  NH2 ARG    23      28.470  36.270  21.590  1.00  0.00           N
ATOM    394 1HH2 ARG    23      29.040  35.520  22.010  1.00  0.00           H
ATOM    395 2HH2 ARG    23      28.270  37.090  22.180  1.00  0.00           H
ATOM    396  C   ARG    23      29.780  31.700  14.570  1.00  0.00           C
ATOM    397  O   ARG    23      28.910  30.850  14.320  1.00  0.00           O
ATOM    398  N   LYS    24      30.450  32.270  13.610  1.00  0.00           N
ATOM    399  H   LYS    24      31.160  32.930  13.940  1.00  0.00           H
ATOM    400  CA  LYS    24      30.100  32.270  12.190  1.00  0.00           C
ATOM    401  HA  LYS    24      29.700  31.230  11.950  1.00  0.00           H
ATOM    402  CB  LYS    24      28.950  33.260  11.960  1.00  0.00           C
ATOM    403  HB1 LYS    24      28.690  33.320  10.920  1.00  0.00           H
ATOM    404  HB2 LYS    24      28.020  32.980  12.440  1.00  0.00           H
ATOM    405  CG  LYS    24      29.260  34.700  12.480  1.00  0.00           C
ATOM    406  HG1 LYS    24      29.440  34.650  13.490  1.00  0.00           H
ATOM    407  HG2 LYS    24      30.170  35.180  12.020  1.00  0.00           H
ATOM    408  CD  LYS    24      28.080  35.670  12.370  1.00  0.00           C
ATOM    409  HD1 LYS    24      27.910  35.640  11.320  1.00  0.00           H
ATOM    410  HD2 LYS    24      27.080  35.310  12.700  1.00  0.00           H
ATOM    411  CE  LYS    24      28.250  37.150  12.950  1.00  0.00           C
ATOM    412  HE1 LYS    24      28.330  37.080  14.000  1.00  0.00           H
ATOM    413  HE2 LYS    24      29.140  37.590  12.560  1.00  0.00           H
ATOM    414  NZ  LYS    24      27.170  38.040  12.610  1.00  0.00           N
ATOM    415  HZ1 LYS    24      27.130  38.150  11.620  1.00  0.00           H
ATOM    416  HZ2 LYS    24      26.250  37.860  12.990  1.00  0.00           H
ATOM    417  HZ3 LYS    24      27.420  38.950  13.090  1.00  0.00           H
ATOM    418  C   LYS    24      31.230  32.320  11.150  1.00  0.00           C
ATOM    419  O   LYS    24      31.240  31.560  10.120  1.00  0.00           O
ATOM    420  N   LEU    25      32.310  33.130  11.410  1.00  0.00           N
ATOM    421  H   LEU    25      32.280  33.630  12.310  1.00  0.00           H
ATOM    422  CA  LEU    25      33.400  33.230  10.450  1.00  0.00           C
ATOM    423  HA  LEU    25      33.180  33.160   9.430  1.00  0.00           H
ATOM    424  CB  LEU    25      33.900  34.680  10.620  1.00  0.00           C
ATOM    425  HB1 LEU    25      34.250  34.980  11.670  1.00  0.00           H
ATOM    426  HB2 LEU    25      34.750  34.830   9.930  1.00  0.00           H
ATOM    427  CG  LEU    25      32.850  35.640  10.030  1.00  0.00           C
ATOM    428  HG  LEU    25      31.820  35.210   9.980  1.00  0.00           H
ATOM    429  CD1 LEU    25      32.730  36.840  10.930  1.00  0.00           C
ATOM    430 1HD1 LEU    25      32.680  36.510  11.940  1.00  0.00           H
ATOM    431 2HD1 LEU    25      33.560  37.510  10.750  1.00  0.00           H
ATOM    432 3HD1 LEU    25      31.840  37.400  10.670  1.00  0.00           H
ATOM    433  CD2 LEU    25      33.160  35.980   8.570  1.00  0.00           C
ATOM    434 1HD2 LEU    25      33.570  35.260   7.920  1.00  0.00           H
ATOM    435 2HD2 LEU    25      32.300  36.460   8.040  1.00  0.00           H
ATOM    436 3HD2 LEU    25      34.000  36.630   8.500  1.00  0.00           H
ATOM    437  C   LEU    25      34.560  32.360  10.990  1.00  0.00           C
ATOM    438  O   LEU    25      34.470  31.720  12.100  1.00  0.00           O
ATOM    439  N   LYS    26      35.670  32.390  10.290  1.00  0.00           N
ATOM    440  H   LYS    26      35.630  32.880   9.420  1.00  0.00           H
ATOM    441  CA  LYS    26      36.960  31.660  10.470  1.00  0.00           C
ATOM    442  HA  LYS    26      37.250  31.880  11.500  1.00  0.00           H
ATOM    443  CB  LYS    26      36.780  30.150  10.270  1.00  0.00           C
ATOM    444  HB1 LYS    26      37.740  29.600  10.320  1.00  0.00           H
ATOM    445  HB2 LYS    26      36.070  29.790  10.960  1.00  0.00           H
ATOM    446  CG  LYS    26      36.350  29.720   8.850  1.00  0.00           C
ATOM    447  HG1 LYS    26      35.370  30.190   8.710  1.00  0.00           H
ATOM    448  HG2 LYS    26      37.040  30.150   8.190  1.00  0.00           H
ATOM    449  CD  LYS    26      36.340  28.190   8.610  1.00  0.00           C
ATOM    450  HD1 LYS    26      37.340  27.900   8.930  1.00  0.00           H
ATOM    451  HD2 LYS    26      35.600  27.850   9.360  1.00  0.00           H
ATOM    452  CE  LYS    26      35.800  27.650   7.310  1.00  0.00           C
ATOM    453  HE1 LYS    26      34.700  27.750   7.360  1.00  0.00           H
ATOM    454  HE2 LYS    26      36.040  28.300   6.470  1.00  0.00           H
ATOM    455  NZ  LYS    26      35.920  26.170   7.210  1.00  0.00           N
ATOM    456  HZ1 LYS    26      36.890  25.880   7.330  1.00  0.00           H
ATOM    457  HZ2 LYS    26      35.220  25.640   7.830  1.00  0.00           H
ATOM    458  HZ3 LYS    26      35.660  25.900   6.220  1.00  0.00           H
ATOM    459  C   LYS    26      38.030  32.360   9.630  1.00  0.00           C
ATOM    460  O   LYS    26      37.660  33.360   9.020  1.00  0.00           O
ATOM    461  N   ARG    27      39.250  31.840   9.640  1.00  0.00           N
ATOM    462  H   ARG    27      39.490  31.060  10.270  1.00  0.00           H
ATOM    463  CA  ARG    27      40.390  32.380   8.910  1.00  0.00           C
ATOM    464  HA  ARG    27      40.020  33.100   8.160  1.00  0.00           H
ATOM    465  CB  ARG    27      41.160  31.250   8.260  1.00  0.00           C
ATOM    466  HB1 ARG    27      41.900  31.730   7.510  1.00  0.00           H
ATOM    467  HB2 ARG    27      41.620  30.540   8.950  1.00  0.00           H
ATOM    468  CG  ARG    27      40.160  30.510   7.330  1.00  0.00           C
ATOM    469  HG1 ARG    27      39.130  30.330   7.700  1.00  0.00           H
ATOM    470  HG2 ARG    27      40.070  31.130   6.420  1.00  0.00           H
ATOM    471  CD  ARG    27      40.800  29.150   6.860  1.00  0.00           C
ATOM    472  HD1 ARG    27      41.850  29.390   6.650  1.00  0.00           H
ATOM    473  HD2 ARG    27      40.690  28.390   7.680  1.00  0.00           H
ATOM    474  NE  ARG    27      40.100  28.570   5.750  1.00  0.00           N
ATOM    475  HE  ARG    27      39.510  29.230   5.270  1.00  0.00           H
ATOM    476  CZ  ARG    27      40.390  27.470   5.050  1.00  0.00           C
ATOM    477  NH1 ARG    27      41.180  26.480   5.520  1.00  0.00           N
ATOM    478 1HH1 ARG    27      41.550  26.430   6.500  1.00  0.00           H
ATOM    479 2HH1 ARG    27      41.370  25.590   5.070  1.00  0.00           H
ATOM    480  NH2 ARG    27      39.930  27.370   3.770  1.00  0.00           N
ATOM    481 1HH2 ARG    27      39.360  28.060   3.270  1.00  0.00           H
ATOM    482 2HH2 ARG    27      39.850  26.510   3.270  1.00  0.00           H
ATOM    483  C   ARG    27      41.340  33.110   9.870  1.00  0.00           C
ATOM    484  O   ARG    27      42.540  32.830   9.940  1.00  0.00           O
TER
ENDMDL
REMARK    GENERATED BY TRJCONV
TITLE     Protein in water t= 10000.00000 step= 10000000
REMARK    THIS IS A SIMULATION BOX
CRYST1   50.000   50.000   50.000  60.00  60.00  90.00 P 1           1
MODEL       11
ATOM      1  CH3 ACE     1      46.840  25.540  17.420  1.00  0.00           C
ATOM      2 1HH3 ACE     1      47.870  25.640  17.840  1.00  0.00           H
ATOM      3 2HH3 ACE     1      46.530  24.530  17.780  1.00  0.00           H
ATOM      4 3HH3 ACE     1      46.960  25.530  16.350  1.00  0.00           H
ATOM      5  C   ACE     1      45.780  26.400  18.130  1.00  0.00           C
ATOM      6  O   ACE     1      46.090  27.360  18.780  1.00  0.00           O
ATOM      7  N   ARG     2      44.500  26.140  17.880  1.00  0.00           N
ATOM      8  H   ARG     2      44.410  25.410  17.140  1.00  0.00           H
ATOM      9  CA  ARG     2      43.360  26.970  18.330  1.00  0.00           C
ATOM     10  HA  ARG     2      43.530  27.900  17.920  1.00  0.00           H
ATOM     11  CB  ARG     2      42.090  26.110  17.900  1.00  0.00           C
ATOM     12  HB1 ARG     2      41.970  26.190  16.790  1.00  0.00           H
ATOM     13  HB2 ARG     2      42.280  25.030  18.150  1.00  0.00           H
ATOM     14  CG  ARG     2      40.700  26.420  18.630  1.00  0.00           C
ATOM     15  HG1 ARG     2      40.860  26.330  19.690  1.00  0.00           H
ATOM     16  HG2 ARG     2      40.360  27.400  18.390  1.00  0.00           H
ATOM     17  CD  ARG     2      39.540  25.430  18.300  1.00  0.00           C
ATOM     18  HD1 ARG     2      39.530  25.140  17.230  1.00  0.00           H
ATOM     19  HD2 ARG     2      39.690  24.540  18.910  1.00  0.00           H
ATOM     20  NE  ARG     2      38.260  26.050  18.550  1.00  0.00           N
ATOM     21  HE  ARG     2      38.110  26.900  17.960  1.00  0.00           H
ATOM     22  CZ  ARG     2      37.330  25.630  19.440  1.00  0.00           C
ATOM     23  NH1 ARG     2      37.570  24.670  20.280  1.00  0.00           N
ATOM     24 1HH1 ARG     2      38.530  24.180  20.370  1.00  0.00           H
ATOM     25 2HH1 ARG     2      36.880  24.310  20.990  1.00  0.00           H
ATOM     26  NH2 ARG     2      36.200  26.380  19.560  1.00  0.00           N
ATOM     27 1HH2 ARG     2      36.120  27.290  19.040  1.00  0.00           H
ATOM     28 2HH2 ARG     2      35.360  26.130  20.110  1.00  0.00           H
ATOM     29  C   ARG     2      43.220  27.270  19.820  1.00  0.00           C
ATOM     30  O   ARG     2      42.530  28.190  20.270  1.00  0.00           O
ATOM     31  N   THR     3      44.090  26.580  20.610  1.00  0.00           N
ATOM     32  H   THR     3      44.550  25.730  20.210  1.00  0.00           H
ATOM     33  CA  THR     3      44.100  26.630  22.070  1.00  0.00           C
ATOM     34  HA  THR     3      43.060  26.420  22.490  1.00  0.00           H
ATOM     35  CB  THR     3      44.950  25.470  22.580  1.00  0.00           C
ATOM     36  HB  THR     3      45.230  25.710  23.610  1.00  0.00           H
ATOM     37  OG1 THR     3      46.200  25.280  21.950  1.00  0.00           O
ATOM     38  HG1 THR     3      46.860  25.820  22.340  1.00  0.00           H
ATOM     39  CG2 THR     3      44.240  24.150  22.770  1.00  0.00           C
ATOM     40 1HG2 THR     3      43.880  23.920  21.830  1.00  0.00           H
ATOM     41 2HG2 THR     3      45.000  23.460  23.080  1.00  0.00           H
ATOM     42 3HG2 THR     3      43.610  24.190  23.620  1.00  0.00           H
ATOM     43  C   THR     3      44.630  28.020  22.480  1.00  0.00           C
ATOM     44  O   THR     3      44.130  28.610  23.450  1.00  0.00           O
ATOM     45  N   LYS     4      45.540  28.660  21.610  1.00  0.00           N
ATOM     46  H   LYS     4      45.790  28.160  20.750  1.00  0.00           H
ATOM     47  CA  LYS     4      45.900  30.120  21.620  1.00  0.00           C
ATOM     48  HA  LYS     4      46.530  30.260  22.550  1.00  0.00           H
ATOM     49  CB  LYS     4      46.800  30.380  20.370  1.00  0.00           C
ATOM     50  HB1 LYS     4      47.580  31.070  20.680  1.00  0.00           H
ATOM     51  HB2 LYS     4      47.450  29.500  20.200  1.00  0.00           H
ATOM     52  CG  LYS     4      46.170  30.760  19.050  1.00  0.00           C
ATOM     53  HG1 LYS     4      45.140  30.450  18.910  1.00  0.00           H
ATOM     54  HG2 LYS     4      46.090  31.880  19.090  1.00  0.00           H
ATOM     55  CD  LYS     4      46.870  30.380  17.720  1.00  0.00           C
ATOM     56  HD1 LYS     4      47.550  31.130  17.270  1.00  0.00           H
ATOM     57  HD2 LYS     4      47.510  29.500  18.000  1.00  0.00           H
ATOM     58  CE  LYS     4      45.910  29.990  16.600  1.00  0.00           C
ATOM     59  HE1 LYS     4      45.340  29.130  16.980  1.00  0.00           H
ATOM     60  HE2 LYS     4      45.270  30.800  16.320  1.00  0.00           H
ATOM     61  NZ  LYS     4      46.730  29.610  15.480  1.00  0.00           N
ATOM     62  HZ1 LYS     4      46.120  29.330  14.700  1.00  0.00           H
ATOM     63  HZ2 LYS     4      47.210  30.420  15.090  1.00  0.00           H
ATOM     64  HZ3 LYS     4      47.390  28.830  15.620  1.00  0.00           H
ATOM     65  C   LYS     4      44.680  31.070  21.800  1.00  0.00           C
ATOM     66  O   LYS     4      44.680  31.910  22.720  1.00  0.00           O
ATOM     67  N   LEU     5      43.580  30.830  21.030  1.00  0.00           N
ATOM     68  H   LEU     5      43.480  29.930  20.590  1.00  0.00           H
ATOM     69  CA  LEU     5      42.410  31.570  21.070  1.00  0.00           C
ATOM     70  HA  LEU     5      42.690  32.630  21.130  1.00  0.00           H
ATOM     71  CB  LEU     5      41.500  31.250  19.870  1.00  0.00           C
ATOM     72  HB1 LEU     5      40.920  30.340  20.040  1.00  0.00           H
ATOM     73  HB2 LEU     5      40.820  32.120  19.860  1.00  0.00           H
ATOM     74  CG  LEU     5      42.190  31.240  18.500  1.00  0.00           C
ATOM     75  HG  LEU     5      42.980  30.430  18.470  1.00  0.00           H
ATOM     76  CD1 LEU     5      41.270  30.730  17.300  1.00  0.00           C
ATOM     77 1HD1 LEU     5      41.920  30.550  16.460  1.00  0.00           H
ATOM     78 2HD1 LEU     5      40.910  29.760  17.600  1.00  0.00           H
ATOM     79 3HD1 LEU     5      40.470  31.400  17.060  1.00  0.00           H
ATOM     80  CD2 LEU     5      42.870  32.550  18.170  1.00  0.00           C
ATOM     81 1HD2 LEU     5      43.640  32.370  17.420  1.00  0.00           H
ATOM     82 2HD2 LEU     5      42.120  33.190  17.820  1.00  0.00           H
ATOM     83 3HD2 LEU     5      43.280  33.050  19.020  1.00  0.00           H
ATOM     84  C   LEU     5      41.620  31.260  22.380  1.00  0.00           C
ATOM     85  O   LEU     5      40.890  32.130  22.830  1.00  0.00           O
ATOM     86  N   TRP     6      41.730  30.040  22.920  1.00  0.00           N
ATOM     87  H   TRP     6      42.500  29.440  22.630  1.00  0.00           H
ATOM     88  CA  TRP     6      41.040  29.730  24.160  1.00  0.00           C
ATOM     89  HA  TRP     6      40.030  30.010  24.070  1.00  0.00           H
ATOM     90  CB  TRP     6      41.150  28.210  24.320  1.00  0.00           C
ATOM     91  HB1 TRP     6      41.400  27.620  23.430  1.00  0.00           H
ATOM     92  HB2 TRP     6      41.960  27.940  25.020  1.00  0.00           H
ATOM     93  CG  TRP     6      39.980  27.500  24.960  1.00  0.00           C
ATOM     94  CD1 TRP     6      39.910  27.070  26.220  1.00  0.00           C
ATOM     95  HD1 TRP     6      40.750  27.110  26.930  1.00  0.00           H
ATOM     96  CD2 TRP     6      38.680  27.190  24.320  1.00  0.00           C
ATOM     97  NE1 TRP     6      38.650  26.510  26.440  1.00  0.00           N
ATOM     98  HE1 TRP     6      38.430  26.200  27.410  1.00  0.00           H
ATOM     99  CE2 TRP     6      37.860  26.610  25.330  1.00  0.00           C
ATOM    100  CE3 TRP     6      38.020  27.480  23.090  1.00  0.00           C
ATOM    101  HE3 TRP     6      38.580  28.000  22.290  1.00  0.00           H
ATOM    102  CZ2 TRP     6      36.450  26.290  25.110  1.00  0.00           C
ATOM    103  HZ2 TRP     6      35.860  25.930  25.920  1.00  0.00           H
ATOM    104  CZ3 TRP     6      36.640  27.240  22.900  1.00  0.00           C
ATOM    105  HZ3 TRP     6      36.120  27.510  21.990  1.00  0.00           H
ATOM    106  CH2 TRP     6      35.840  26.570  23.870  1.00  0.00           C
ATOM    107  HH2 TRP     6      34.810  26.490  23.730  1.00  0.00           H
ATOM    108  C   TRP     6      41.670  30.450  25.350  1.00  0.00           C
ATOM    109  O   TRP     6      40.930  30.810  26.250  1.00  0.00           O
ATOM    110  N   GLU     7      42.980  30.710  25.410  1.00  0.00           N
ATOM    111  H   GLU     7      43.530  30.380  24.650  1.00  0.00           H
ATOM    112  CA  GLU     7      43.610  31.670  26.380  1.00  0.00           C
ATOM    113  HA  GLU     7      43.260  31.290  27.320  1.00  0.00           H
ATOM    114  CB  GLU     7      45.140  31.530  26.190  1.00  0.00           C
ATOM    115  HB1 GLU     7      45.390  30.480  26.000  1.00  0.00           H
ATOM    116  HB2 GLU     7      45.490  32.090  25.270  1.00  0.00           H
ATOM    117  CG  GLU     7      45.990  31.800  27.440  1.00  0.00           C
ATOM    118  HG1 GLU     7      47.000  31.850  27.150  1.00  0.00           H
ATOM    119  HG2 GLU     7      45.820  32.790  27.880  1.00  0.00           H
ATOM    120  CD  GLU     7      45.870  30.840  28.620  1.00  0.00           C
ATOM    121  OE1 GLU     7      46.280  31.230  29.730  1.00  0.00           O
ATOM    122  OE2 GLU     7      45.490  29.660  28.510  1.00  0.00           O
ATOM    123  C   GLU     7      43.060  33.070  26.150  1.00  0.00           C
ATOM    124  O   GLU     7      42.700  33.780  27.130  1.00  0.00           O
ATOM    125  N   MET     8      42.950  33.540  24.950  1.00  0.00           N
ATOM    126  H   MET     8      43.220  32.970  24.160  1.00  0.00           H
ATOM    127  CA  MET     8      42.360  34.760  24.400  1.00  0.00           C
ATOM    128  HA  MET     8      42.990  35.540  24.890  1.00  0.00           H
ATOM    129  CB  MET     8      42.520  34.750  22.870  1.00  0.00           C
ATOM    130  HB1 MET     8      43.370  34.190  22.680  1.00  0.00           H
ATOM    131  HB2 MET     8      41.620  34.320  22.440  1.00  0.00           H
ATOM    132  CG  MET     8      42.960  36.180  22.420  1.00  0.00           C
ATOM    133  HG1 MET     8      42.370  36.990  22.830  1.00  0.00           H
ATOM    134  HG2 MET     8      44.030  36.260  22.760  1.00  0.00           H
ATOM    135  SD  MET     8      43.140  36.220  20.580  1.00  0.00           S
ATOM    136  CE  MET     8      41.540  35.630  19.970  1.00  0.00           C
ATOM    137  HE1 MET     8      41.410  34.600  20.290  1.00  0.00           H
ATOM    138  HE2 MET     8      40.690  36.200  20.260  1.00  0.00           H
ATOM    139  HE3 MET     8      41.540  35.730  18.880  1.00  0.00           H
ATOM    140  C   MET     8      40.980  35.120  24.840  1.00  0.00           C
ATOM    141  O   MET     8      40.530  36.230  24.530  1.00  0.00           O
ATOM    142  N   LEU     9      40.260  34.170  25.510  1.00  0.00           N
ATOM    143  H   LEU     9      40.630  33.220  25.670  1.00  0.00           H
ATOM    144  CA  LEU     9      38.910  34.420  26.040  1.00  0.00           C
ATOM    145  HA  LEU     9      38.360  35.070  25.320  1.00  0.00           H
ATOM    146  CB  LEU     9      38.190  33.060  26.060  1.00  0.00           C
ATOM    147  HB1 LEU     9      38.520  32.290  26.880  1.00  0.00           H
ATOM    148  HB2 LEU     9      37.160  33.200  26.400  1.00  0.00           H
ATOM    149  CG  LEU     9      38.050  32.330  24.670  1.00  0.00           C
ATOM    150  HG  LEU     9      38.970  32.230  24.160  1.00  0.00           H
ATOM    151  CD1 LEU     9      37.610  30.900  24.860  1.00  0.00           C
ATOM    152 1HD1 LEU     9      36.600  30.950  25.230  1.00  0.00           H
ATOM    153 2HD1 LEU     9      37.670  30.340  23.930  1.00  0.00           H
ATOM    154 3HD1 LEU     9      38.210  30.330  25.580  1.00  0.00           H
ATOM    155  CD2 LEU     9      37.120  33.060  23.710  1.00  0.00           C
ATOM    156 1HD2 LEU     9      36.060  33.220  24.120  1.00  0.00           H
ATOM    157 2HD2 LEU     9      37.550  34.000  23.490  1.00  0.00           H
ATOM    158 3HD2 LEU     9      36.930  32.550  22.750  1.00  0.00           H
ATOM    159  C   LEU     9      38.860  34.950  27.560  1.00  0.00           C
ATOM    160  O   LEU     9      37.850  35.060  28.190  1.00  0.00           O
ATOM    161  N   VAL    10      40.090  35.010  28.130  1.00  0.00           N
ATOM    162  H   VAL    10      40.890  34.760  27.640  1.00  0.00           H
ATOM    163  CA  VAL    10      40.450  35.590  29.480  1.00  0.00           C
ATOM    164  HA  VAL    10      39.660  36.210  29.870  1.00  0.00           H
ATOM    165  CB  VAL    10      40.510  34.450  30.540  1.00  0.00           C
ATOM    166  HB  VAL    10      40.790  34.950  31.490  1.00  0.00           H
ATOM    167  CG1 VAL    10      39.160  33.890  30.940  1.00  0.00           C
ATOM    168 1HG1 VAL    10      39.190  33.210  31.770  1.00  0.00           H
ATOM    169 2HG1 VAL    10      38.530  34.710  31.250  1.00  0.00           H
ATOM    170 3HG1 VAL    10      38.680  33.440  30.090  1.00  0.00           H
ATOM    171  CG2 VAL    10      41.490  33.350  30.130  1.00  0.00           C
ATOM    172 1HG2 VAL    10      42.500  33.710  29.890  1.00  0.00           H
ATOM    173 2HG2 VAL    10      41.530  32.700  30.960  1.00  0.00           H
ATOM    174 3HG2 VAL    10      41.010  32.820  29.260  1.00  0.00           H
ATOM    175  C   VAL    10      41.680  36.470  29.530  1.00  0.00           C
ATOM    176  O   VAL    10      41.760  37.320  30.390  1.00  0.00           O
ATOM    177  N   GLU    11      42.630  36.180  28.630  1.00  0.00           N
ATOM    178  H   GLU    11      42.580  35.370  28.000  1.00  0.00           H
ATOM    179  CA  GLU    11      43.930  36.870  28.480  1.00  0.00           C
ATOM    180  HA  GLU    11      44.030  37.570  29.270  1.00  0.00           H
ATOM    181  CB  GLU    11      45.080  35.780  28.710  1.00  0.00           C
ATOM    182  HB1 GLU    11      45.010  35.250  29.660  1.00  0.00           H
ATOM    183  HB2 GLU    11      44.830  35.150  27.860  1.00  0.00           H
ATOM    184  CG  GLU    11      46.610  36.120  28.480  1.00  0.00           C
ATOM    185  HG1 GLU    11      47.250  35.250  28.580  1.00  0.00           H
ATOM    186  HG2 GLU    11      46.650  36.430  27.430  1.00  0.00           H
ATOM    187  CD  GLU    11      47.150  37.230  29.400  1.00  0.00           C
ATOM    188  OE1 GLU    11      48.390  37.330  29.540  1.00  0.00           O
ATOM    189  OE2 GLU    11      46.320  38.010  29.840  1.00  0.00           O
ATOM    190  C   GLU    11      44.130  37.640  27.170  1.00  0.00           C
ATOM    191  O   GLU    11      43.380  37.430  26.190  1.00  0.00           O
ATOM    192  N   LEU    12      45.150  38.520  27.180  1.00  0.00           N
ATOM    193  H   LEU    12      45.590  38.670  28.070  1.00  0.00           H
[truncated: 830,577 more chars]
