# Supplementary material for: Interaction of Amphipathic Peptide from Influenza Virus M1 Protein with Mitochondrial Cytochrome Oxidase
Source: Int J Mol Sci. 2023 Feb 18;24(4):4119. doi: 10.3390/ijms24044119 (PMC9961948; doi:10.3390/ijms24044119)
Supplement: Supplementary file 1 [file ijms-24-04119-s001.zip › A1mov.pdb]

REMARK    GENERATED BY TRJCONV
TITLE     Protein in water t=   0.00000 step= 0
REMARK    THIS IS A SIMULATION BOX
CRYST1   40.000   40.000   40.000  90.00  90.00  90.00 P 1           1
MODEL        1
ATOM      1  N   THR     1      15.180   9.310   6.920  1.00  0.00           N
ATOM      2  H1  THR     1      15.440   8.460   6.450  1.00  0.00           H
ATOM      3  H2  THR     1      14.360   9.110   7.510  1.00  0.00           H
ATOM      4  H3  THR     1      14.950  10.050   6.240  1.00  0.00           H
ATOM      5  CA  THR     1      16.310   9.620   7.800  1.00  0.00           C
ATOM      6  HA  THR     1      16.080   9.150   8.760  1.00  0.00           H
ATOM      7  CB  THR     1      17.580   8.920   7.240  1.00  0.00           C
ATOM      8  HB  THR     1      17.960   9.450   6.360  1.00  0.00           H
ATOM      9  OG1 THR     1      17.190   7.620   6.830  1.00  0.00           O
ATOM     10  HG1 THR     1      17.990   7.110   6.640  1.00  0.00           H
ATOM     11  CG2 THR     1      18.710   8.760   8.260  1.00  0.00           C
ATOM     12 1HG2 THR     1      19.570   8.240   7.840  1.00  0.00           H
ATOM     13 2HG2 THR     1      19.070   9.720   8.620  1.00  0.00           H
ATOM     14 3HG2 THR     1      18.390   8.190   9.140  1.00  0.00           H
ATOM     15  C   THR     1      16.540  11.120   8.060  1.00  0.00           C
ATOM     16  O   THR     1      16.960  11.480   9.160  1.00  0.00           O
ATOM     17  N   TRP     2      16.280  12.040   7.100  1.00  0.00           N
ATOM     18  H   TRP     2      15.800  11.770   6.240  1.00  0.00           H
ATOM     19  CA  TRP     2      16.670  13.460   7.210  1.00  0.00           C
ATOM     20  HA  TRP     2      17.710  13.500   7.520  1.00  0.00           H
ATOM     21  CB  TRP     2      16.560  14.170   5.850  1.00  0.00           C
ATOM     22  HB1 TRP     2      15.730  13.780   5.260  1.00  0.00           H
ATOM     23  HB2 TRP     2      16.350  15.230   5.990  1.00  0.00           H
ATOM     24  CG  TRP     2      17.820  14.110   5.030  1.00  0.00           C
ATOM     25  CD1 TRP     2      18.680  15.130   4.840  1.00  0.00           C
ATOM     26  HD1 TRP     2      18.560  16.130   5.250  1.00  0.00           H
ATOM     27  CD2 TRP     2      18.370  12.980   4.290  1.00  0.00           C
ATOM     28  NE1 TRP     2      19.740  14.710   4.060  1.00  0.00           N
ATOM     29  HE1 TRP     2      20.510  15.310   3.760  1.00  0.00           H
ATOM     30  CE2 TRP     2      19.610  13.380   3.710  1.00  0.00           C
ATOM     31  CE3 TRP     2      17.950  11.650   4.060  1.00  0.00           C
ATOM     32  HE3 TRP     2      17.010  11.300   4.450  1.00  0.00           H
ATOM     33  CZ2 TRP     2      20.390  12.510   2.940  1.00  0.00           C
ATOM     34  HZ2 TRP     2      21.320  12.840   2.500  1.00  0.00           H
ATOM     35  CZ3 TRP     2      18.730  10.760   3.280  1.00  0.00           C
ATOM     36  HZ3 TRP     2      18.380   9.750   3.100  1.00  0.00           H
ATOM     37  CH2 TRP     2      19.940  11.190   2.730  1.00  0.00           C
ATOM     38  HH2 TRP     2      20.530  10.530   2.110  1.00  0.00           H
ATOM     39  C   TRP     2      15.870  14.220   8.270  1.00  0.00           C
ATOM     40  O   TRP     2      16.440  15.060   8.970  1.00  0.00           O
ATOM     41  N   ARG     3      14.590  13.860   8.470  1.00  0.00           N
ATOM     42  H   ARG     3      14.190  13.210   7.810  1.00  0.00           H
ATOM     43  CA  ARG     3      13.730  14.370   9.540  1.00  0.00           C
ATOM     44  HA  ARG     3      13.680  15.460   9.460  1.00  0.00           H
ATOM     45  CB  ARG     3      12.310  13.790   9.410  1.00  0.00           C
ATOM     46  HB1 ARG     3      12.370  12.700   9.420  1.00  0.00           H
ATOM     47  HB2 ARG     3      11.740  14.060  10.290  1.00  0.00           H
ATOM     48  CG  ARG     3      11.500  14.230   8.180  1.00  0.00           C
ATOM     49  HG1 ARG     3      11.400  15.320   8.180  1.00  0.00           H
ATOM     50  HG2 ARG     3      12.040  13.970   7.270  1.00  0.00           H
ATOM     51  CD  ARG     3      10.110  13.570   8.170  1.00  0.00           C
ATOM     52  HD1 ARG     3      10.210  12.490   8.030  1.00  0.00           H
ATOM     53  HD2 ARG     3       9.630  13.720   9.140  1.00  0.00           H
ATOM     54  NE  ARG     3       9.210  14.110   7.140  1.00  0.00           N
ATOM     55  HE  ARG     3       9.660  14.640   6.400  1.00  0.00           H
ATOM     56  CZ  ARG     3       7.910  13.790   7.000  1.00  0.00           C
ATOM     57  NH1 ARG     3       7.290  12.970   7.850  1.00  0.00           N
ATOM     58 1HH1 ARG     3       7.730  12.570   8.670  1.00  0.00           H
ATOM     59 2HH1 ARG     3       6.340  12.600   7.670  1.00  0.00           H
ATOM     60  NH2 ARG     3       7.220  14.320   5.990  1.00  0.00           N
ATOM     61 1HH2 ARG     3       7.670  14.950   5.310  1.00  0.00           H
ATOM     62 2HH2 ARG     3       6.220  14.150   5.870  1.00  0.00           H
ATOM     63  C   ARG     3      14.270  14.020  10.940  1.00  0.00           C
ATOM     64  O   ARG     3      14.150  14.820  11.860  1.00  0.00           O
ATOM     65  N   LEU     4      14.890  12.840  11.090  1.00  0.00           N
ATOM     66  H   LEU     4      15.000  12.260  10.270  1.00  0.00           H
ATOM     67  CA  LEU     4      15.470  12.350  12.330  1.00  0.00           C
ATOM     68  HA  LEU     4      14.840  12.620  13.180  1.00  0.00           H
ATOM     69  CB  LEU     4      15.650  10.810  12.280  1.00  0.00           C
ATOM     70  HB1 LEU     4      16.400  10.540  11.540  1.00  0.00           H
ATOM     71  HB2 LEU     4      16.060  10.480  13.230  1.00  0.00           H
ATOM     72  CG  LEU     4      14.360  10.010  12.000  1.00  0.00           C
ATOM     73  HG  LEU     4      13.970  10.290  11.020  1.00  0.00           H
ATOM     74  CD1 LEU     4      14.670   8.510  11.940  1.00  0.00           C
ATOM     75 1HD1 LEU     4      13.780   7.920  11.720  1.00  0.00           H
ATOM     76 2HD1 LEU     4      15.410   8.280  11.170  1.00  0.00           H
ATOM     77 3HD1 LEU     4      15.080   8.150  12.890  1.00  0.00           H
ATOM     78  CD2 LEU     4      13.250  10.280  13.030  1.00  0.00           C
ATOM     79 1HD2 LEU     4      12.390   9.640  12.870  1.00  0.00           H
ATOM     80 2HD2 LEU     4      13.610  10.100  14.050  1.00  0.00           H
ATOM     81 3HD2 LEU     4      12.900  11.310  12.980  1.00  0.00           H
ATOM     82  C   LEU     4      16.850  12.990  12.540  1.00  0.00           C
ATOM     83  O   LEU     4      17.140  13.470  13.640  1.00  0.00           O
ATOM     84  N   MET     5      17.680  13.070  11.490  1.00  0.00           N
ATOM     85  H   MET     5      17.400  12.600  10.630  1.00  0.00           H
ATOM     86  CA  MET     5      18.990  13.740  11.510  1.00  0.00           C
ATOM     87  HA  MET     5      19.590  13.240  12.270  1.00  0.00           H
ATOM     88  CB  MET     5      19.710  13.650  10.140  1.00  0.00           C
ATOM     89  HB1 MET     5      19.000  13.770   9.330  1.00  0.00           H
ATOM     90  HB2 MET     5      20.400  14.480  10.060  1.00  0.00           H
ATOM     91  CG  MET     5      20.540  12.370   9.950  1.00  0.00           C
ATOM     92  HG1 MET     5      21.130  12.190  10.850  1.00  0.00           H
ATOM     93  HG2 MET     5      19.900  11.500   9.830  1.00  0.00           H
ATOM     94  SD  MET     5      21.740  12.480   8.580  1.00  0.00           S
ATOM     95  CE  MET     5      20.670  12.320   7.120  1.00  0.00           C
ATOM     96  HE1 MET     5      21.280  12.280   6.220  1.00  0.00           H
ATOM     97  HE2 MET     5      20.090  11.400   7.170  1.00  0.00           H
ATOM     98  HE3 MET     5      19.990  13.160   7.040  1.00  0.00           H
ATOM     99  C   MET     5      18.870  15.210  11.930  1.00  0.00           C
ATOM    100  O   MET     5      19.680  15.690  12.720  1.00  0.00           O
ATOM    101  N   LYS     6      17.820  15.900  11.420  1.00  0.00           N
ATOM    102  H   LYS     6      17.240  15.430  10.740  1.00  0.00           H
ATOM    103  CA  LYS     6      17.460  17.260  11.780  1.00  0.00           C
ATOM    104  HA  LYS     6      18.340  17.880  11.580  1.00  0.00           H
ATOM    105  CB  LYS     6      16.280  17.760  10.890  1.00  0.00           C
ATOM    106  HB1 LYS     6      16.610  17.760   9.850  1.00  0.00           H
ATOM    107  HB2 LYS     6      15.450  17.060  10.940  1.00  0.00           H
ATOM    108  CG  LYS     6      15.760  19.170  11.260  1.00  0.00           C
ATOM    109  HG1 LYS     6      15.210  19.110  12.200  1.00  0.00           H
ATOM    110  HG2 LYS     6      16.610  19.830  11.460  1.00  0.00           H
ATOM    111  CD  LYS     6      14.870  19.860  10.210  1.00  0.00           C
ATOM    112  HD1 LYS     6      15.430  19.990   9.280  1.00  0.00           H
ATOM    113  HD2 LYS     6      14.020  19.220   9.980  1.00  0.00           H
ATOM    114  CE  LYS     6      14.380  21.220  10.730  1.00  0.00           C
ATOM    115  HE1 LYS     6      13.790  21.070  11.640  1.00  0.00           H
ATOM    116  HE2 LYS     6      15.230  21.850  11.010  1.00  0.00           H
ATOM    117  NZ  LYS     6      13.550  21.980   9.780  1.00  0.00           N
ATOM    118  HZ1 LYS     6      13.160  22.760  10.310  1.00  0.00           H
ATOM    119  HZ2 LYS     6      14.100  22.370   9.000  1.00  0.00           H
ATOM    120  HZ3 LYS     6      12.760  21.430   9.440  1.00  0.00           H
ATOM    121  C   LYS     6      17.140  17.400  13.280  1.00  0.00           C
ATOM    122  O   LYS     6      17.580  18.360  13.890  1.00  0.00           O
ATOM    123  N   LEU     7      16.380  16.450  13.850  1.00  0.00           N
ATOM    124  H   LEU     7      16.090  15.670  13.290  1.00  0.00           H
ATOM    125  CA  LEU     7      15.950  16.480  15.250  1.00  0.00           C
ATOM    126  HA  LEU     7      15.570  17.480  15.470  1.00  0.00           H
ATOM    127  CB  LEU     7      14.840  15.440  15.490  1.00  0.00           C
ATOM    128  HB1 LEU     7      15.130  14.490  15.040  1.00  0.00           H
ATOM    129  HB2 LEU     7      14.750  15.230  16.560  1.00  0.00           H
ATOM    130  CG  LEU     7      13.450  15.870  14.970  1.00  0.00           C
ATOM    131  HG  LEU     7      13.570  16.240  13.950  1.00  0.00           H
ATOM    132  CD1 LEU     7      12.490  14.680  14.930  1.00  0.00           C
ATOM    133 1HD1 LEU     7      11.510  14.990  14.570  1.00  0.00           H
ATOM    134 2HD1 LEU     7      12.860  13.900  14.260  1.00  0.00           H
ATOM    135 3HD1 LEU     7      12.360  14.240  15.920  1.00  0.00           H
ATOM    136  CD2 LEU     7      12.850  17.010  15.810  1.00  0.00           C
ATOM    137 1HD2 LEU     7      11.840  17.260  15.460  1.00  0.00           H
ATOM    138 2HD2 LEU     7      12.770  16.740  16.860  1.00  0.00           H
ATOM    139 3HD2 LEU     7      13.430  17.930  15.750  1.00  0.00           H
ATOM    140  C   LEU     7      17.100  16.230  16.230  1.00  0.00           C
ATOM    141  O   LEU     7      17.200  16.950  17.220  1.00  0.00           O
ATOM    142  N   VAL     8      18.010  15.280  15.950  1.00  0.00           N
ATOM    143  H   VAL     8      17.860  14.700  15.130  1.00  0.00           H
ATOM    144  CA  VAL     8      19.180  15.040  16.790  1.00  0.00           C
ATOM    145  HA  VAL     8      18.840  14.940  17.820  1.00  0.00           H
ATOM    146  CB  VAL     8      19.890  13.720  16.400  1.00  0.00           C
ATOM    147  HB  VAL     8      20.250  13.810  15.380  1.00  0.00           H
ATOM    148  CG1 VAL     8      21.110  13.420  17.310  1.00  0.00           C
ATOM    149 1HG1 VAL     8      21.500  12.420  17.130  1.00  0.00           H
ATOM    150 2HG1 VAL     8      21.920  14.120  17.150  1.00  0.00           H
ATOM    151 3HG1 VAL     8      20.840  13.470  18.360  1.00  0.00           H
ATOM    152  CG2 VAL     8      18.940  12.510  16.440  1.00  0.00           C
ATOM    153 1HG2 VAL     8      19.440  11.610  16.100  1.00  0.00           H
ATOM    154 2HG2 VAL     8      18.570  12.320  17.450  1.00  0.00           H
ATOM    155 3HG2 VAL     8      18.070  12.650  15.800  1.00  0.00           H
ATOM    156  C   VAL     8      20.130  16.270  16.750  1.00  0.00           C
ATOM    157  O   VAL     8      20.550  16.740  17.800  1.00  0.00           O
ATOM    158  N   LYS     9      20.330  16.860  15.560  1.00  0.00           N
ATOM    159  H   LYS     9      19.920  16.440  14.740  1.00  0.00           H
ATOM    160  CA  LYS     9      21.070  18.110  15.360  1.00  0.00           C
ATOM    161  HA  LYS     9      22.060  18.020  15.830  1.00  0.00           H
ATOM    162  CB  LYS     9      21.270  18.360  13.840  1.00  0.00           C
ATOM    163  HB1 LYS     9      20.320  18.210  13.320  1.00  0.00           H
ATOM    164  HB2 LYS     9      21.520  19.410  13.680  1.00  0.00           H
ATOM    165  CG  LYS     9      22.380  17.540  13.150  1.00  0.00           C
ATOM    166  HG1 LYS     9      23.330  17.800  13.600  1.00  0.00           H
ATOM    167  HG2 LYS     9      22.230  16.480  13.370  1.00  0.00           H
ATOM    168  CD  LYS     9      22.440  17.750  11.620  1.00  0.00           C
ATOM    169  HD1 LYS     9      21.540  17.350  11.160  1.00  0.00           H
ATOM    170  HD2 LYS     9      22.420  18.820  11.420  1.00  0.00           H
ATOM    171  CE  LYS     9      23.690  17.140  10.940  1.00  0.00           C
ATOM    172  HE1 LYS     9      24.600  17.500  11.430  1.00  0.00           H
ATOM    173  HE2 LYS     9      23.680  16.060  11.040  1.00  0.00           H
ATOM    174  NZ  LYS     9      23.780  17.460   9.500  1.00  0.00           N
ATOM    175  HZ1 LYS     9      24.610  17.040   9.080  1.00  0.00           H
ATOM    176  HZ2 LYS     9      22.980  17.110   8.980  1.00  0.00           H
ATOM    177  HZ3 LYS     9      23.870  18.470   9.340  1.00  0.00           H
ATOM    178  C   LYS     9      20.390  19.350  16.000  1.00  0.00           C
ATOM    179  O   LYS     9      20.990  20.430  16.030  1.00  0.00           O
ATOM    180  N   LEU    10      19.150  19.240  16.510  1.00  0.00           N
ATOM    181  H   LEU    10      18.700  18.340  16.420  1.00  0.00           H
ATOM    182  CA  LEU    10      18.480  20.270  17.300  1.00  0.00           C
ATOM    183  HA  LEU    10      18.980  21.240  17.200  1.00  0.00           H
ATOM    184  CB  LEU    10      17.000  20.420  16.860  1.00  0.00           C
ATOM    185  HB1 LEU    10      16.550  19.430  16.820  1.00  0.00           H
ATOM    186  HB2 LEU    10      16.440  20.960  17.620  1.00  0.00           H
ATOM    187  CG  LEU    10      16.810  21.140  15.510  1.00  0.00           C
ATOM    188  HG  LEU    10      17.510  20.710  14.790  1.00  0.00           H
ATOM    189  CD1 LEU    10      15.390  20.890  14.960  1.00  0.00           C
ATOM    190 1HD1 LEU    10      15.250  21.370  13.990  1.00  0.00           H
ATOM    191 2HD1 LEU    10      15.200  19.830  14.820  1.00  0.00           H
ATOM    192 3HD1 LEU    10      14.630  21.280  15.630  1.00  0.00           H
ATOM    193  CD2 LEU    10      17.100  22.640  15.590  1.00  0.00           C
ATOM    194 1HD2 LEU    10      16.920  23.130  14.630  1.00  0.00           H
ATOM    195 2HD2 LEU    10      16.490  23.140  16.340  1.00  0.00           H
ATOM    196 3HD2 LEU    10      18.140  22.840  15.850  1.00  0.00           H
ATOM    197  C   LEU    10      18.520  19.920  18.800  1.00  0.00           C
ATOM    198  O   LEU    10      18.780  20.800  19.610  1.00  0.00           O
ATOM    199  N   ARG    11      18.280  18.650  19.180  1.00  0.00           N
ATOM    200  H   ARG    11      18.050  17.970  18.450  1.00  0.00           H
ATOM    201  CA  ARG    11      18.310  18.180  20.570  1.00  0.00           C
ATOM    202  HA  ARG    11      17.620  18.790  21.160  1.00  0.00           H
ATOM    203  CB  ARG    11      17.900  16.700  20.680  1.00  0.00           C
ATOM    204  HB1 ARG    11      18.460  16.100  19.960  1.00  0.00           H
ATOM    205  HB2 ARG    11      18.200  16.320  21.660  1.00  0.00           H
ATOM    206  CG  ARG    11      16.390  16.430  20.520  1.00  0.00           C
ATOM    207  HG1 ARG    11      15.840  17.070  21.210  1.00  0.00           H
ATOM    208  HG2 ARG    11      16.060  16.680  19.520  1.00  0.00           H
ATOM    209  CD  ARG    11      16.080  14.960  20.840  1.00  0.00           C
ATOM    210  HD1 ARG    11      16.680  14.330  20.180  1.00  0.00           H
ATOM    211  HD2 ARG    11      16.370  14.710  21.870  1.00  0.00           H
ATOM    212  NE  ARG    11      14.660  14.620  20.650  1.00  0.00           N
ATOM    213  HE  ARG    11      14.000  15.340  20.980  1.00  0.00           H
ATOM    214  CZ  ARG    11      14.190  13.380  20.470  1.00  0.00           C
ATOM    215  NH1 ARG    11      15.000  12.330  20.600  1.00  0.00           N
ATOM    216 1HH1 ARG    11      15.910  12.420  21.050  1.00  0.00           H
ATOM    217 2HH1 ARG    11      14.710  11.360  20.520  1.00  0.00           H
ATOM    218  NH2 ARG    11      12.910  13.180  20.160  1.00  0.00           N
ATOM    219 1HH2 ARG    11      12.260  13.910  19.880  1.00  0.00           H
ATOM    220 2HH2 ARG    11      12.540  12.210  20.050  1.00  0.00           H
ATOM    221  C   ARG    11      19.710  18.330  21.190  1.00  0.00           C
ATOM    222  O   ARG    11      19.820  18.790  22.330  1.00  0.00           O
ATOM    223  N   ASP    12      20.760  17.980  20.440  1.00  0.00           N
ATOM    224  H   ASP    12      20.580  17.610  19.510  1.00  0.00           H
ATOM    225  CA  ASP    12      22.160  18.060  20.860  1.00  0.00           C
ATOM    226  HA  ASP    12      22.270  17.470  21.780  1.00  0.00           H
ATOM    227  CB  ASP    12      23.010  17.420  19.750  1.00  0.00           C
ATOM    228  HB1 ASP    12      22.590  16.450  19.460  1.00  0.00           H
ATOM    229  HB2 ASP    12      23.000  18.030  18.850  1.00  0.00           H
ATOM    230  CG  ASP    12      24.450  17.150  20.150  1.00  0.00           C
ATOM    231  OD1 ASP    12      24.690  16.230  20.960  1.00  0.00           O
ATOM    232  OD2 ASP    12      25.350  17.790  19.570  1.00  0.00           O
ATOM    233  C   ASP    12      22.580  19.510  21.150  1.00  0.00           C
ATOM    234  O   ASP    12      23.230  19.780  22.160  1.00  0.00           O
ATOM    235  N   LYS    13      22.110  20.460  20.330  1.00  0.00           N
ATOM    236  H   LYS    13      21.560  20.150  19.550  1.00  0.00           H
ATOM    237  CA  LYS    13      22.310  21.890  20.530  1.00  0.00           C
ATOM    238  HA  LYS    13      23.370  22.080  20.730  1.00  0.00           H
ATOM    239  CB  LYS    13      21.890  22.660  19.260  1.00  0.00           C
ATOM    240  HB1 LYS    13      20.870  22.400  18.980  1.00  0.00           H
ATOM    241  HB2 LYS    13      21.870  23.730  19.500  1.00  0.00           H
ATOM    242  CG  LYS    13      22.820  22.460  18.060  1.00  0.00           C
ATOM    243  HG1 LYS    13      23.860  22.670  18.350  1.00  0.00           H
ATOM    244  HG2 LYS    13      22.800  21.420  17.740  1.00  0.00           H
ATOM    245  CD  LYS    13      22.420  23.380  16.900  1.00  0.00           C
ATOM    246  HD1 LYS    13      21.360  23.230  16.680  1.00  0.00           H
ATOM    247  HD2 LYS    13      22.510  24.420  17.220  1.00  0.00           H
ATOM    248  CE  LYS    13      23.250  23.170  15.630  1.00  0.00           C
ATOM    249  HE1 LYS    13      24.300  23.350  15.810  1.00  0.00           H
ATOM    250  HE2 LYS    13      23.160  22.140  15.280  1.00  0.00           H
ATOM    251  NZ  LYS    13      22.790  24.070  14.560  1.00  0.00           N
ATOM    252  HZ1 LYS    13      23.350  23.930  13.710  1.00  0.00           H
ATOM    253  HZ2 LYS    13      21.820  23.890  14.330  1.00  0.00           H
ATOM    254  HZ3 LYS    13      22.870  25.050  14.860  1.00  0.00           H
ATOM    255  C   LYS    13      21.490  22.440  21.710  1.00  0.00           C
ATOM    256  O   LYS    13      22.000  23.260  22.460  1.00  0.00           O
ATOM    257  N   LYS    14      20.230  21.990  21.890  1.00  0.00           N
ATOM    258  H   LYS    14      19.870  21.330  21.210  1.00  0.00           H
ATOM    259  CA  LYS    14      19.380  22.350  23.030  1.00  0.00           C
ATOM    260  HA  LYS    14      19.280  23.440  23.040  1.00  0.00           H
ATOM    261  CB  LYS    14      17.970  21.720  22.900  1.00  0.00           C
ATOM    262  HB1 LYS    14      18.060  20.670  22.600  1.00  0.00           H
ATOM    263  HB2 LYS    14      17.510  21.690  23.890  1.00  0.00           H
ATOM    264  CG  LYS    14      17.000  22.460  21.960  1.00  0.00           C
ATOM    265  HG1 LYS    14      16.900  23.490  22.300  1.00  0.00           H
ATOM    266  HG2 LYS    14      17.420  22.520  20.960  1.00  0.00           H
ATOM    267  CD  LYS    14      15.610  21.800  21.920  1.00  0.00           C
ATOM    268  HD1 LYS    14      15.710  20.790  21.540  1.00  0.00           H
ATOM    269  HD2 LYS    14      15.240  21.720  22.950  1.00  0.00           H
ATOM    270  CE  LYS    14      14.570  22.580  21.080  1.00  0.00           C
ATOM    271  HE1 LYS    14      14.470  23.590  21.470  1.00  0.00           H
ATOM    272  HE2 LYS    14      14.920  22.660  20.050  1.00  0.00           H
ATOM    273  NZ  LYS    14      13.240  21.930  21.080  1.00  0.00           N
ATOM    274  HZ1 LYS    14      12.570  22.440  20.530  1.00  0.00           H
ATOM    275  HZ2 LYS    14      13.300  20.970  20.750  1.00  0.00           H
ATOM    276  HZ3 LYS    14      12.880  21.880  22.040  1.00  0.00           H
ATOM    277  C   LYS    14      20.030  21.950  24.360  1.00  0.00           C
ATOM    278  O   LYS    14      20.120  22.770  25.270  1.00  0.00           O
ATOM    279  N   LEU    15      20.550  20.720  24.440  1.00  0.00           N
ATOM    280  H   LEU    15      20.450  20.100  23.640  1.00  0.00           H
ATOM    281  CA  LEU    15      21.320  20.210  25.580  1.00  0.00           C
ATOM    282  HA  LEU    15      20.710  20.320  26.470  1.00  0.00           H
ATOM    283  CB  LEU    15      21.660  18.710  25.380  1.00  0.00           C
ATOM    284  HB1 LEU    15      22.150  18.590  24.410  1.00  0.00           H
ATOM    285  HB2 LEU    15      22.410  18.400  26.110  1.00  0.00           H
ATOM    286  CG  LEU    15      20.450  17.760  25.460  1.00  0.00           C
ATOM    287  HG  LEU    15      19.640  18.160  24.860  1.00  0.00           H
ATOM    288  CD1 LEU    15      20.800  16.380  24.890  1.00  0.00           C
ATOM    289 1HD1 LEU    15      19.950  15.700  24.920  1.00  0.00           H
ATOM    290 2HD1 LEU    15      21.120  16.460  23.850  1.00  0.00           H
ATOM    291 3HD1 LEU    15      21.620  15.920  25.450  1.00  0.00           H
ATOM    292  CD2 LEU    15      19.930  17.620  26.900  1.00  0.00           C
ATOM    293 1HD2 LEU    15      19.070  16.940  26.940  1.00  0.00           H
ATOM    294 2HD2 LEU    15      20.700  17.220  27.570  1.00  0.00           H
ATOM    295 3HD2 LEU    15      19.590  18.570  27.320  1.00  0.00           H
ATOM    296  C   LEU    15      22.590  21.030  25.810  1.00  0.00           C
ATOM    297  O   LEU    15      22.760  21.570  26.910  1.00  0.00           O
ATOM    298  N   LYS    16      23.430  21.210  24.780  1.00  0.00           N
ATOM    299  H   LYS    16      23.240  20.720  23.910  1.00  0.00           H
ATOM    300  CA  LYS    16      24.690  21.960  24.850  1.00  0.00           C
ATOM    301  HA  LYS    16      25.310  21.490  25.610  1.00  0.00           H
ATOM    302  CB  LYS    16      25.430  21.880  23.500  1.00  0.00           C
ATOM    303  HB1 LYS    16      24.730  22.030  22.680  1.00  0.00           H
ATOM    304  HB2 LYS    16      26.160  22.680  23.420  1.00  0.00           H
ATOM    305  CG  LYS    16      26.190  20.550  23.340  1.00  0.00           C
ATOM    306  HG1 LYS    16      27.020  20.530  24.040  1.00  0.00           H
ATOM    307  HG2 LYS    16      25.530  19.720  23.640  1.00  0.00           H
ATOM    308  CD  LYS    16      26.700  20.280  21.920  1.00  0.00           C
ATOM    309  HD1 LYS    16      25.850  20.220  21.240  1.00  0.00           H
ATOM    310  HD2 LYS    16      27.320  21.110  21.580  1.00  0.00           H
ATOM    311  CE  LYS    16      27.500  18.970  21.860  1.00  0.00           C
ATOM    312  HE1 LYS    16      28.490  19.090  22.320  1.00  0.00           H
ATOM    313  HE2 LYS    16      26.980  18.220  22.450  1.00  0.00           H
ATOM    314  NZ  LYS    16      27.650  18.440  20.490  1.00  0.00           N
ATOM    315  HZ1 LYS    16      28.030  17.500  20.530  1.00  0.00           H
ATOM    316  HZ2 LYS    16      26.700  18.280  20.080  1.00  0.00           H
ATOM    317  HZ3 LYS    16      28.190  19.010  19.840  1.00  0.00           H
ATOM    318  C   LYS    16      24.530  23.430  25.300  1.00  0.00           C
ATOM    319  O   LYS    16      25.410  23.950  25.980  1.00  0.00           O
ATOM    320  N   ARG    17      23.410  24.080  24.960  1.00  0.00           N
ATOM    321  H   ARG    17      22.750  23.590  24.360  1.00  0.00           H
ATOM    322  CA  ARG    17      23.080  25.430  25.400  1.00  0.00           C
ATOM    323  HA  ARG    17      23.970  26.070  25.360  1.00  0.00           H
ATOM    324  CB  ARG    17      22.000  26.000  24.480  1.00  0.00           C
ATOM    325  HB1 ARG    17      21.180  25.280  24.390  1.00  0.00           H
ATOM    326  HB2 ARG    17      21.560  26.900  24.920  1.00  0.00           H
ATOM    327  CG  ARG    17      22.550  26.360  23.090  1.00  0.00           C
ATOM    328  HG1 ARG    17      23.180  27.250  23.170  1.00  0.00           H
ATOM    329  HG2 ARG    17      23.200  25.570  22.720  1.00  0.00           H
ATOM    330  CD  ARG    17      21.420  26.580  22.080  1.00  0.00           C
ATOM    331  HD1 ARG    17      21.040  25.640  21.700  1.00  0.00           H
ATOM    332  HD2 ARG    17      20.600  27.090  22.590  1.00  0.00           H
ATOM    333  NE  ARG    17      21.840  27.460  20.980  1.00  0.00           N
ATOM    334  HE  ARG    17      22.850  27.570  20.890  1.00  0.00           H
ATOM    335  CZ  ARG    17      21.010  28.080  20.140  1.00  0.00           C
ATOM    336  NH1 ARG    17      19.700  27.800  20.130  1.00  0.00           N
ATOM    337 1HH1 ARG    17      19.290  27.070  20.730  1.00  0.00           H
ATOM    338 2HH1 ARG    17      18.990  28.230  19.520  1.00  0.00           H
ATOM    339  NH2 ARG    17      21.520  29.010  19.330  1.00  0.00           N
ATOM    340 1HH2 ARG    17      22.500  29.310  19.500  1.00  0.00           H
ATOM    341 2HH2 ARG    17      20.970  29.600  18.720  1.00  0.00           H
ATOM    342  C   ARG    17      22.560  25.440  26.850  1.00  0.00           C
ATOM    343  O   ARG    17      22.920  26.340  27.610  1.00  0.00           O
ATOM    344  N   ASN    18      21.760  24.440  27.250  1.00  0.00           N
ATOM    345  H   ASN    18      21.510  23.730  26.570  1.00  0.00           H
ATOM    346  CA  ASN    18      21.270  24.300  28.620  1.00  0.00           C
ATOM    347  HA  ASN    18      20.870  25.260  28.950  1.00  0.00           H
ATOM    348  CB  ASN    18      20.170  23.220  28.750  1.00  0.00           C
ATOM    349  HB1 ASN    18      20.510  22.290  28.300  1.00  0.00           H
ATOM    350  HB2 ASN    18      19.980  23.010  29.800  1.00  0.00           H
ATOM    351  CG  ASN    18      18.830  23.620  28.120  1.00  0.00           C
ATOM    352  OD1 ASN    18      18.540  24.800  27.900  1.00  0.00           O
ATOM    353  ND2 ASN    18      17.990  22.640  27.820  1.00  0.00           N
ATOM    354 1HD2 ASN    18      18.210  21.680  28.030  1.00  0.00           H
ATOM    355 2HD2 ASN    18      17.120  22.860  27.330  1.00  0.00           H
ATOM    356  C   ASN    18      22.420  23.950  29.590  1.00  0.00           C
ATOM    357  O   ASN    18      22.410  24.450  30.720  1.00  0.00           O
ATOM    358  N   GLU    19      23.410  23.170  29.140  1.00  0.00           N
ATOM    359  H   GLU    19      23.280  22.740  28.220  1.00  0.00           H
ATOM    360  CA  GLU    19      24.660  22.880  29.840  1.00  0.00           C
ATOM    361  HA  GLU    19      24.430  22.390  30.780  1.00  0.00           H
ATOM    362  CB  GLU    19      25.540  21.950  28.970  1.00  0.00           C
ATOM    363  HB1 GLU    19      25.610  22.340  27.960  1.00  0.00           H
ATOM    364  HB2 GLU    19      26.560  21.960  29.360  1.00  0.00           H
ATOM    365  CG  GLU    19      25.110  20.460  28.940  1.00  0.00           C
ATOM    366  HG1 GLU    19      25.290  20.000  29.910  1.00  0.00           H
ATOM    367  HG2 GLU    19      24.040  20.380  28.760  1.00  0.00           H
ATOM    368  CD  GLU    19      25.830  19.640  27.870  1.00  0.00           C
ATOM    369  OE1 GLU    19      26.770  20.160  27.220  1.00  0.00           O
ATOM    370  OE2 GLU    19      25.460  18.450  27.710  1.00  0.00           O
ATOM    371  C   GLU    19      25.420  24.180  30.150  1.00  0.00           C
ATOM    372  O   GLU    19      25.760  24.430  31.310  1.00  0.00           O
ATOM    373  N   LEU    20      25.620  25.050  29.140  1.00  0.00           N
ATOM    374  H   LEU    20      25.310  24.770  28.220  1.00  0.00           H
ATOM    375  CA  LEU    20      26.340  26.320  29.270  1.00  0.00           C
ATOM    376  HA  LEU    20      27.320  26.110  29.710  1.00  0.00           H
ATOM    377  CB  LEU    20      26.510  26.990  27.890  1.00  0.00           C
ATOM    378  HB1 LEU    20      25.530  27.080  27.420  1.00  0.00           H
ATOM    379  HB2 LEU    20      26.850  28.020  28.030  1.00  0.00           H
ATOM    380  CG  LEU    20      27.480  26.290  26.930  1.00  0.00           C
ATOM    381  HG  LEU    20      27.280  25.220  26.980  1.00  0.00           H
ATOM    382  CD1 LEU    20      27.250  26.740  25.480  1.00  0.00           C
ATOM    383 1HD1 LEU    20      27.920  26.220  24.810  1.00  0.00           H
ATOM    384 2HD1 LEU    20      26.230  26.520  25.160  1.00  0.00           H
ATOM    385 3HD1 LEU    20      27.410  27.810  25.360  1.00  0.00           H
ATOM    386  CD2 LEU    20      28.950  26.490  27.320  1.00  0.00           C
ATOM    387 1HD2 LEU    20      29.620  26.010  26.610  1.00  0.00           H
ATOM    388 2HD2 LEU    20      29.210  27.540  27.370  1.00  0.00           H
ATOM    389 3HD2 LEU    20      29.160  26.050  28.300  1.00  0.00           H
ATOM    390  C   LEU    20      25.600  27.300  30.200  1.00  0.00           C
ATOM    391  O   LEU    20      26.240  27.920  31.060  1.00  0.00           O
ATOM    392  N   ALA    21      24.280  27.410  30.050  1.00  0.00           N
ATOM    393  H   ALA    21      23.850  26.880  29.290  1.00  0.00           H
ATOM    394  CA  ALA    21      23.410  28.350  30.770  1.00  0.00           C
ATOM    395  HA  ALA    21      23.840  29.350  30.680  1.00  0.00           H
ATOM    396  CB  ALA    21      22.020  28.340  30.110  1.00  0.00           C
ATOM    397  HB1 ALA    21      21.360  29.060  30.600  1.00  0.00           H
ATOM    398  HB2 ALA    21      22.090  28.630  29.060  1.00  0.00           H
ATOM    399  HB3 ALA    21      21.560  27.360  30.170  1.00  0.00           H
ATOM    400  C   ALA    21      23.260  28.020  32.260  1.00  0.00           C
ATOM    401  O   ALA    21      22.930  28.910  33.050  1.00  0.00           O
ATOM    402  N   MET    22      23.530  26.770  32.670  1.00  0.00           N
ATOM    403  H   MET    22      23.770  26.090  31.970  1.00  0.00           H
ATOM    404  CA  MET    22      23.580  26.360  34.080  1.00  0.00           C
ATOM    405  HA  MET    22      22.890  26.960  34.680  1.00  0.00           H
ATOM    406  CB  MET    22      23.210  24.870  34.190  1.00  0.00           C
ATOM    407  HB1 MET    22      23.800  24.280  33.480  1.00  0.00           H
ATOM    408  HB2 MET    22      23.480  24.500  35.180  1.00  0.00           H
ATOM    409  CG  MET    22      21.710  24.620  33.990  1.00  0.00           C
ATOM    410  HG1 MET    22      21.150  25.300  34.640  1.00  0.00           H
ATOM    411  HG2 MET    22      21.410  24.880  32.980  1.00  0.00           H
ATOM    412  SD  MET    22      21.130  22.940  34.370  1.00  0.00           S
ATOM    413  CE  MET    22      22.110  21.950  33.200  1.00  0.00           C
ATOM    414  HE1 MET    22      21.830  20.900  33.280  1.00  0.00           H
ATOM    415  HE2 MET    22      21.930  22.280  32.180  1.00  0.00           H
ATOM    416  HE3 MET    22      23.170  22.030  33.420  1.00  0.00           H
ATOM    417  C   MET    22      24.990  26.560  34.670  1.00  0.00           C
ATOM    418  O   MET    22      25.150  26.470  35.890  1.00  0.00           O
ATOM    419  N   GLY    23      25.990  26.900  33.860  1.00  0.00           N
ATOM    420  H   GLY    23      25.800  27.000  32.870  1.00  0.00           H
ATOM    421  CA  GLY    23      27.390  27.010  34.280  1.00  0.00           C
ATOM    422  HA1 GLY    23      27.630  26.330  35.100  1.00  0.00           H
ATOM    423  HA2 GLY    23      28.020  26.720  33.440  1.00  0.00           H
ATOM    424  C   GLY    23      27.770  28.440  34.660  1.00  0.00           C
ATOM    425  O   GLY    23      28.720  28.670  35.400  1.00  0.00           O
ATOM    426  N   VAL    24      26.960  29.410  34.210  1.00  0.00           N
ATOM    427  H   VAL    24      26.200  29.140  33.610  1.00  0.00           H
ATOM    428  CA  VAL    24      27.050  30.830  34.550  1.00  0.00           C
ATOM    429  HA  VAL    24      28.020  31.060  34.980  1.00  0.00           H
ATOM    430  CB  VAL    24      26.880  31.640  33.230  1.00  0.00           C
ATOM    431  HB  VAL    24      26.880  32.700  33.490  1.00  0.00           H
ATOM    432  CG1 VAL    24      28.070  31.420  32.290  1.00  0.00           C
ATOM    433 1HG1 VAL    24      27.990  32.040  31.390  1.00  0.00           H
ATOM    434 2HG1 VAL    24      29.020  31.660  32.770  1.00  0.00           H
ATOM    435 3HG1 VAL    24      28.140  30.380  31.960  1.00  0.00           H
ATOM    436  CG2 VAL    24      25.560  31.360  32.490  1.00  0.00           C
ATOM    437 1HG2 VAL    24      25.500  31.970  31.590  1.00  0.00           H
ATOM    438 2HG2 VAL    24      25.480  30.320  32.170  1.00  0.00           H
ATOM    439 3HG2 VAL    24      24.690  31.600  33.100  1.00  0.00           H
ATOM    440  C   VAL    24      25.990  31.210  35.600  1.00  0.00           C
ATOM    441  O   VAL    24      25.770  32.400  35.850  1.00  0.00           O
ATOM    442  N   TRP    25      25.340  30.220  36.230  1.00  0.00           N
ATOM    443  H   TRP    25      25.660  29.280  36.060  1.00  0.00           H
ATOM    444  CA  TRP    25      24.280  30.370  37.220  1.00  0.00           C
ATOM    445  HA  TRP    25      23.970  31.420  37.290  1.00  0.00           H
ATOM    446  CB  TRP    25      23.080  29.510  36.790  1.00  0.00           C
ATOM    447  HB1 TRP    25      22.920  29.640  35.720  1.00  0.00           H
ATOM    448  HB2 TRP    25      23.290  28.450  36.930  1.00  0.00           H
ATOM    449  CG  TRP    25      21.780  29.850  37.440  1.00  0.00           C
ATOM    450  CD1 TRP    25      21.030  29.020  38.200  1.00  0.00           C
ATOM    451  HD1 TRP    25      21.330  28.010  38.450  1.00  0.00           H
ATOM    452  CD2 TRP    25      21.030  31.110  37.380  1.00  0.00           C
ATOM    453  NE1 TRP    25      19.870  29.650  38.580  1.00  0.00           N
ATOM    454  HE1 TRP    25      19.140  29.200  39.120  1.00  0.00           H
ATOM    455  CE2 TRP    25      19.830  30.960  38.140  1.00  0.00           C
ATOM    456  CE3 TRP    25      21.240  32.360  36.770  1.00  0.00           C
ATOM    457  HE3 TRP    25      22.140  32.520  36.190  1.00  0.00           H
ATOM    458  CZ2 TRP    25      18.890  31.990  38.280  1.00  0.00           C
ATOM    459  HZ2 TRP    25      17.990  31.840  38.860  1.00  0.00           H
ATOM    460  CZ3 TRP    25      20.310  33.410  36.910  1.00  0.00           C
ATOM    461  HZ3 TRP    25      20.500  34.370  36.430  1.00  0.00           H
ATOM    462  CH2 TRP    25      19.140  33.230  37.670  1.00  0.00           C
ATOM    463  HH2 TRP    25      18.440  34.050  37.770  1.00  0.00           H
ATOM    464  C   TRP    25      24.860  29.960  38.590  1.00  0.00           C
ATOM    465  O1  TRP    25      25.540  30.820  39.190  1.00  0.00           O
ATOM    466  O2  TRP    25      24.670  28.800  39.030  1.00  0.00           O
TER
ENDMDL
REMARK    GENERATED BY TRJCONV
TITLE     Protein in water t= 500.00000 step= 500000
REMARK    THIS IS A SIMULATION BOX
CRYST1   40.000   40.000   40.000  90.00  90.00  90.00 P 1           1
MODEL        2
ATOM      1  N   THR     1      18.980   2.390   7.160  1.00  0.00           N
ATOM      2  H1  THR     1      19.930   2.550   6.740  1.00  0.00           H
ATOM      3  H2  THR     1      19.100   1.750   7.950  1.00  0.00           H
ATOM      4  H3  THR     1      18.360   2.030   6.400  1.00  0.00           H
ATOM      5  CA  THR     1      18.440   3.730   7.540  1.00  0.00           C
ATOM      6  HA  THR     1      18.330   4.290   6.650  1.00  0.00           H
ATOM      7  CB  THR     1      17.130   3.550   8.350  1.00  0.00           C
ATOM      8  HB  THR     1      16.940   4.380   8.960  1.00  0.00           H
ATOM      9  OG1 THR     1      17.160   2.450   9.240  1.00  0.00           O
ATOM     10  HG1 THR     1      16.960   2.780  10.140  1.00  0.00           H
ATOM     11  CG2 THR     1      15.790   3.390   7.600  1.00  0.00           C
ATOM     12 1HG2 THR     1      14.920   3.310   8.240  1.00  0.00           H
ATOM     13 2HG2 THR     1      15.570   4.210   6.910  1.00  0.00           H
ATOM     14 3HG2 THR     1      15.830   2.400   6.990  1.00  0.00           H
ATOM     15  C   THR     1      19.520   4.450   8.350  1.00  0.00           C
ATOM     16  O   THR     1      20.190   3.740   9.190  1.00  0.00           O
ATOM     17  N   TRP     2      19.610   5.750   8.260  1.00  0.00           N
ATOM     18  H   TRP     2      19.000   6.250   7.540  1.00  0.00           H
ATOM     19  CA  TRP     2      20.670   6.490   8.930  1.00  0.00           C
ATOM     20  HA  TRP     2      21.050   5.900   9.780  1.00  0.00           H
ATOM     21  CB  TRP     2      21.830   6.790   8.030  1.00  0.00           C
ATOM     22  HB1 TRP     2      22.080   5.790   7.620  1.00  0.00           H
ATOM     23  HB2 TRP     2      21.570   7.490   7.230  1.00  0.00           H
ATOM     24  CG  TRP     2      23.000   7.340   8.740  1.00  0.00           C
ATOM     25  CD1 TRP     2      23.870   6.600   9.490  1.00  0.00           C
ATOM     26  HD1 TRP     2      23.690   5.560   9.750  1.00  0.00           H
ATOM     27  CD2 TRP     2      23.510   8.690   8.660  1.00  0.00           C
ATOM     28  NE1 TRP     2      24.830   7.410  10.000  1.00  0.00           N
ATOM     29  HE1 TRP     2      25.580   6.960  10.600  1.00  0.00           H
ATOM     30  CE2 TRP     2      24.670   8.740   9.540  1.00  0.00           C
ATOM     31  CE3 TRP     2      23.160   9.870   7.940  1.00  0.00           C
ATOM     32  HE3 TRP     2      22.350   9.750   7.140  1.00  0.00           H
ATOM     33  CZ2 TRP     2      25.320   9.950   9.730  1.00  0.00           C
ATOM     34  HZ2 TRP     2      26.170  10.030  10.380  1.00  0.00           H
ATOM     35  CZ3 TRP     2      23.870  11.040   8.080  1.00  0.00           C
ATOM     36  HZ3 TRP     2      23.640  11.990   7.630  1.00  0.00           H
ATOM     37  CH2 TRP     2      24.960  11.130   8.980  1.00  0.00           C
ATOM     38  HH2 TRP     2      25.510  12.010   9.010  1.00  0.00           H
ATOM     39  C   TRP     2      20.200   7.780   9.540  1.00  0.00           C
ATOM     40  O   TRP     2      20.770   8.340  10.490  1.00  0.00           O
ATOM     41  N   ARG     3      19.130   8.390   9.020  1.00  0.00           N
ATOM     42  H   ARG     3      18.590   7.890   8.310  1.00  0.00           H
ATOM     43  CA  ARG     3      18.750   9.800   9.260  1.00  0.00           C
ATOM     44  HA  ARG     3      19.670  10.350   9.220  1.00  0.00           H
ATOM     45  CB  ARG     3      17.830  10.270   8.060  1.00  0.00           C
ATOM     46  HB1 ARG     3      16.930   9.610   7.860  1.00  0.00           H
ATOM     47  HB2 ARG     3      17.450  11.270   8.410  1.00  0.00           H
ATOM     48  CG  ARG     3      18.700  10.520   6.820  1.00  0.00           C
ATOM     49  HG1 ARG     3      19.290  11.440   7.020  1.00  0.00           H
ATOM     50  HG2 ARG     3      19.470   9.780   6.700  1.00  0.00           H
ATOM     51  CD  ARG     3      17.840  10.810   5.540  1.00  0.00           C
ATOM     52  HD1 ARG     3      16.720  10.730   5.740  1.00  0.00           H
ATOM     53  HD2 ARG     3      18.060  11.810   5.200  1.00  0.00           H
ATOM     54  NE  ARG     3      18.320   9.940   4.500  1.00  0.00           N
ATOM     55  HE  ARG     3      19.310   9.750   4.620  1.00  0.00           H
ATOM     56  CZ  ARG     3      17.720   9.520   3.370  1.00  0.00           C
ATOM     57  NH1 ARG     3      16.460   9.950   3.010  1.00  0.00           N
ATOM     58 1HH1 ARG     3      16.040  10.720   3.510  1.00  0.00           H
ATOM     59 2HH1 ARG     3      15.960   9.520   2.290  1.00  0.00           H
ATOM     60  NH2 ARG     3      18.350   8.570   2.610  1.00  0.00           N
ATOM     61 1HH2 ARG     3      19.320   8.290   2.880  1.00  0.00           H
ATOM     62 2HH2 ARG     3      17.920   7.920   2.020  1.00  0.00           H
ATOM     63  C   ARG     3      17.940  10.000  10.570  1.00  0.00           C
ATOM     64  O   ARG     3      17.680  11.140  11.000  1.00  0.00           O
ATOM     65  N   LEU     4      17.540   8.890  11.220  1.00  0.00           N
ATOM     66  H   LEU     4      17.970   8.020  10.870  1.00  0.00           H
ATOM     67  CA  LEU     4      16.660   8.890  12.380  1.00  0.00           C
ATOM     68  HA  LEU     4      15.780   9.480  12.150  1.00  0.00           H
ATOM     69  CB  LEU     4      16.160   7.400  12.580  1.00  0.00           C
ATOM     70  HB1 LEU     4      15.810   6.940  11.680  1.00  0.00           H
ATOM     71  HB2 LEU     4      16.970   6.770  12.940  1.00  0.00           H
ATOM     72  CG  LEU     4      14.880   7.390  13.520  1.00  0.00           C
ATOM     73  HG  LEU     4      15.150   8.010  14.380  1.00  0.00           H
ATOM     74  CD1 LEU     4      13.700   7.950  12.780  1.00  0.00           C
ATOM     75 1HD1 LEU     4      13.600   7.600  11.790  1.00  0.00           H
ATOM     76 2HD1 LEU     4      12.710   7.680  13.190  1.00  0.00           H
ATOM     77 3HD1 LEU     4      13.680   8.990  12.750  1.00  0.00           H
ATOM     78  CD2 LEU     4      14.650   6.010  14.160  1.00  0.00           C
ATOM     79 1HD2 LEU     4      14.390   5.360  13.370  1.00  0.00           H
ATOM     80 2HD2 LEU     4      15.580   5.750  14.650  1.00  0.00           H
ATOM     81 3HD2 LEU     4      13.720   5.930  14.830  1.00  0.00           H
ATOM     82  C   LEU     4      17.360   9.360  13.670  1.00  0.00           C
ATOM     83  O   LEU     4      16.920  10.120  14.520  1.00  0.00           O
ATOM     84  N   MET     5      18.570   8.820  13.810  1.00  0.00           N
ATOM     85  H   MET     5      18.750   8.210  13.050  1.00  0.00           H
ATOM     86  CA  MET     5      19.540   8.850  14.950  1.00  0.00           C
ATOM     87  HA  MET     5      19.040   8.330  15.760  1.00  0.00           H
ATOM     88  CB  MET     5      20.770   8.160  14.430  1.00  0.00           C
ATOM     89  HB1 MET     5      20.380   7.270  14.010  1.00  0.00           H
ATOM     90  HB2 MET     5      21.140   8.750  13.550  1.00  0.00           H
ATOM     91  CG  MET     5      21.870   7.890  15.460  1.00  0.00           C
ATOM     92  HG1 MET     5      22.180   8.890  15.790  1.00  0.00           H
ATOM     93  HG2 MET     5      21.290   7.370  16.250  1.00  0.00           H
ATOM     94  SD  MET     5      23.380   7.000  14.910  1.00  0.00           S
ATOM     95  CE  MET     5      24.190   8.130  13.670  1.00  0.00           C
ATOM     96  HE1 MET     5      24.100   7.860  12.640  1.00  0.00           H
ATOM     97  HE2 MET     5      23.850   9.150  13.930  1.00  0.00           H
ATOM     98  HE3 MET     5      25.270   7.870  13.800  1.00  0.00           H
ATOM     99  C   MET     5      19.740  10.290  15.560  1.00  0.00           C
ATOM    100  O   MET     5      19.710  10.490  16.750  1.00  0.00           O
ATOM    101  N   LYS     6      19.770  11.280  14.670  1.00  0.00           N
ATOM    102  H   LYS     6      19.460  11.080  13.740  1.00  0.00           H
ATOM    103  CA  LYS     6      19.850  12.710  14.880  1.00  0.00           C
ATOM    104  HA  LYS     6      20.940  13.050  15.150  1.00  0.00           H
ATOM    105  CB  LYS     6      19.510  13.350  13.510  1.00  0.00           C
ATOM    106  HB1 LYS     6      18.450  13.240  13.140  1.00  0.00           H
ATOM    107  HB2 LYS     6      19.620  14.450  13.510  1.00  0.00           H
ATOM    108  CG  LYS     6      20.410  12.890  12.360  1.00  0.00           C
ATOM    109  HG1 LYS     6      21.430  13.000  12.680  1.00  0.00           H
ATOM    110  HG2 LYS     6      20.350  11.880  12.220  1.00  0.00           H
ATOM    111  CD  LYS     6      20.140  13.640  10.990  1.00  0.00           C
ATOM    112  HD1 LYS     6      19.060  13.560  10.840  1.00  0.00           H
ATOM    113  HD2 LYS     6      20.450  14.670  11.110  1.00  0.00           H
ATOM    114  CE  LYS     6      20.860  13.120   9.710  1.00  0.00           C
ATOM    115  HE1 LYS     6      21.900  13.290   9.870  1.00  0.00           H
ATOM    116  HE2 LYS     6      20.800  12.120   9.510  1.00  0.00           H
ATOM    117  NZ  LYS     6      20.580  13.880   8.520  1.00  0.00           N
ATOM    118  HZ1 LYS     6      21.010  13.380   7.730  1.00  0.00           H
ATOM    119  HZ2 LYS     6      19.580  14.020   8.260  1.00  0.00           H
ATOM    120  HZ3 LYS     6      21.060  14.770   8.600  1.00  0.00           H
ATOM    121  C   LYS     6      18.790  13.180  15.900  1.00  0.00           C
ATOM    122  O   LYS     6      19.060  14.000  16.770  1.00  0.00           O
ATOM    123  N   LEU     7      17.530  12.740  15.770  1.00  0.00           N
ATOM    124  H   LEU     7      17.300  12.020  15.070  1.00  0.00           H
ATOM    125  CA  LEU     7      16.360  13.080  16.520  1.00  0.00           C
ATOM    126  HA  LEU     7      16.270  14.130  16.680  1.00  0.00           H
ATOM    127  CB  LEU     7      15.150  12.600  15.590  1.00  0.00           C
ATOM    128  HB1 LEU     7      15.160  11.550  15.860  1.00  0.00           H
ATOM    129  HB2 LEU     7      14.230  12.980  16.100  1.00  0.00           H
ATOM    130  CG  LEU     7      15.070  12.840  14.110  1.00  0.00           C
ATOM    131  HG  LEU     7      15.970  12.450  13.630  1.00  0.00           H
ATOM    132  CD1 LEU     7      13.780  12.150  13.500  1.00  0.00           C
ATOM    133 1HD1 LEU     7      13.840  11.930  12.480  1.00  0.00           H
ATOM    134 2HD1 LEU     7      13.510  11.150  13.890  1.00  0.00           H
ATOM    135 3HD1 LEU     7      12.940  12.800  13.490  1.00  0.00           H
ATOM    136  CD2 LEU     7      15.140  14.330  13.690  1.00  0.00           C
ATOM    137 1HD2 LEU     7      14.430  14.980  14.230  1.00  0.00           H
ATOM    138 2HD2 LEU     7      16.140  14.740  13.840  1.00  0.00           H
ATOM    139 3HD2 LEU     7      14.960  14.460  12.620  1.00  0.00           H
ATOM    140  C   LEU     7      16.330  12.430  17.930  1.00  0.00           C
ATOM    141  O   LEU     7      15.880  12.980  18.890  1.00  0.00           O
ATOM    142  N   VAL     8      16.790  11.240  18.010  1.00  0.00           N
ATOM    143  H   VAL     8      17.280  10.930  17.150  1.00  0.00           H
ATOM    144  CA  VAL     8      17.130  10.430  19.170  1.00  0.00           C
ATOM    145  HA  VAL     8      16.250  10.360  19.820  1.00  0.00           H
ATOM    146  CB  VAL     8      17.530   9.020  18.710  1.00  0.00           C
ATOM    147  HB  VAL     8      18.450   9.070  18.180  1.00  0.00           H
ATOM    148  CG1 VAL     8      17.950   8.080  19.800  1.00  0.00           C
ATOM    149 1HG1 VAL     8      17.200   8.110  20.550  1.00  0.00           H
ATOM    150 2HG1 VAL     8      17.940   7.000  19.450  1.00  0.00           H
ATOM    151 3HG1 VAL     8      18.940   8.250  20.300  1.00  0.00           H
ATOM    152  CG2 VAL     8      16.450   8.370  17.800  1.00  0.00           C
ATOM    153 1HG2 VAL     8      16.860   7.380  17.460  1.00  0.00           H
ATOM    154 2HG2 VAL     8      15.590   8.040  18.360  1.00  0.00           H
ATOM    155 3HG2 VAL     8      16.140   8.990  16.940  1.00  0.00           H
ATOM    156  C   VAL     8      18.320  11.120  19.920  1.00  0.00           C
ATOM    157  O   VAL     8      18.320  11.180  21.190  1.00  0.00           O
ATOM    158  N   LYS     9      19.270  11.700  19.190  1.00  0.00           N
ATOM    159  H   LYS     9      19.470  11.390  18.220  1.00  0.00           H
ATOM    160  CA  LYS     9      20.380  12.470  19.860  1.00  0.00           C
ATOM    161  HA  LYS     9      20.800  11.780  20.580  1.00  0.00           H
ATOM    162  CB  LYS     9      21.490  12.820  18.860  1.00  0.00           C
ATOM    163  HB1 LYS     9      21.100  13.250  17.910  1.00  0.00           H
ATOM    164  HB2 LYS     9      22.090  13.640  19.250  1.00  0.00           H
ATOM    165  CG  LYS     9      22.390  11.590  18.560  1.00  0.00           C
ATOM    166  HG1 LYS     9      22.830  11.170  19.430  1.00  0.00           H
ATOM    167  HG2 LYS     9      21.760  10.800  18.140  1.00  0.00           H
ATOM    168  CD  LYS     9      23.590  11.910  17.650  1.00  0.00           C
ATOM    169  HD1 LYS     9      23.480  12.490  16.780  1.00  0.00           H
ATOM    170  HD2 LYS     9      24.300  12.500  18.290  1.00  0.00           H
ATOM    171  CE  LYS     9      24.290  10.660  17.190  1.00  0.00           C
ATOM    172  HE1 LYS     9      24.270   9.880  17.970  1.00  0.00           H
ATOM    173  HE2 LYS     9      23.810  10.240  16.250  1.00  0.00           H
ATOM    174  NZ  LYS     9      25.710  10.820  16.890  1.00  0.00           N
ATOM    175  HZ1 LYS     9      26.270  10.960  17.700  1.00  0.00           H
ATOM    176  HZ2 LYS     9      26.030  10.010  16.390  1.00  0.00           H
ATOM    177  HZ3 LYS     9      25.940  11.670  16.410  1.00  0.00           H
ATOM    178  C   LYS     9      19.730  13.770  20.430  1.00  0.00           C
ATOM    179  O   LYS     9      20.080  14.130  21.580  1.00  0.00           O
ATOM    180  N   LEU    10      18.840  14.430  19.640  1.00  0.00           N
ATOM    181  H   LEU    10      18.740  14.020  18.680  1.00  0.00           H
ATOM    182  CA  LEU    10      18.250  15.700  20.100  1.00  0.00           C
ATOM    183  HA  LEU    10      19.010  16.410  20.270  1.00  0.00           H
ATOM    184  CB  LEU    10      17.400  16.290  18.990  1.00  0.00           C
ATOM    185  HB1 LEU    10      16.610  15.680  18.570  1.00  0.00           H
ATOM    186  HB2 LEU    10      16.840  17.130  19.370  1.00  0.00           H
ATOM    187  CG  LEU    10      18.170  16.910  17.830  1.00  0.00           C
ATOM    188  HG  LEU    10      19.000  16.320  17.680  1.00  0.00           H
ATOM    189  CD1 LEU    10      17.350  16.850  16.580  1.00  0.00           C
ATOM    190 1HD1 LEU    10      17.920  17.370  15.810  1.00  0.00           H
ATOM    191 2HD1 LEU    10      17.140  15.870  16.260  1.00  0.00           H
ATOM    192 3HD1 LEU    10      16.430  17.420  16.560  1.00  0.00           H
ATOM    193  CD2 LEU    10      18.620  18.390  18.170  1.00  0.00           C
ATOM    194 1HD2 LEU    10      19.250  18.570  19.040  1.00  0.00           H
ATOM    195 2HD2 LEU    10      19.160  18.950  17.370  1.00  0.00           H
ATOM    196 3HD2 LEU    10      17.640  18.920  18.310  1.00  0.00           H
ATOM    197  C   LEU    10      17.380  15.460  21.300  1.00  0.00           C
ATOM    198  O   LEU    10      17.420  16.220  22.220  1.00  0.00           O
ATOM    199  N   ARG    11      16.650  14.350  21.420  1.00  0.00           N
ATOM    200  H   ARG    11      16.660  13.830  20.560  1.00  0.00           H
ATOM    201  CA  ARG    11      15.780  13.970  22.550  1.00  0.00           C
ATOM    202  HA  ARG    11      15.180  14.860  22.760  1.00  0.00           H
ATOM    203  CB  ARG    11      14.790  12.790  22.170  1.00  0.00           C
ATOM    204  HB1 ARG    11      15.410  12.120  21.670  1.00  0.00           H
ATOM    205  HB2 ARG    11      14.450  12.190  23.070  1.00  0.00           H
ATOM    206  CG  ARG    11      13.760  13.190  21.060  1.00  0.00           C
ATOM    207  HG1 ARG    11      12.860  13.600  21.490  1.00  0.00           H
ATOM    208  HG2 ARG    11      14.170  14.060  20.440  1.00  0.00           H
ATOM    209  CD  ARG    11      13.300  12.050  20.090  1.00  0.00           C
ATOM    210  HD1 ARG    11      14.200  11.390  19.840  1.00  0.00           H
ATOM    211  HD2 ARG    11      12.710  11.380  20.600  1.00  0.00           H
ATOM    212  NE  ARG    11      12.660  12.460  18.790  1.00  0.00           N
ATOM    213  HE  ARG    11      12.330  13.410  18.860  1.00  0.00           H
ATOM    214  CZ  ARG    11      12.380  11.690  17.760  1.00  0.00           C
ATOM    215  NH1 ARG    11      12.600  10.370  17.880  1.00  0.00           N
ATOM    216 1HH1 ARG    11      12.860   9.790  18.750  1.00  0.00           H
ATOM    217 2HH1 ARG    11      12.190   9.610  17.240  1.00  0.00           H
ATOM    218  NH2 ARG    11      11.660  12.170  16.750  1.00  0.00           N
ATOM    219 1HH2 ARG    11      11.200  13.130  16.750  1.00  0.00           H
ATOM    220 2HH2 ARG    11      11.330  11.600  15.970  1.00  0.00           H
ATOM    221  C   ARG    11      16.620  13.610  23.810  1.00  0.00           C
ATOM    222  O   ARG    11      16.210  13.920  24.960  1.00  0.00           O
ATOM    223  N   ASP    12      17.770  13.050  23.680  1.00  0.00           N
ATOM    224  H   ASP    12      18.050  12.830  22.710  1.00  0.00           H
ATOM    225  CA  ASP    12      18.720  12.690  24.700  1.00  0.00           C
ATOM    226  HA  ASP    12      18.250  12.100  25.440  1.00  0.00           H
ATOM    227  CB  ASP    12      19.810  11.760  24.220  1.00  0.00           C
ATOM    228  HB1 ASP    12      19.380  10.810  23.890  1.00  0.00           H
ATOM    229  HB2 ASP    12      20.310  12.190  23.370  1.00  0.00           H
ATOM    230  CG  ASP    12      21.020  11.460  25.160  1.00  0.00           C
ATOM    231  OD1 ASP    12      20.870  10.990  26.290  1.00  0.00           O
ATOM    232  OD2 ASP    12      22.110  11.920  24.830  1.00  0.00           O
ATOM    233  C   ASP    12      19.340  13.980  25.300  1.00  0.00           C
ATOM    234  O   ASP    12      19.440  14.050  26.530  1.00  0.00           O
ATOM    235  N   LYS    13      19.660  15.050  24.540  1.00  0.00           N
ATOM    236  H   LYS    13      19.650  14.880  23.560  1.00  0.00           H
ATOM    237  CA  LYS    13      19.990  16.340  25.040  1.00  0.00           C
ATOM    238  HA  LYS    13      20.890  16.350  25.660  1.00  0.00           H
ATOM    239  CB  LYS    13      20.190  17.290  23.860  1.00  0.00           C
ATOM    240  HB1 LYS    13      20.080  16.740  22.870  1.00  0.00           H
ATOM    241  HB2 LYS    13      19.470  18.140  23.890  1.00  0.00           H
ATOM    242  CG  LYS    13      21.590  17.920  23.770  1.00  0.00           C
ATOM    243  HG1 LYS    13      21.480  18.880  23.370  1.00  0.00           H
ATOM    244  HG2 LYS    13      21.890  18.180  24.810  1.00  0.00           H
ATOM    245  CD  LYS    13      22.660  17.070  23.070  1.00  0.00           C
ATOM    246  HD1 LYS    13      22.210  16.050  23.080  1.00  0.00           H
ATOM    247  HD2 LYS    13      22.700  17.300  22.040  1.00  0.00           H
ATOM    248  CE  LYS    13      24.090  17.050  23.610  1.00  0.00           C
ATOM    249  HE1 LYS    13      24.370  18.130  23.640  1.00  0.00           H
ATOM    250  HE2 LYS    13      24.100  16.740  24.590  1.00  0.00           H
ATOM    251  NZ  LYS    13      24.930  16.120  22.810  1.00  0.00           N
ATOM    252  HZ1 LYS    13      24.500  15.180  22.830  1.00  0.00           H
ATOM    253  HZ2 LYS    13      25.020  16.490  21.830  1.00  0.00           H
ATOM    254  HZ3 LYS    13      25.820  16.080  23.260  1.00  0.00           H
ATOM    255  C   LYS    13      18.770  16.980  25.830  1.00  0.00           C
ATOM    256  O   LYS    13      18.950  17.390  26.980  1.00  0.00           O
ATOM    257  N   LYS    14      17.520  16.920  25.350  1.00  0.00           N
ATOM    258  H   LYS    14      17.390  16.630  24.360  1.00  0.00           H
ATOM    259  CA  LYS    14      16.260  17.350  25.980  1.00  0.00           C
ATOM    260  HA  LYS    14      16.210  18.460  26.060  1.00  0.00           H
ATOM    261  CB  LYS    14      15.180  17.160  24.970  1.00  0.00           C
ATOM    262  HB1 LYS    14      15.570  17.580  24.060  1.00  0.00           H
ATOM    263  HB2 LYS    14      14.950  16.110  24.720  1.00  0.00           H
ATOM    264  CG  LYS    14      13.860  17.830  25.330  1.00  0.00           C
ATOM    265  HG1 LYS    14      13.380  17.360  26.200  1.00  0.00           H
ATOM    266  HG2 LYS    14      14.060  18.860  25.610  1.00  0.00           H
ATOM    267  CD  LYS    14      12.830  17.670  24.220  1.00  0.00           C
ATOM    268  HD1 LYS    14      13.110  18.260  23.350  1.00  0.00           H
ATOM    269  HD2 LYS    14      12.670  16.650  23.910  1.00  0.00           H
ATOM    270  CE  LYS    14      11.440  18.040  24.780  1.00  0.00           C
ATOM    271  HE1 LYS    14      11.140  17.500  25.650  1.00  0.00           H
ATOM    272  HE2 LYS    14      11.340  19.060  25.100  1.00  0.00           H
ATOM    273  NZ  LYS    14      10.430  17.810  23.800  1.00  0.00           N
ATOM    274  HZ1 LYS    14      10.410  16.830  23.510  1.00  0.00           H
ATOM    275  HZ2 LYS    14       9.540  18.080  24.220  1.00  0.00           H
ATOM    276  HZ3 LYS    14      10.570  18.370  22.920  1.00  0.00           H
ATOM    277  C   LYS    14      15.990  16.690  27.380  1.00  0.00           C
ATOM    278  O   LYS    14      15.450  17.380  28.250  1.00  0.00           O
ATOM    279  N   LEU    15      16.250  15.410  27.540  1.00  0.00           N
ATOM    280  H   LEU    15      16.530  15.030  26.640  1.00  0.00           H
ATOM    281  CA  LEU    15      16.220  14.650  28.790  1.00  0.00           C
ATOM    282  HA  LEU    15      15.190  14.850  29.290  1.00  0.00           H
ATOM    283  CB  LEU    15      16.390  13.110  28.450  1.00  0.00           C
ATOM    284  HB1 LEU    15      17.350  12.950  27.970  1.00  0.00           H
ATOM    285  HB2 LEU    15      16.600  12.570  29.370  1.00  0.00           H
ATOM    286  CG  LEU    15      15.260  12.380  27.710  1.00  0.00           C
ATOM    287  HG  LEU    15      15.070  12.930  26.880  1.00  0.00           H
ATOM    288  CD1 LEU    15      15.690  11.020  27.380  1.00  0.00           C
ATOM    289 1HD1 LEU    15      16.740  11.000  26.910  1.00  0.00           H
ATOM    290 2HD1 LEU    15      15.750  10.490  28.340  1.00  0.00           H
ATOM    291 3HD1 LEU    15      15.000  10.500  26.700  1.00  0.00           H
ATOM    292  CD2 LEU    15      13.890  12.340  28.500  1.00  0.00           C
ATOM    293 1HD2 LEU    15      13.180  11.660  28.000  1.00  0.00           H
ATOM    294 2HD2 LEU    15      13.880  11.920  29.500  1.00  0.00           H
ATOM    295 3HD2 LEU    15      13.400  13.370  28.600  1.00  0.00           H
ATOM    296  C   LEU    15      17.290  15.060  29.810  1.00  0.00           C
ATOM    297  O   LEU    15      17.060  15.120  31.020  1.00  0.00           O
ATOM    298  N   LYS    16      18.470  15.430  29.300  1.00  0.00           N
ATOM    299  H   LYS    16      18.680  15.150  28.360  1.00  0.00           H
ATOM    300  CA  LYS    16      19.570  16.010  30.090  1.00  0.00           C
ATOM    301  HA  LYS    16      19.720  15.470  31.000  1.00  0.00           H
ATOM    302  CB  LYS    16      20.890  15.990  29.300  1.00  0.00           C
ATOM    303  HB1 LYS    16      21.080  14.920  28.920  1.00  0.00           H
ATOM    304  HB2 LYS    16      20.850  16.680  28.460  1.00  0.00           H
ATOM    305  CG  LYS    16      22.120  16.450  30.050  1.00  0.00           C
ATOM    306  HG1 LYS    16      22.040  17.540  30.330  1.00  0.00           H
ATOM    307  HG2 LYS    16      22.290  15.910  30.930  1.00  0.00           H
ATOM    308  CD  LYS    16      23.380  16.350  29.170  1.00  0.00           C
ATOM    309  HD1 LYS    16      23.620  15.310  28.870  1.00  0.00           H
ATOM    310  HD2 LYS    16      23.240  16.890  28.260  1.00  0.00           H
ATOM    311  CE  LYS    16      24.570  17.020  29.870  1.00  0.00           C
ATOM    312  HE1 LYS    16      25.420  17.030  29.160  1.00  0.00           H
ATOM    313  HE2 LYS    16      24.220  17.940  30.180  1.00  0.00           H
ATOM    314  NZ  LYS    16      25.040  16.210  31.010  1.00  0.00           N
ATOM    315  HZ1 LYS    16      25.970  16.600  31.270  1.00  0.00           H
ATOM    316  HZ2 LYS    16      24.300  16.130  31.690  1.00  0.00           H
ATOM    317  HZ3 LYS    16      25.190  15.330  30.580  1.00  0.00           H
ATOM    318  C   LYS    16      19.290  17.470  30.510  1.00  0.00           C
ATOM    319  O   LYS    16      19.460  17.850  31.640  1.00  0.00           O
ATOM    320  N   ARG    17      18.720  18.270  29.600  1.00  0.00           N
ATOM    321  H   ARG    17      18.720  17.950  28.620  1.00  0.00           H
ATOM    322  CA  ARG    17      18.240  19.660  29.840  1.00  0.00           C
ATOM    323  HA  ARG    17      19.060  20.130  30.370  1.00  0.00           H
ATOM    324  CB  ARG    17      17.970  20.310  28.590  1.00  0.00           C
ATOM    325  HB1 ARG    17      17.270  19.640  28.110  1.00  0.00           H
ATOM    326  HB2 ARG    17      17.580  21.340  28.740  1.00  0.00           H
ATOM    327  CG  ARG    17      19.170  20.410  27.650  1.00  0.00           C
ATOM    328  HG1 ARG    17      19.870  21.140  28.180  1.00  0.00           H
ATOM    329  HG2 ARG    17      19.760  19.520  27.780  1.00  0.00           H
ATOM    330  CD  ARG    17      18.930  20.870  26.230  1.00  0.00           C
ATOM    331  HD1 ARG    17      18.180  20.160  25.770  1.00  0.00           H
ATOM    332  HD2 ARG    17      18.270  21.750  26.230  1.00  0.00           H
ATOM    333  NE  ARG    17      20.190  20.850  25.470  1.00  0.00           N
ATOM    334  HE  ARG    17      20.960  20.450  26.020  1.00  0.00           H
ATOM    335  CZ  ARG    17      20.320  21.220  24.240  1.00  0.00           C
ATOM    336  NH1 ARG    17      19.310  21.350  23.410  1.00  0.00           N
ATOM    337 1HH1 ARG    17      18.280  21.330  23.760  1.00  0.00           H
ATOM    338 2HH1 ARG    17      19.350  21.670  22.480  1.00  0.00           H
ATOM    339  NH2 ARG    17      21.530  21.490  23.760  1.00  0.00           N
ATOM    340 1HH2 ARG    17      22.350  21.250  24.280  1.00  0.00           H
ATOM    341 2HH2 ARG    17      21.690  21.650  22.700  1.00  0.00           H
ATOM    342  C   ARG    17      17.050  19.750  30.830  1.00  0.00           C
ATOM    343  O   ARG    17      16.980  20.790  31.520  1.00  0.00           O
ATOM    344  N   ASN    18      16.380  18.620  31.020  1.00  0.00           N
ATOM    345  H   ASN    18      16.470  17.900  30.310  1.00  0.00           H
ATOM    346  CA  ASN    18      15.300  18.420  31.940  1.00  0.00           C
ATOM    347  HA  ASN    18      14.670  19.260  31.960  1.00  0.00           H
ATOM    348  CB  ASN    18      14.290  17.230  31.540  1.00  0.00           C
ATOM    349  HB1 ASN    18      13.910  17.420  30.530  1.00  0.00           H
ATOM    350  HB2 ASN    18      14.780  16.310  31.520  1.00  0.00           H
ATOM    351  CG  ASN    18      13.150  16.960  32.450  1.00  0.00           C
ATOM    352  OD1 ASN    18      12.540  17.920  32.880  1.00  0.00           O
ATOM    353  ND2 ASN    18      12.850  15.740  32.830  1.00  0.00           N
ATOM    354 1HD2 ASN    18      13.150  14.990  32.280  1.00  0.00           H
ATOM    355 2HD2 ASN    18      12.000  15.680  33.420  1.00  0.00           H
ATOM    356  C   ASN    18      15.880  17.980  33.320  1.00  0.00           C
ATOM    357  O   ASN    18      15.380  18.320  34.350  1.00  0.00           O
ATOM    358  N   GLU    19      16.920  17.130  33.250  1.00  0.00           N
ATOM    359  H   GLU    19      17.210  17.000  32.260  1.00  0.00           H
ATOM    360  CA  GLU    19      17.470  16.480  34.400  1.00  0.00           C
ATOM    361  HA  GLU    19      16.570  16.210  34.990  1.00  0.00           H
ATOM    362  CB  GLU    19      18.360  15.240  34.000  1.00  0.00           C
ATOM    363  HB1 GLU    19      17.770  14.770  33.230  1.00  0.00           H
ATOM    364  HB2 GLU    19      19.290  15.620  33.570  1.00  0.00           H
ATOM    365  CG  GLU    19      18.700  14.320  35.140  1.00  0.00           C
ATOM    366  HG1 GLU    19      19.530  13.700  34.920  1.00  0.00           H
ATOM    367  HG2 GLU    19      19.050  14.960  35.990  1.00  0.00           H
ATOM    368  CD  GLU    19      17.540  13.480  35.700  1.00  0.00           C
ATOM    369  OE1 GLU    19      16.460  13.420  35.090  1.00  0.00           O
ATOM    370  OE2 GLU    19      17.570  12.960  36.800  1.00  0.00           O
ATOM    371  C   GLU    19      18.320  17.440  35.240  1.00  0.00           C
ATOM    372  O   GLU    19      18.040  17.630  36.430  1.00  0.00           O
ATOM    373  N   LEU    20      19.110  18.210  34.490  1.00  0.00           N
ATOM    374  H   LEU    20      19.150  17.970  33.520  1.00  0.00           H
ATOM    375  CA  LEU    20      19.670  19.520  34.940  1.00  0.00           C
ATOM    376  HA  LEU    20      20.350  19.380  35.760  1.00  0.00           H
ATOM    377  CB  LEU    20      20.630  20.140  33.850  1.00  0.00           C
ATOM    378  HB1 LEU    20      20.030  20.310  32.940  1.00  0.00           H
ATOM    379  HB2 LEU    20      20.800  21.170  34.090  1.00  0.00           H
ATOM    380  CG  LEU    20      21.890  19.320  33.450  1.00  0.00           C
ATOM    381  HG  LEU    20      21.520  18.320  33.280  1.00  0.00           H
ATOM    382  CD1 LEU    20      22.610  19.900  32.240  1.00  0.00           C
ATOM    383 1HD1 LEU    20      23.520  19.380  32.060  1.00  0.00           H
ATOM    384 2HD1 LEU    20      21.900  19.960  31.410  1.00  0.00           H
ATOM    385 3HD1 LEU    20      22.780  20.910  32.590  1.00  0.00           H
ATOM    386  CD2 LEU    20      22.890  19.360  34.660  1.00  0.00           C
ATOM    387 1HD2 LEU    20      22.460  19.130  35.580  1.00  0.00           H
ATOM    388 2HD2 LEU    20      23.660  18.600  34.560  1.00  0.00           H
ATOM    389 3HD2 LEU    20      23.470  20.330  34.720  1.00  0.00           H
ATOM    390  C   LEU    20      18.610  20.580  35.410  1.00  0.00           C
ATOM    391  O   LEU    20      18.940  21.210  36.390  1.00  0.00           O
ATOM    392  N   ALA    21      17.430  20.740  34.790  1.00  0.00           N
ATOM    393  H   ALA    21      17.380  20.530  33.800  1.00  0.00           H
ATOM    394  CA  ALA    21      16.380  21.690  35.250  1.00  0.00           C
ATOM    395  HA  ALA    21      16.760  22.700  35.300  1.00  0.00           H
ATOM    396  CB  ALA    21      15.220  21.710  34.230  1.00  0.00           C
ATOM    397  HB1 ALA    21      14.310  22.230  34.520  1.00  0.00           H
ATOM    398  HB2 ALA    21      15.480  22.110  33.250  1.00  0.00           H
ATOM    399  HB3 ALA    21      14.950  20.690  33.990  1.00  0.00           H
ATOM    400  C   ALA    21      15.730  21.310  36.580  1.00  0.00           C
ATOM    401  O   ALA    21      15.400  22.180  37.330  1.00  0.00           O
ATOM    402  N   MET    22      15.670  19.970  36.820  1.00  0.00           N
ATOM    403  H   MET    22      15.950  19.350  36.070  1.00  0.00           H
ATOM    404  CA  MET    22      15.290  19.430  38.120  1.00  0.00           C
ATOM    405  HA  MET    22      14.590  20.130  38.590  1.00  0.00           H
ATOM    406  CB  MET    22      14.590  18.060  37.970  1.00  0.00           C
ATOM    407  HB1 MET    22      15.250  17.340  37.580  1.00  0.00           H
ATOM    408  HB2 MET    22      14.320  17.620  38.960  1.00  0.00           H
ATOM    409  CG  MET    22      13.150  18.280  37.320  1.00  0.00           C
ATOM    410  HG1 MET    22      13.170  18.790  36.370  1.00  0.00           H
ATOM    411  HG2 MET    22      12.670  17.280  37.000  1.00  0.00           H
ATOM    412  SD  MET    22      11.970  19.130  38.400  1.00  0.00           S
ATOM    413  CE  MET    22      10.640  19.500  37.130  1.00  0.00           C
ATOM    414  HE1 MET    22      10.440  18.630  36.400  1.00  0.00           H
ATOM    415  HE2 MET    22       9.710  19.940  37.550  1.00  0.00           H
ATOM    416  HE3 MET    22      11.170  20.160  36.420  1.00  0.00           H
ATOM    417  C   MET    22      16.570  19.230  39.010  1.00  0.00           C
ATOM    418  O   MET    22      16.470  18.470  39.970  1.00  0.00           O
ATOM    419  N   GLY    23      17.780  19.840  38.680  1.00  0.00           N
ATOM    420  H   GLY    23      17.860  20.380  37.810  1.00  0.00           H
ATOM    421  CA  GLY    23      18.990  19.780  39.530  1.00  0.00           C
ATOM    422  HA1 GLY    23      18.910  18.870  40.160  1.00  0.00           H
ATOM    423  HA2 GLY    23      19.750  19.640  38.810  1.00  0.00           H
ATOM    424  C   GLY    23      19.250  21.120  40.260  1.00  0.00           C
ATOM    425  O   GLY    23      20.190  21.230  41.010  1.00  0.00           O
ATOM    426  N   VAL    24      18.340  22.070  40.020  1.00  0.00           N
ATOM    427  H   VAL    24      17.700  21.740  39.370  1.00  0.00           H
ATOM    428  CA  VAL    24      18.200  23.430  40.590  1.00  0.00           C
ATOM    429  HA  VAL    24      18.830  23.520  41.430  1.00  0.00           H
ATOM    430  CB  VAL    24      18.760  24.360  39.500  1.00  0.00           C
ATOM    431  HB  VAL    24      18.490  25.380  39.870  1.00  0.00           H
ATOM    432  CG1 VAL    24      20.250  24.550  39.230  1.00  0.00           C
ATOM    433 1HG1 VAL    24      20.470  25.610  39.110  1.00  0.00           H
ATOM    434 2HG1 VAL    24      20.910  24.200  40.030  1.00  0.00           H
ATOM    435 3HG1 VAL    24      20.550  23.900  38.460  1.00  0.00           H
ATOM    436  CG2 VAL    24      18.000  24.340  38.100  1.00  0.00           C
ATOM    437 1HG2 VAL    24      18.280  23.500  37.510  1.00  0.00           H
ATOM    438 2HG2 VAL    24      16.930  24.400  38.220  1.00  0.00           H
ATOM    439 3HG2 VAL    24      18.290  25.230  37.540  1.00  0.00           H
ATOM    440  C   VAL    24      16.720  23.630  41.080  1.00  0.00           C
ATOM    441  O   VAL    24      16.200  24.670  40.810  1.00  0.00           O
ATOM    442  N   TRP    25      16.070  22.680  41.740  1.00  0.00           N
ATOM    443  H   TRP    25      16.490  21.800  41.910  1.00  0.00           H
ATOM    444  CA  TRP    25      14.700  22.800  42.220  1.00  0.00           C
ATOM    445  HA  TRP    25      14.300  23.810  42.020  1.00  0.00           H
ATOM    446  CB  TRP    25      13.840  21.810  41.410  1.00  0.00           C
ATOM    447  HB1 TRP    25      13.730  22.140  40.420  1.00  0.00           H
ATOM    448  HB2 TRP    25      14.250  20.810  41.370  1.00  0.00           H
ATOM    449  CG  TRP    25      12.360  21.740  41.870  1.00  0.00           C
ATOM    450  CD1 TRP    25      11.780  20.610  42.320  1.00  0.00           C
ATOM    451  HD1 TRP    25      12.280  19.670  42.200  1.00  0.00           H
ATOM    452  CD2 TRP    25      11.360  22.810  42.040  1.00  0.00           C
ATOM    453  NE1 TRP    25      10.580  20.940  42.850  1.00  0.00           N
ATOM    454  HE1 TRP    25       9.920  20.250  43.210  1.00  0.00           H
ATOM    455  CE2 TRP    25      10.280  22.270  42.770  1.00  0.00           C
ATOM    456  CE3 TRP    25      11.330  24.210  41.720  1.00  0.00           C
ATOM    457  HE3 TRP    25      12.180  24.570  41.170  1.00  0.00           H
ATOM    458  CZ2 TRP    25       9.180  23.030  43.140  1.00  0.00           C
ATOM    459  HZ2 TRP    25       8.240  22.600  43.570  1.00  0.00           H
ATOM    460  CZ3 TRP    25      10.210  25.020  42.000  1.00  0.00           C
ATOM    461  HZ3 TRP    25      10.200  26.010  41.630  1.00  0.00           H
ATOM    462  CH2 TRP    25       9.080  24.400  42.690  1.00  0.00           C
ATOM    463  HH2 TRP    25       8.150  24.900  43.000  1.00  0.00           H
ATOM    464  C   TRP    25      14.680  22.720  43.730  1.00  0.00           C
ATOM    465  O1  TRP    25      14.580  23.840  44.310  1.00  0.00           O
ATOM    466  O2  TRP    25      14.830  21.620  44.350  1.00  0.00           O
TER
ENDMDL
REMARK    GENERATED BY TRJCONV
TITLE     Protein in water t= 1000.00000 step= 1000000
REMARK    THIS IS A SIMULATION BOX
CRYST1   40.000   40.000   40.000  90.00  90.00  90.00 P 1           1
MODEL        3
ATOM      1  N   THR     1       8.490   0.050  10.450  1.00  0.00           N
ATOM      2  H1  THR     1       9.380   0.050   9.860  1.00  0.00           H
ATOM      3  H2  THR     1       8.600  -0.580  11.190  1.00  0.00           H
ATOM      4  H3  THR     1       7.750  -0.190   9.800  1.00  0.00           H
ATOM      5  CA  THR     1       8.320   1.330  11.040  1.00  0.00           C
ATOM      6  HA  THR     1       7.920   1.940  10.160  1.00  0.00           H
ATOM      7  CB  THR     1       7.180   1.220  12.060  1.00  0.00           C
ATOM      8  HB  THR     1       7.180   2.090  12.690  1.00  0.00           H
ATOM      9  OG1 THR     1       7.410   0.180  12.990  1.00  0.00           O
ATOM     10  HG1 THR     1       7.730   0.600  13.810  1.00  0.00           H
ATOM     11  CG2 THR     1       5.810   1.070  11.440  1.00  0.00           C
ATOM     12 1HG2 THR     1       5.550   1.900  10.810  1.00  0.00           H
ATOM     13 2HG2 THR     1       5.710   0.110  10.890  1.00  0.00           H
ATOM     14 3HG2 THR     1       5.010   1.050  12.230  1.00  0.00           H
ATOM     15  C   THR     1       9.630   1.980  11.500  1.00  0.00           C
ATOM     16  O   THR     1      10.620   1.290  11.830  1.00  0.00           O
ATOM     17  N   TRP     2       9.750   3.350  11.530  1.00  0.00           N
ATOM     18  H   TRP     2       8.920   3.900  11.320  1.00  0.00           H
ATOM     19  CA  TRP     2      11.010   4.050  11.840  1.00  0.00           C
ATOM     20  HA  TRP     2      11.410   3.720  12.770  1.00  0.00           H
ATOM     21  CB  TRP     2      12.210   3.840  10.780  1.00  0.00           C
ATOM     22  HB1 TRP     2      13.190   4.170  11.220  1.00  0.00           H
ATOM     23  HB2 TRP     2      12.450   2.770  10.670  1.00  0.00           H
ATOM     24  CG  TRP     2      12.070   4.660   9.610  1.00  0.00           C
ATOM     25  CD1 TRP     2      12.880   5.710   9.330  1.00  0.00           C
ATOM     26  HD1 TRP     2      13.610   6.220   9.980  1.00  0.00           H
ATOM     27  CD2 TRP     2      11.250   4.460   8.420  1.00  0.00           C
ATOM     28  NE1 TRP     2      12.420   6.290   8.190  1.00  0.00           N
ATOM     29  HE1 TRP     2      12.920   7.080   7.790  1.00  0.00           H
ATOM     30  CE2 TRP     2      11.540   5.490   7.530  1.00  0.00           C
ATOM     31  CE3 TRP     2      10.280   3.540   7.970  1.00  0.00           C
ATOM     32  HE3 TRP     2      10.010   2.640   8.580  1.00  0.00           H
ATOM     33  CZ2 TRP     2      10.900   5.640   6.310  1.00  0.00           C
ATOM     34  HZ2 TRP     2      11.110   6.470   5.680  1.00  0.00           H
ATOM     35  CZ3 TRP     2       9.690   3.640   6.690  1.00  0.00           C
ATOM     36  HZ3 TRP     2       8.770   3.060   6.490  1.00  0.00           H
ATOM     37  CH2 TRP     2       9.930   4.760   5.860  1.00  0.00           C
ATOM     38  HH2 TRP     2       9.480   4.880   4.910  1.00  0.00           H
ATOM     39  C   TRP     2      10.780   5.560  12.090  1.00  0.00           C
ATOM     40  O   TRP     2      11.610   6.240  12.670  1.00  0.00           O
ATOM     41  N   ARG     3       9.760   6.160  11.440  1.00  0.00           N
ATOM     42  H   ARG     3       9.250   5.580  10.810  1.00  0.00           H
ATOM     43  CA  ARG     3       9.570   7.600  11.200  1.00  0.00           C
ATOM     44  HA  ARG     3      10.470   7.990  10.830  1.00  0.00           H
ATOM     45  CB  ARG     3       8.530   7.850  10.060  1.00  0.00           C
ATOM     46  HB1 ARG     3       7.610   7.470  10.360  1.00  0.00           H
ATOM     47  HB2 ARG     3       8.430   8.940  10.060  1.00  0.00           H
ATOM     48  CG  ARG     3       8.850   7.240   8.690  1.00  0.00           C
ATOM     49  HG1 ARG     3       9.760   7.750   8.370  1.00  0.00           H
ATOM     50  HG2 ARG     3       9.060   6.190   8.660  1.00  0.00           H
ATOM     51  CD  ARG     3       7.780   7.700   7.630  1.00  0.00           C
ATOM     52  HD1 ARG     3       6.930   8.280   7.920  1.00  0.00           H
ATOM     53  HD2 ARG     3       8.270   8.330   6.940  1.00  0.00           H
ATOM     54  NE  ARG     3       7.240   6.570   6.820  1.00  0.00           N
ATOM     55  HE  ARG     3       6.810   5.820   7.380  1.00  0.00           H
ATOM     56  CZ  ARG     3       7.120   6.350   5.550  1.00  0.00           C
ATOM     57  NH1 ARG     3       7.570   7.260   4.660  1.00  0.00           N
ATOM     58 1HH1 ARG     3       8.060   8.130   4.830  1.00  0.00           H
ATOM     59 2HH1 ARG     3       7.690   6.950   3.670  1.00  0.00           H
ATOM     60  NH2 ARG     3       6.580   5.200   5.160  1.00  0.00           N
ATOM     61 1HH2 ARG     3       6.370   4.410   5.840  1.00  0.00           H
ATOM     62 2HH2 ARG     3       6.580   5.030   4.170  1.00  0.00           H
ATOM     63  C   ARG     3       9.130   8.370  12.420  1.00  0.00           C
ATOM     64  O   ARG     3       9.420   9.570  12.450  1.00  0.00           O
ATOM     65  N   LEU     4       8.410   7.800  13.410  1.00  0.00           N
ATOM     66  H   LEU     4       8.160   6.870  13.170  1.00  0.00           H
ATOM     67  CA  LEU     4       7.920   8.450  14.630  1.00  0.00           C
ATOM     68  HA  LEU     4       8.040   9.590  14.560  1.00  0.00           H
ATOM     69  CB  LEU     4       6.470   8.080  14.820  1.00  0.00           C
ATOM     70  HB1 LEU     4       6.270   6.980  14.690  1.00  0.00           H
ATOM     71  HB2 LEU     4       6.170   8.290  15.850  1.00  0.00           H
ATOM     72  CG  LEU     4       5.630   8.820  13.760  1.00  0.00           C
ATOM     73  HG  LEU     4       6.250   9.150  12.920  1.00  0.00           H
ATOM     74  CD1 LEU     4       4.720   7.850  13.020  1.00  0.00           C
ATOM     75 1HD1 LEU     4       5.210   7.260  12.300  1.00  0.00           H
ATOM     76 2HD1 LEU     4       4.310   7.120  13.730  1.00  0.00           H
ATOM     77 3HD1 LEU     4       4.110   8.440  12.370  1.00  0.00           H
ATOM     78  CD2 LEU     4       5.050  10.120  14.280  1.00  0.00           C
ATOM     79 1HD2 LEU     4       4.330  10.640  13.580  1.00  0.00           H
ATOM     80 2HD2 LEU     4       4.700   9.930  15.300  1.00  0.00           H
ATOM     81 3HD2 LEU     4       5.780  10.920  14.420  1.00  0.00           H
ATOM     82  C   LEU     4       8.770   8.020  15.840  1.00  0.00           C
ATOM     83  O   LEU     4       8.570   8.600  16.900  1.00  0.00           O
ATOM     84  N   MET     5       9.720   7.060  15.770  1.00  0.00           N
ATOM     85  H   MET     5       9.920   6.660  14.860  1.00  0.00           H
ATOM     86  CA  MET     5      10.550   6.680  16.950  1.00  0.00           C
ATOM     87  HA  MET     5       9.970   6.440  17.790  1.00  0.00           H
ATOM     88  CB  MET     5      11.450   5.450  16.660  1.00  0.00           C
ATOM     89  HB1 MET     5      12.030   5.530  15.730  1.00  0.00           H
ATOM     90  HB2 MET     5      12.080   5.200  17.520  1.00  0.00           H
ATOM     91  CG  MET     5      10.580   4.210  16.460  1.00  0.00           C
ATOM     92  HG1 MET     5      10.080   4.080  17.400  1.00  0.00           H
ATOM     93  HG2 MET     5       9.860   4.410  15.660  1.00  0.00           H
ATOM     94  SD  MET     5      11.450   2.650  16.160  1.00  0.00           S
ATOM     95  CE  MET     5      11.890   2.150  17.830  1.00  0.00           C
ATOM     96  HE1 MET     5      10.990   1.820  18.340  1.00  0.00           H
ATOM     97  HE2 MET     5      12.620   1.410  17.910  1.00  0.00           H
ATOM     98  HE3 MET     5      12.210   3.010  18.320  1.00  0.00           H
ATOM     99  C   MET     5      11.530   7.860  17.180  1.00  0.00           C
ATOM    100  O   MET     5      11.960   8.060  18.290  1.00  0.00           O
ATOM    101  N   LYS     6      11.830   8.730  16.260  1.00  0.00           N
ATOM    102  H   LYS     6      11.500   8.440  15.420  1.00  0.00           H
ATOM    103  CA  LYS     6      12.580   9.960  16.370  1.00  0.00           C
ATOM    104  HA  LYS     6      13.550   9.690  16.610  1.00  0.00           H
ATOM    105  CB  LYS     6      12.850  10.610  15.020  1.00  0.00           C
ATOM    106  HB1 LYS     6      11.840  10.880  14.590  1.00  0.00           H
ATOM    107  HB2 LYS     6      13.480  11.530  15.100  1.00  0.00           H
ATOM    108  CG  LYS     6      13.570   9.630  14.120  1.00  0.00           C
ATOM    109  HG1 LYS     6      14.380   9.100  14.490  1.00  0.00           H
ATOM    110  HG2 LYS     6      12.840   8.850  13.920  1.00  0.00           H
ATOM    111  CD  LYS     6      13.920  10.090  12.710  1.00  0.00           C
ATOM    112  HD1 LYS     6      13.110  10.670  12.250  1.00  0.00           H
ATOM    113  HD2 LYS     6      14.730  10.820  12.870  1.00  0.00           H
ATOM    114  CE  LYS     6      14.440   8.980  11.750  1.00  0.00           C
ATOM    115  HE1 LYS     6      15.380   8.520  12.160  1.00  0.00           H
ATOM    116  HE2 LYS     6      13.650   8.260  11.670  1.00  0.00           H
ATOM    117  NZ  LYS     6      14.640   9.430  10.380  1.00  0.00           N
ATOM    118  HZ1 LYS     6      15.090  10.300  10.400  1.00  0.00           H
ATOM    119  HZ2 LYS     6      15.210   8.780   9.870  1.00  0.00           H
ATOM    120  HZ3 LYS     6      13.820   9.540   9.880  1.00  0.00           H
ATOM    121  C   LYS     6      12.040  11.050  17.280  1.00  0.00           C
ATOM    122  O   LYS     6      12.860  11.800  17.810  1.00  0.00           O
ATOM    123  N   LEU     7      10.780  10.990  17.660  1.00  0.00           N
ATOM    124  H   LEU     7      10.280  10.180  17.260  1.00  0.00           H
ATOM    125  CA  LEU     7      10.180  11.840  18.690  1.00  0.00           C
ATOM    126  HA  LEU     7      10.530  12.930  18.590  1.00  0.00           H
ATOM    127  CB  LEU     7       8.600  11.700  18.640  1.00  0.00           C
ATOM    128  HB1 LEU     7       8.240  10.650  18.830  1.00  0.00           H
ATOM    129  HB2 LEU     7       8.210  12.240  19.530  1.00  0.00           H
ATOM    130  CG  LEU     7       7.800  12.110  17.360  1.00  0.00           C
ATOM    131  HG  LEU     7       8.250  11.690  16.440  1.00  0.00           H
ATOM    132  CD1 LEU     7       6.400  11.490  17.400  1.00  0.00           C
ATOM    133 1HD1 LEU     7       6.020  11.830  18.300  1.00  0.00           H
ATOM    134 2HD1 LEU     7       5.680  11.820  16.690  1.00  0.00           H
ATOM    135 3HD1 LEU     7       6.500  10.350  17.430  1.00  0.00           H
ATOM    136  CD2 LEU     7       7.750  13.590  17.130  1.00  0.00           C
ATOM    137 1HD2 LEU     7       7.460  14.170  18.030  1.00  0.00           H
ATOM    138 2HD2 LEU     7       8.730  13.930  16.960  1.00  0.00           H
ATOM    139 3HD2 LEU     7       7.170  13.910  16.270  1.00  0.00           H
ATOM    140  C   LEU     7      10.500  11.260  20.050  1.00  0.00           C
ATOM    141  O   LEU     7      11.050  11.980  20.940  1.00  0.00           O
ATOM    142  N   VAL     8      10.380   9.940  20.200  1.00  0.00           N
ATOM    143  H   VAL     8       9.870   9.420  19.480  1.00  0.00           H
ATOM    144  CA  VAL     8      10.580   9.260  21.520  1.00  0.00           C
ATOM    145  HA  VAL     8       9.880   9.740  22.250  1.00  0.00           H
ATOM    146  CB  VAL     8      10.110   7.760  21.430  1.00  0.00           C
ATOM    147  HB  VAL     8      10.830   7.120  20.960  1.00  0.00           H
ATOM    148  CG1 VAL     8      10.040   7.180  22.880  1.00  0.00           C
ATOM    149 1HG1 VAL     8      11.050   7.220  23.300  1.00  0.00           H
ATOM    150 2HG1 VAL     8       9.360   7.720  23.580  1.00  0.00           H
ATOM    151 3HG1 VAL     8       9.630   6.180  22.790  1.00  0.00           H
ATOM    152  CG2 VAL     8       8.710   7.480  20.790  1.00  0.00           C
ATOM    153 1HG2 VAL     8       7.930   8.200  21.170  1.00  0.00           H
ATOM    154 2HG2 VAL     8       8.720   7.480  19.690  1.00  0.00           H
ATOM    155 3HG2 VAL     8       8.340   6.540  21.120  1.00  0.00           H
ATOM    156  C   VAL     8      12.080   9.360  21.910  1.00  0.00           C
ATOM    157  O   VAL     8      12.380   9.690  23.070  1.00  0.00           O
ATOM    158  N   LYS     9      12.970   9.010  20.920  1.00  0.00           N
ATOM    159  H   LYS     9      12.620   8.680  20.030  1.00  0.00           H
ATOM    160  CA  LYS     9      14.440   9.200  20.990  1.00  0.00           C
ATOM    161  HA  LYS     9      14.840   8.570  21.760  1.00  0.00           H
ATOM    162  CB  LYS     9      15.080   8.850  19.660  1.00  0.00           C
ATOM    163  HB1 LYS     9      14.740   9.500  18.860  1.00  0.00           H
ATOM    164  HB2 LYS     9      16.110   9.120  19.660  1.00  0.00           H
ATOM    165  CG  LYS     9      14.950   7.280  19.400  1.00  0.00           C
ATOM    166  HG1 LYS     9      15.560   6.690  20.160  1.00  0.00           H
ATOM    167  HG2 LYS     9      13.930   6.960  19.390  1.00  0.00           H
ATOM    168  CD  LYS     9      15.540   6.990  18.000  1.00  0.00           C
ATOM    169  HD1 LYS     9      14.910   7.660  17.420  1.00  0.00           H
ATOM    170  HD2 LYS     9      16.470   7.480  17.990  1.00  0.00           H
ATOM    171  CE  LYS     9      15.470   5.590  17.380  1.00  0.00           C
ATOM    172  HE1 LYS     9      16.240   4.910  17.890  1.00  0.00           H
ATOM    173  HE2 LYS     9      14.550   5.080  17.500  1.00  0.00           H
ATOM    174  NZ  LYS     9      15.880   5.630  15.980  1.00  0.00           N
ATOM    175  HZ1 LYS     9      16.570   6.320  15.750  1.00  0.00           H
ATOM    176  HZ2 LYS     9      16.270   4.700  15.720  1.00  0.00           H
ATOM    177  HZ3 LYS     9      15.090   5.870  15.330  1.00  0.00           H
ATOM    178  C   LYS     9      14.830  10.580  21.530  1.00  0.00           C
ATOM    179  O   LYS     9      15.760  10.750  22.310  1.00  0.00           O
ATOM    180  N   LEU    10      14.160  11.550  20.970  1.00  0.00           N
ATOM    181  H   LEU    10      13.480  11.340  20.190  1.00  0.00           H
ATOM    182  CA  LEU    10      14.520  13.020  21.280  1.00  0.00           C
ATOM    183  HA  LEU    10      15.640  12.950  21.360  1.00  0.00           H
ATOM    184  CB  LEU    10      14.000  13.870  20.110  1.00  0.00           C
ATOM    185  HB1 LEU    10      14.350  13.330  19.150  1.00  0.00           H
ATOM    186  HB2 LEU    10      12.940  14.000  20.070  1.00  0.00           H
ATOM    187  CG  LEU    10      14.610  15.230  20.010  1.00  0.00           C
ATOM    188  HG  LEU    10      14.490  15.610  21.040  1.00  0.00           H
ATOM    189  CD1 LEU    10      16.110  15.220  19.570  1.00  0.00           C
ATOM    190 1HD1 LEU    10      16.570  16.210  19.460  1.00  0.00           H
ATOM    191 2HD1 LEU    10      16.750  14.800  20.370  1.00  0.00           H
ATOM    192 3HD1 LEU    10      16.330  14.580  18.720  1.00  0.00           H
ATOM    193  CD2 LEU    10      13.830  16.190  19.090  1.00  0.00           C
ATOM    194 1HD2 LEU    10      14.220  17.140  19.020  1.00  0.00           H
ATOM    195 2HD2 LEU    10      13.770  15.740  18.060  1.00  0.00           H
ATOM    196 3HD2 LEU    10      12.840  16.340  19.300  1.00  0.00           H
ATOM    197  C   LEU    10      13.980  13.530  22.640  1.00  0.00           C
ATOM    198  O   LEU    10      14.660  14.310  23.250  1.00  0.00           O
ATOM    199  N   ARG    11      12.850  13.020  23.100  1.00  0.00           N
ATOM    200  H   ARG    11      12.300  12.380  22.580  1.00  0.00           H
ATOM    201  CA  ARG    11      12.330  13.210  24.430  1.00  0.00           C
ATOM    202  HA  ARG    11      12.330  14.320  24.500  1.00  0.00           H
ATOM    203  CB  ARG    11      10.870  12.750  24.500  1.00  0.00           C
ATOM    204  HB1 ARG    11      10.870  11.680  24.110  1.00  0.00           H
ATOM    205  HB2 ARG    11      10.470  12.790  25.480  1.00  0.00           H
ATOM    206  CG  ARG    11       9.900  13.540  23.620  1.00  0.00           C
ATOM    207  HG1 ARG    11       9.580  14.390  24.300  1.00  0.00           H
ATOM    208  HG2 ARG    11      10.460  13.850  22.720  1.00  0.00           H
ATOM    209  CD  ARG    11       8.730  12.710  23.140  1.00  0.00           C
ATOM    210  HD1 ARG    11       9.050  11.740  22.710  1.00  0.00           H
ATOM    211  HD2 ARG    11       8.100  12.470  24.020  1.00  0.00           H
ATOM    212  NE  ARG    11       7.970  13.400  22.100  1.00  0.00           N
ATOM    213  HE  ARG    11       8.000  14.390  22.050  1.00  0.00           H
ATOM    214  CZ  ARG    11       6.870  12.940  21.550  1.00  0.00           C
ATOM    215  NH1 ARG    11       6.500  11.660  21.680  1.00  0.00           N
ATOM    216 1HH1 ARG    11       7.110  10.990  22.210  1.00  0.00           H
ATOM    217 2HH1 ARG    11       5.750  11.250  21.130  1.00  0.00           H
ATOM    218  NH2 ARG    11       6.030  13.790  20.890  1.00  0.00           N
ATOM    219 1HH2 ARG    11       6.170  14.730  20.590  1.00  0.00           H
ATOM    220 2HH2 ARG    11       5.090  13.430  20.520  1.00  0.00           H
ATOM    221  C   ARG    11      13.270  12.410  25.450  1.00  0.00           C
ATOM    222  O   ARG    11      13.670  13.010  26.420  1.00  0.00           O
ATOM    223  N   ASP    12      13.750  11.240  25.130  1.00  0.00           N
ATOM    224  H   ASP    12      13.540  10.840  24.250  1.00  0.00           H
ATOM    225  CA  ASP    12      14.670  10.450  25.840  1.00  0.00           C
ATOM    226  HA  ASP    12      14.360  10.350  26.880  1.00  0.00           H
ATOM    227  CB  ASP    12      14.630   9.070  25.090  1.00  0.00           C
ATOM    228  HB1 ASP    12      13.700   8.570  25.210  1.00  0.00           H
ATOM    229  HB2 ASP    12      14.740   9.220  23.990  1.00  0.00           H
ATOM    230  CG  ASP    12      15.830   8.220  25.640  1.00  0.00           C
ATOM    231  OD1 ASP    12      15.980   8.010  26.890  1.00  0.00           O
ATOM    232  OD2 ASP    12      16.570   7.830  24.700  1.00  0.00           O
ATOM    233  C   ASP    12      16.030  11.190  25.960  1.00  0.00           C
ATOM    234  O   ASP    12      16.620  11.330  27.010  1.00  0.00           O
ATOM    235  N   LYS    13      16.610  11.680  24.840  1.00  0.00           N
ATOM    236  H   LYS    13      16.120  11.770  23.920  1.00  0.00           H
ATOM    237  CA  LYS    13      17.860  12.510  24.840  1.00  0.00           C
ATOM    238  HA  LYS    13      18.670  11.940  25.290  1.00  0.00           H
ATOM    239  CB  LYS    13      18.420  12.760  23.400  1.00  0.00           C
ATOM    240  HB1 LYS    13      17.490  13.120  22.930  1.00  0.00           H
ATOM    241  HB2 LYS    13      19.180  13.540  23.300  1.00  0.00           H
ATOM    242  CG  LYS    13      18.960  11.490  22.680  1.00  0.00           C
ATOM    243  HG1 LYS    13      19.790  11.200  23.340  1.00  0.00           H
ATOM    244  HG2 LYS    13      18.210  10.680  22.700  1.00  0.00           H
ATOM    245  CD  LYS    13      19.520  11.720  21.260  1.00  0.00           C
ATOM    246  HD1 LYS    13      18.970  12.550  20.850  1.00  0.00           H
ATOM    247  HD2 LYS    13      20.590  12.020  21.210  1.00  0.00           H
ATOM    248  CE  LYS    13      19.290  10.510  20.430  1.00  0.00           C
ATOM    249  HE1 LYS    13      19.880   9.680  20.940  1.00  0.00           H
ATOM    250  HE2 LYS    13      18.260  10.210  20.400  1.00  0.00           H
ATOM    251  NZ  LYS    13      19.760  10.680  19.040  1.00  0.00           N
ATOM    252  HZ1 LYS    13      19.110  11.300  18.640  1.00  0.00           H
ATOM    253  HZ2 LYS    13      20.660  11.160  19.030  1.00  0.00           H
ATOM    254  HZ3 LYS    13      19.760   9.710  18.610  1.00  0.00           H
ATOM    255  C   LYS    13      17.730  13.850  25.580  1.00  0.00           C
ATOM    256  O   LYS    13      18.600  14.180  26.340  1.00  0.00           O
ATOM    257  N   LYS    14      16.670  14.570  25.350  1.00  0.00           N
ATOM    258  H   LYS    14      16.060  14.280  24.620  1.00  0.00           H
ATOM    259  CA  LYS    14      16.400  15.820  26.020  1.00  0.00           C
ATOM    260  HA  LYS    14      17.180  16.540  25.780  1.00  0.00           H
ATOM    261  CB  LYS    14      15.080  16.550  25.500  1.00  0.00           C
ATOM    262  HB1 LYS    14      14.310  15.740  25.490  1.00  0.00           H
ATOM    263  HB2 LYS    14      14.620  17.250  26.160  1.00  0.00           H
ATOM    264  CG  LYS    14      15.330  17.300  24.190  1.00  0.00           C
ATOM    265  HG1 LYS    14      15.980  18.060  24.560  1.00  0.00           H
ATOM    266  HG2 LYS    14      15.680  16.590  23.400  1.00  0.00           H
ATOM    267  CD  LYS    14      14.050  17.900  23.610  1.00  0.00           C
ATOM    268  HD1 LYS    14      13.330  17.240  23.160  1.00  0.00           H
ATOM    269  HD2 LYS    14      13.470  18.370  24.420  1.00  0.00           H
ATOM    270  CE  LYS    14      14.350  18.900  22.460  1.00  0.00           C
ATOM    271  HE1 LYS    14      15.100  19.590  22.750  1.00  0.00           H
ATOM    272  HE2 LYS    14      14.770  18.280  21.650  1.00  0.00           H
ATOM    273  NZ  LYS    14      13.200  19.580  21.840  1.00  0.00           N
ATOM    274  HZ1 LYS    14      12.460  18.940  21.560  1.00  0.00           H
ATOM    275  HZ2 LYS    14      12.780  20.130  22.570  1.00  0.00           H
ATOM    276  HZ3 LYS    14      13.250  20.200  21.000  1.00  0.00           H
ATOM    277  C   LYS    14      16.220  15.590  27.550  1.00  0.00           C
ATOM    278  O   LYS    14      16.810  16.270  28.360  1.00  0.00           O
ATOM    279  N   LEU    15      15.490  14.550  27.950  1.00  0.00           N
ATOM    280  H   LEU    15      14.930  14.070  27.240  1.00  0.00           H
ATOM    281  CA  LEU    15      15.320  14.130  29.330  1.00  0.00           C
ATOM    282  HA  LEU    15      14.880  14.990  29.810  1.00  0.00           H
ATOM    283  CB  LEU    15      14.270  12.930  29.270  1.00  0.00           C
ATOM    284  HB1 LEU    15      13.420  13.360  28.810  1.00  0.00           H
ATOM    285  HB2 LEU    15      14.680  12.050  28.750  1.00  0.00           H
ATOM    286  CG  LEU    15      13.870  12.340  30.600  1.00  0.00           C
ATOM    287  HG  LEU    15      14.630  11.840  31.050  1.00  0.00           H
ATOM    288  CD1 LEU    15      13.500  13.400  31.620  1.00  0.00           C
ATOM    289 1HD1 LEU    15      12.820  13.030  32.380  1.00  0.00           H
ATOM    290 2HD1 LEU    15      14.340  13.610  32.250  1.00  0.00           H
ATOM    291 3HD1 LEU    15      13.160  14.320  31.250  1.00  0.00           H
ATOM    292  CD2 LEU    15      12.790  11.310  30.430  1.00  0.00           C
ATOM    293 1HD2 LEU    15      12.970  10.480  29.820  1.00  0.00           H
ATOM    294 2HD2 LEU    15      12.470  10.950  31.380  1.00  0.00           H
ATOM    295 3HD2 LEU    15      11.940  11.640  29.860  1.00  0.00           H
ATOM    296  C   LEU    15      16.580  13.760  30.010  1.00  0.00           C
ATOM    297  O   LEU    15      16.790  14.170  31.110  1.00  0.00           O
ATOM    298  N   LYS    16      17.480  13.050  29.320  1.00  0.00           N
ATOM    299  H   LYS    16      17.220  12.790  28.340  1.00  0.00           H
ATOM    300  CA  LYS    16      18.820  12.690  29.740  1.00  0.00           C
ATOM    301  HA  LYS    16      18.780  12.240  30.750  1.00  0.00           H
ATOM    302  CB  LYS    16      19.470  11.790  28.670  1.00  0.00           C
ATOM    303  HB1 LYS    16      18.810  10.980  28.590  1.00  0.00           H
ATOM    304  HB2 LYS    16      19.460  12.240  27.690  1.00  0.00           H
ATOM    305  CG  LYS    16      20.870  11.140  28.980  1.00  0.00           C
ATOM    306  HG1 LYS    16      21.020  10.340  28.220  1.00  0.00           H
ATOM    307  HG2 LYS    16      21.680  11.790  28.780  1.00  0.00           H
ATOM    308  CD  LYS    16      20.870  10.460  30.330  1.00  0.00           C
ATOM    309  HD1 LYS    16      20.630  11.120  31.230  1.00  0.00           H
ATOM    310  HD2 LYS    16      20.000   9.800  30.250  1.00  0.00           H
ATOM    311  CE  LYS    16      22.170   9.670  30.640  1.00  0.00           C
ATOM    312  HE1 LYS    16      22.350   8.940  29.790  1.00  0.00           H
ATOM    313  HE2 LYS    16      22.950  10.410  30.770  1.00  0.00           H
ATOM    314  NZ  LYS    16      21.990   8.950  31.930  1.00  0.00           N
ATOM    315  HZ1 LYS    16      21.070   8.380  31.950  1.00  0.00           H
ATOM    316  HZ2 LYS    16      22.850   8.380  32.120  1.00  0.00           H
ATOM    317  HZ3 LYS    16      21.840   9.690  32.660  1.00  0.00           H
ATOM    318  C   LYS    16      19.690  13.970  29.980  1.00  0.00           C
ATOM    319  O   LYS    16      20.330  13.990  31.010  1.00  0.00           O
ATOM    320  N   ARG    17      19.570  14.980  29.080  1.00  0.00           N
ATOM    321  H   ARG    17      18.950  14.790  28.310  1.00  0.00           H
ATOM    322  CA  ARG    17      20.200  16.320  29.140  1.00  0.00           C
ATOM    323  HA  ARG    17      21.250  16.180  29.430  1.00  0.00           H
ATOM    324  CB  ARG    17      20.140  17.180  27.800  1.00  0.00           C
ATOM    325  HB1 ARG    17      19.040  17.280  27.520  1.00  0.00           H
ATOM    326  HB2 ARG    17      20.530  18.180  28.060  1.00  0.00           H
ATOM    327  CG  ARG    17      21.010  16.470  26.720  1.00  0.00           C
ATOM    328  HG1 ARG    17      22.020  16.390  27.120  1.00  0.00           H
ATOM    329  HG2 ARG    17      20.670  15.480  26.670  1.00  0.00           H
ATOM    330  CD  ARG    17      21.240  17.240  25.380  1.00  0.00           C
ATOM    331  HD1 ARG    17      20.260  17.540  24.890  1.00  0.00           H
ATOM    332  HD2 ARG    17      21.810  18.120  25.580  1.00  0.00           H
ATOM    333  NE  ARG    17      21.890  16.270  24.470  1.00  0.00           N
ATOM    334  HE  ARG    17      21.910  15.250  24.800  1.00  0.00           H
ATOM    335  CZ  ARG    17      22.230  16.580  23.190  1.00  0.00           C
ATOM    336  NH1 ARG    17      22.120  17.820  22.710  1.00  0.00           N
ATOM    337 1HH1 ARG    17      21.710  18.530  23.340  1.00  0.00           H
ATOM    338 2HH1 ARG    17      22.370  18.130  21.790  1.00  0.00           H
ATOM    339  NH2 ARG    17      22.900  15.700  22.450  1.00  0.00           N
ATOM    340 1HH2 ARG    17      23.160  14.790  22.720  1.00  0.00           H
ATOM    341 2HH2 ARG    17      23.090  15.940  21.440  1.00  0.00           H
ATOM    342  C   ARG    17      19.590  17.120  30.310  1.00  0.00           C
ATOM    343  O   ARG    17      20.330  17.710  31.110  1.00  0.00           O
ATOM    344  N   ASN    18      18.280  17.090  30.520  1.00  0.00           N
ATOM    345  H   ASN    18      17.730  16.580  29.850  1.00  0.00           H
ATOM    346  CA  ASN    18      17.650  17.750  31.670  1.00  0.00           C
ATOM    347  HA  ASN    18      17.960  18.870  31.610  1.00  0.00           H
ATOM    348  CB  ASN    18      16.150  17.720  31.670  1.00  0.00           C
ATOM    349  HB1 ASN    18      15.810  17.860  30.650  1.00  0.00           H
ATOM    350  HB2 ASN    18      15.660  16.780  32.070  1.00  0.00           H
ATOM    351  CG  ASN    18      15.620  18.870  32.510  1.00  0.00           C
ATOM    352  OD1 ASN    18      15.690  20.000  32.140  1.00  0.00           O
ATOM    353  ND2 ASN    18      14.970  18.600  33.680  1.00  0.00           N
ATOM    354 1HD2 ASN    18      15.030  17.700  34.080  1.00  0.00           H
ATOM    355 2HD2 ASN    18      14.640  19.290  34.340  1.00  0.00           H
ATOM    356  C   ASN    18      18.170  17.210  33.030  1.00  0.00           C
ATOM    357  O   ASN    18      18.460  17.970  33.890  1.00  0.00           O
ATOM    358  N   GLU    19      18.390  15.940  33.120  1.00  0.00           N
ATOM    359  H   GLU    19      18.230  15.480  32.250  1.00  0.00           H
ATOM    360  CA  GLU    19      18.750  15.170  34.300  1.00  0.00           C
ATOM    361  HA  GLU    19      18.100  15.490  35.090  1.00  0.00           H
ATOM    362  CB  GLU    19      18.650  13.640  33.910  1.00  0.00           C
ATOM    363  HB1 GLU    19      17.620  13.520  33.540  1.00  0.00           H
ATOM    364  HB2 GLU    19      19.270  13.530  33.030  1.00  0.00           H
ATOM    365  CG  GLU    19      18.820  12.500  34.910  1.00  0.00           C
ATOM    366  HG1 GLU    19      18.190  11.660  34.600  1.00  0.00           H
ATOM    367  HG2 GLU    19      19.850  12.190  34.870  1.00  0.00           H
ATOM    368  CD  GLU    19      18.500  12.790  36.340  1.00  0.00           C
ATOM    369  OE1 GLU    19      19.130  12.090  37.180  1.00  0.00           O
ATOM    370  OE2 GLU    19      17.690  13.590  36.800  1.00  0.00           O
ATOM    371  C   GLU    19      20.100  15.530  34.730  1.00  0.00           C
ATOM    372  O   GLU    19      20.320  15.870  35.900  1.00  0.00           O
ATOM    373  N   LEU    20      21.040  15.440  33.790  1.00  0.00           N
ATOM    374  H   LEU    20      20.790  15.210  32.830  1.00  0.00           H
ATOM    375  CA  LEU    20      22.460  15.720  33.990  1.00  0.00           C
ATOM    376  HA  LEU    20      22.930  15.140  34.840  1.00  0.00           H
ATOM    377  CB  LEU    20      23.380  15.260  32.740  1.00  0.00           C
ATOM    378  HB1 LEU    20      23.030  15.540  31.800  1.00  0.00           H
ATOM    379  HB2 LEU    20      24.480  15.540  32.670  1.00  0.00           H
ATOM    380  CG  LEU    20      23.500  13.690  32.690  1.00  0.00           C
ATOM    381  HG  LEU    20      22.540  13.280  32.600  1.00  0.00           H
ATOM    382  CD1 LEU    20      24.130  13.230  31.370  1.00  0.00           C
ATOM    383 1HD1 LEU    20      24.750  12.360  31.630  1.00  0.00           H
ATOM    384 2HD1 LEU    20      23.330  12.960  30.750  1.00  0.00           H
ATOM    385 3HD1 LEU    20      24.780  14.090  30.990  1.00  0.00           H
ATOM    386  CD2 LEU    20      24.210  13.070  33.920  1.00  0.00           C
ATOM    387 1HD2 LEU    20      24.480  12.060  33.640  1.00  0.00           H
ATOM    388 2HD2 LEU    20      25.160  13.560  34.320  1.00  0.00           H
ATOM    389 3HD2 LEU    20      23.410  12.950  34.700  1.00  0.00           H
ATOM    390  C   LEU    20      22.700  17.190  34.280  1.00  0.00           C
ATOM    391  O   LEU    20      23.660  17.460  34.950  1.00  0.00           O
ATOM    392  N   ALA    21      21.950  18.100  33.620  1.00  0.00           N
ATOM    393  H   ALA    21      21.270  17.810  32.940  1.00  0.00           H
ATOM    394  CA  ALA    21      21.960  19.550  33.970  1.00  0.00           C
ATOM    395  HA  ALA    21      22.960  20.030  33.900  1.00  0.00           H
ATOM    396  CB  ALA    21      21.010  20.250  32.950  1.00  0.00           C
ATOM    397  HB1 ALA    21      21.100  21.370  33.090  1.00  0.00           H
ATOM    398  HB2 ALA    21      21.300  19.920  31.960  1.00  0.00           H
ATOM    399  HB3 ALA    21      20.020  19.880  33.200  1.00  0.00           H
ATOM    400  C   ALA    21      21.480  19.880  35.410  1.00  0.00           C
ATOM    401  O   ALA    21      22.230  20.580  36.090  1.00  0.00           O
ATOM    402  N   MET    22      20.470  19.180  35.960  1.00  0.00           N
ATOM    403  H   MET    22      19.910  18.520  35.310  1.00  0.00           H
ATOM    404  CA  MET    22      20.110  19.150  37.360  1.00  0.00           C
ATOM    405  HA  MET    22      20.000  20.190  37.750  1.00  0.00           H
ATOM    406  CB  MET    22      18.720  18.560  37.580  1.00  0.00           C
ATOM    407  HB1 MET    22      18.870  17.550  37.240  1.00  0.00           H
ATOM    408  HB2 MET    22      18.590  18.520  38.660  1.00  0.00           H
ATOM    409  CG  MET    22      17.470  19.130  36.980  1.00  0.00           C
ATOM    410  HG1 MET    22      17.640  19.300  35.940  1.00  0.00           H
ATOM    411  HG2 MET    22      16.750  18.390  37.080  1.00  0.00           H
ATOM    412  SD  MET    22      16.930  20.770  37.640  1.00  0.00           S
ATOM    413  CE  MET    22      15.820  20.030  38.890  1.00  0.00           C
ATOM    414  HE1 MET    22      15.150  20.790  39.360  1.00  0.00           H
ATOM    415  HE2 MET    22      15.220  19.230  38.470  1.00  0.00           H
ATOM    416  HE3 MET    22      16.310  19.590  39.780  1.00  0.00           H
ATOM    417  C   MET    22      21.150  18.390  38.320  1.00  0.00           C
ATOM    418  O   MET    22      21.050  18.430  39.580  1.00  0.00           O
ATOM    419  N   GLY    23      22.100  17.700  37.760  1.00  0.00           N
ATOM    420  H   GLY    23      22.100  17.650  36.740  1.00  0.00           H
ATOM    421  CA  GLY    23      23.080  16.870  38.380  1.00  0.00           C
ATOM    422  HA1 GLY    23      22.740  16.450  39.300  1.00  0.00           H
ATOM    423  HA2 GLY    23      23.360  16.090  37.680  1.00  0.00           H
ATOM    424  C   GLY    23      24.380  17.570  38.700  1.00  0.00           C
ATOM    425  O   GLY    23      25.220  17.120  39.460  1.00  0.00           O
ATOM    426  N   VAL    24      24.510  18.810  38.140  1.00  0.00           N
ATOM    427  H   VAL    24      23.810  19.160  37.520  1.00  0.00           H
ATOM    428  CA  VAL    24      25.690  19.690  38.330  1.00  0.00           C
ATOM    429  HA  VAL    24      26.360  19.360  39.120  1.00  0.00           H
ATOM    430  CB  VAL    24      26.460  19.770  37.010  1.00  0.00           C
ATOM    431  HB  VAL    24      27.190  20.570  37.140  1.00  0.00           H
ATOM    432  CG1 VAL    24      27.320  18.520  36.580  1.00  0.00           C
ATOM    433 1HG1 VAL    24      28.120  18.140  37.230  1.00  0.00           H
ATOM    434 2HG1 VAL    24      26.680  17.730  36.480  1.00  0.00           H
ATOM    435 3HG1 VAL    24      27.890  18.610  35.660  1.00  0.00           H
ATOM    436  CG2 VAL    24      25.610  20.310  35.910  1.00  0.00           C
ATOM    437 1HG2 VAL    24      25.470  21.400  35.960  1.00  0.00           H
ATOM    438 2HG2 VAL    24      26.010  19.920  34.950  1.00  0.00           H
ATOM    439 3HG2 VAL    24      24.610  19.910  36.000  1.00  0.00           H
ATOM    440  C   VAL    24      25.300  21.060  38.970  1.00  0.00           C
ATOM    441  O   VAL    24      25.750  22.140  38.550  1.00  0.00           O
ATOM    442  N   TRP    25      24.270  20.900  39.810  1.00  0.00           N
ATOM    443  H   TRP    25      24.030  19.910  40.100  1.00  0.00           H
ATOM    444  CA  TRP    25      23.650  21.930  40.620  1.00  0.00           C
ATOM    445  HA  TRP    25      23.440  22.770  39.960  1.00  0.00           H
ATOM    446  CB  TRP    25      22.290  21.420  41.180  1.00  0.00           C
ATOM    447  HB1 TRP    25      21.760  20.790  40.450  1.00  0.00           H
ATOM    448  HB2 TRP    25      22.480  20.800  42.050  1.00  0.00           H
ATOM    449  CG  TRP    25      21.320  22.510  41.640  1.00  0.00           C
ATOM    450  CD1 TRP    25      21.310  23.090  42.870  1.00  0.00           C
ATOM    451  HD1 TRP    25      22.010  22.850  43.640  1.00  0.00           H
ATOM    452  CD2 TRP    25      20.090  23.030  40.970  1.00  0.00           C
ATOM    453  NE1 TRP    25      20.230  23.920  42.970  1.00  0.00           N
ATOM    454  HE1 TRP    25      20.000  24.430  43.820  1.00  0.00           H
ATOM    455  CE2 TRP    25      19.460  23.980  41.820  1.00  0.00           C
ATOM    456  CE3 TRP    25      19.480  22.800  39.730  1.00  0.00           C
ATOM    457  HE3 TRP    25      19.930  22.050  39.110  1.00  0.00           H
ATOM    458  CZ2 TRP    25      18.310  24.680  41.430  1.00  0.00           C
ATOM    459  HZ2 TRP    25      17.780  25.320  42.200  1.00  0.00           H
ATOM    460  CZ3 TRP    25      18.410  23.500  39.280  1.00  0.00           C
ATOM    461  HZ3 TRP    25      17.990  23.440  38.270  1.00  0.00           H
ATOM    462  CH2 TRP    25      17.780  24.380  40.180  1.00  0.00           C
ATOM    463  HH2 TRP    25      16.820  24.810  39.780  1.00  0.00           H
ATOM    464  C   TRP    25      24.540  22.330  41.760  1.00  0.00           C
ATOM    465  O1  TRP    25      24.840  23.510  42.010  1.00  0.00           O
ATOM    466  O2  TRP    25      24.930  21.370  42.530  1.00  0.00           O
TER
ENDMDL
REMARK    GENERATED BY TRJCONV
TITLE     Protein in water t= 1500.00000 step= 1500000
REMARK    THIS IS A SIMULATION BOX
CRYST1   40.000   40.000   40.000  90.00  90.00  90.00 P 1           1
MODEL        4
ATOM      1  N   THR     1       6.610  -3.080   6.780  1.00  0.00           N
ATOM      2  H1  THR     1       7.290  -3.490   7.450  1.00  0.00           H
ATOM      3  H2  THR     1       5.820  -3.650   6.570  1.00  0.00           H
ATOM      4  H3  THR     1       7.080  -2.810   5.900  1.00  0.00           H
ATOM      5  CA  THR     1       6.090  -1.820   7.390  1.00  0.00           C
ATOM      6  HA  THR     1       5.300  -1.420   6.750  1.00  0.00           H
ATOM      7  CB  THR     1       5.580  -2.100   8.800  1.00  0.00           C
ATOM      8  HB  THR     1       5.350  -1.130   9.260  1.00  0.00           H
ATOM      9  OG1 THR     1       6.650  -2.730   9.550  1.00  0.00           O
ATOM     10  HG1 THR     1       6.560  -2.640  10.500  1.00  0.00           H
ATOM     11  CG2 THR     1       4.350  -2.970   8.870  1.00  0.00           C
ATOM     12 1HG2 THR     1       3.970  -3.220   9.840  1.00  0.00           H
ATOM     13 2HG2 THR     1       3.470  -2.480   8.440  1.00  0.00           H
ATOM     14 3HG2 THR     1       4.480  -3.790   8.320  1.00  0.00           H
ATOM     15  C   THR     1       7.290  -0.830   7.330  1.00  0.00           C
ATOM     16  O   THR     1       8.440  -1.260   7.210  1.00  0.00           O
ATOM     17  N   TRP     2       7.140   0.510   7.420  1.00  0.00           N
ATOM     18  H   TRP     2       6.230   0.930   7.500  1.00  0.00           H
ATOM     19  CA  TRP     2       8.190   1.530   7.400  1.00  0.00           C
ATOM     20  HA  TRP     2       8.990   1.120   7.980  1.00  0.00           H
ATOM     21  CB  TRP     2       8.700   1.820   6.000  1.00  0.00           C
ATOM     22  HB1 TRP     2       9.540   2.450   5.980  1.00  0.00           H
ATOM     23  HB2 TRP     2       9.020   0.910   5.460  1.00  0.00           H
ATOM     24  CG  TRP     2       7.720   2.460   5.010  1.00  0.00           C
ATOM     25  CD1 TRP     2       7.480   3.790   4.830  1.00  0.00           C
ATOM     26  HD1 TRP     2       7.900   4.510   5.560  1.00  0.00           H
ATOM     27  CD2 TRP     2       6.880   1.860   4.030  1.00  0.00           C
ATOM     28  NE1 TRP     2       6.720   4.050   3.730  1.00  0.00           N
ATOM     29  HE1 TRP     2       6.580   4.980   3.420  1.00  0.00           H
ATOM     30  CE2 TRP     2       6.250   2.880   3.200  1.00  0.00           C
ATOM     31  CE3 TRP     2       6.570   0.520   3.660  1.00  0.00           C
ATOM     32  HE3 TRP     2       7.100  -0.290   4.200  1.00  0.00           H
ATOM     33  CZ2 TRP     2       5.410   2.590   2.120  1.00  0.00           C
ATOM     34  HZ2 TRP     2       4.980   3.370   1.490  1.00  0.00           H
ATOM     35  CZ3 TRP     2       5.640   0.200   2.650  1.00  0.00           C
ATOM     36  HZ3 TRP     2       5.460  -0.820   2.480  1.00  0.00           H
ATOM     37  CH2 TRP     2       5.080   1.240   1.940  1.00  0.00           C
ATOM     38  HH2 TRP     2       4.350   0.860   1.170  1.00  0.00           H
ATOM     39  C   TRP     2       7.750   2.780   8.120  1.00  0.00           C
ATOM     40  O   TRP     2       8.540   3.350   8.860  1.00  0.00           O
ATOM     41  N   ARG     3       6.500   3.220   7.830  1.00  0.00           N
ATOM     42  H   ARG     3       6.070   2.660   7.120  1.00  0.00           H
ATOM     43  CA  ARG     3       5.870   4.460   8.270  1.00  0.00           C
ATOM     44  HA  ARG     3       6.360   5.330   7.760  1.00  0.00           H
ATOM     45  CB  ARG     3       4.310   4.550   7.900  1.00  0.00           C
ATOM     46  HB1 ARG     3       3.810   3.670   8.280  1.00  0.00           H
ATOM     47  HB2 ARG     3       3.800   5.340   8.450  1.00  0.00           H
ATOM     48  CG  ARG     3       4.050   4.690   6.390  1.00  0.00           C
ATOM     49  HG1 ARG     3       4.410   5.680   6.040  1.00  0.00           H
ATOM     50  HG2 ARG     3       4.730   4.040   5.850  1.00  0.00           H
ATOM     51  CD  ARG     3       2.570   4.670   6.050  1.00  0.00           C
ATOM     52  HD1 ARG     3       2.260   3.740   6.490  1.00  0.00           H
ATOM     53  HD2 ARG     3       2.060   5.470   6.500  1.00  0.00           H
ATOM     54  NE  ARG     3       2.460   4.440   4.630  1.00  0.00           N
ATOM     55  HE  ARG     3       2.570   3.430   4.440  1.00  0.00           H
ATOM     56  CZ  ARG     3       2.310   5.360   3.540  1.00  0.00           C
ATOM     57  NH1 ARG     3       2.120   6.700   3.770  1.00  0.00           N
ATOM     58 1HH1 ARG     3       2.090   7.090   4.750  1.00  0.00           H
ATOM     59 2HH1 ARG     3       2.030   7.460   3.070  1.00  0.00           H
ATOM     60  NH2 ARG     3       2.110   4.940   2.260  1.00  0.00           N
ATOM     61 1HH2 ARG     3       2.240   3.980   2.000  1.00  0.00           H
ATOM     62 2HH2 ARG     3       1.800   5.620   1.540  1.00  0.00           H
ATOM     63  C   ARG     3       6.190   4.830   9.760  1.00  0.00           C
ATOM     64  O   ARG     3       6.490   5.970  10.100  1.00  0.00           O
ATOM     65  N   LEU     4       5.960   3.960  10.710  1.00  0.00           N
ATOM     66  H   LEU     4       5.630   3.040  10.380  1.00  0.00           H
ATOM     67  CA  LEU     4       6.170   4.180  12.170  1.00  0.00           C
ATOM     68  HA  LEU     4       5.890   5.170  12.490  1.00  0.00           H
ATOM     69  CB  LEU     4       5.260   3.290  12.940  1.00  0.00           C
ATOM     70  HB1 LEU     4       5.540   2.260  12.740  1.00  0.00           H
ATOM     71  HB2 LEU     4       5.420   3.460  14.100  1.00  0.00           H
ATOM     72  CG  LEU     4       3.770   3.510  12.590  1.00  0.00           C
ATOM     73  HG  LEU     4       3.510   3.170  11.560  1.00  0.00           H
ATOM     74  CD1 LEU     4       2.820   2.660  13.510  1.00  0.00           C
ATOM     75 1HD1 LEU     4       3.230   1.620  13.430  1.00  0.00           H
ATOM     76 2HD1 LEU     4       2.890   3.060  14.540  1.00  0.00           H
ATOM     77 3HD1 LEU     4       1.840   2.620  13.100  1.00  0.00           H
ATOM     78  CD2 LEU     4       3.270   4.960  12.570  1.00  0.00           C
ATOM     79 1HD2 LEU     4       3.750   5.480  13.380  1.00  0.00           H
ATOM     80 2HD2 LEU     4       3.630   5.470  11.650  1.00  0.00           H
ATOM     81 3HD2 LEU     4       2.120   5.090  12.720  1.00  0.00           H
ATOM     82  C   LEU     4       7.620   3.820  12.690  1.00  0.00           C
ATOM     83  O   LEU     4       7.970   4.320  13.750  1.00  0.00           O
ATOM     84  N   MET     5       8.460   3.200  11.780  1.00  0.00           N
ATOM     85  H   MET     5       8.090   3.200  10.810  1.00  0.00           H
ATOM     86  CA  MET     5       9.870   2.900  12.160  1.00  0.00           C
ATOM     87  HA  MET     5       9.830   2.410  13.160  1.00  0.00           H
ATOM     88  CB  MET     5      10.390   2.100  11.010  1.00  0.00           C
ATOM     89  HB1 MET     5       9.560   1.510  10.530  1.00  0.00           H
ATOM     90  HB2 MET     5      10.710   2.680  10.180  1.00  0.00           H
ATOM     91  CG  MET     5      11.510   1.070  11.340  1.00  0.00           C
ATOM     92  HG1 MET     5      11.550   0.970  12.470  1.00  0.00           H
ATOM     93  HG2 MET     5      11.210   0.160  10.900  1.00  0.00           H
ATOM     94  SD  MET     5      13.180   1.530  10.810  1.00  0.00           S
ATOM     95  CE  MET     5      14.160   0.320  11.780  1.00  0.00           C
ATOM     96  HE1 MET     5      14.200  -0.690  11.430  1.00  0.00           H
ATOM     97  HE2 MET     5      15.190   0.760  11.890  1.00  0.00           H
ATOM     98  HE3 MET     5      13.830   0.320  12.810  1.00  0.00           H
ATOM     99  C   MET     5      10.750   4.170  12.350  1.00  0.00           C
ATOM    100  O   MET     5      11.630   4.050  13.180  1.00  0.00           O
ATOM    101  N   LYS     6      10.350   5.320  11.720  1.00  0.00           N
ATOM    102  H   LYS     6       9.540   5.350  11.150  1.00  0.00           H
ATOM    103  CA  LYS     6      11.190   6.550  11.550  1.00  0.00           C
ATOM    104  HA  LYS     6      12.230   6.280  11.400  1.00  0.00           H
ATOM    105  CB  LYS     6      10.690   7.330  10.290  1.00  0.00           C
ATOM    106  HB1 LYS     6       9.660   7.630  10.490  1.00  0.00           H
ATOM    107  HB2 LYS     6      11.320   8.210  10.180  1.00  0.00           H
ATOM    108  CG  LYS     6      10.980   6.600   8.970  1.00  0.00           C
ATOM    109  HG1 LYS     6      12.010   6.410   8.930  1.00  0.00           H
ATOM    110  HG2 LYS     6      10.480   5.650   9.010  1.00  0.00           H
ATOM    111  CD  LYS     6      10.320   7.380   7.840  1.00  0.00           C
ATOM    112  HD1 LYS     6       9.230   7.380   7.940  1.00  0.00           H
ATOM    113  HD2 LYS     6      10.520   8.410   8.050  1.00  0.00           H
ATOM    114  CE  LYS     6      10.710   6.930   6.390  1.00  0.00           C
ATOM    115  HE1 LYS     6      11.740   7.130   6.190  1.00  0.00           H
ATOM    116  HE2 LYS     6      10.380   5.960   6.260  1.00  0.00           H
ATOM    117  NZ  LYS     6      10.000   7.700   5.360  1.00  0.00           N
ATOM    118  HZ1 LYS     6       8.950   7.630   5.330  1.00  0.00           H
ATOM    119  HZ2 LYS     6      10.150   8.700   5.500  1.00  0.00           H
ATOM    120  HZ3 LYS     6      10.300   7.440   4.400  1.00  0.00           H
ATOM    121  C   LYS     6      11.170   7.400  12.730  1.00  0.00           C
ATOM    122  O   LYS     6      11.880   8.430  12.770  1.00  0.00           O
ATOM    123  N   LEU     7      10.400   6.980  13.720  1.00  0.00           N
ATOM    124  H   LEU     7      10.050   6.070  13.620  1.00  0.00           H
ATOM    125  CA  LEU     7      10.150   7.710  14.940  1.00  0.00           C
ATOM    126  HA  LEU     7      10.480   8.740  14.920  1.00  0.00           H
ATOM    127  CB  LEU     7       8.690   7.490  15.430  1.00  0.00           C
ATOM    128  HB1 LEU     7       8.590   6.390  15.680  1.00  0.00           H
ATOM    129  HB2 LEU     7       8.430   8.010  16.330  1.00  0.00           H
ATOM    130  CG  LEU     7       7.680   7.940  14.320  1.00  0.00           C
ATOM    131  HG  LEU     7       7.890   7.220  13.530  1.00  0.00           H
ATOM    132  CD1 LEU     7       6.210   7.620  14.720  1.00  0.00           C
ATOM    133 1HD1 LEU     7       5.530   7.770  13.870  1.00  0.00           H
ATOM    134 2HD1 LEU     7       6.300   6.540  15.060  1.00  0.00           H
ATOM    135 3HD1 LEU     7       5.910   8.210  15.500  1.00  0.00           H
ATOM    136  CD2 LEU     7       7.960   9.390  13.790  1.00  0.00           C
ATOM    137 1HD2 LEU     7       8.140  10.020  14.570  1.00  0.00           H
ATOM    138 2HD2 LEU     7       8.860   9.570  13.130  1.00  0.00           H
ATOM    139 3HD2 LEU     7       7.100   9.840  13.350  1.00  0.00           H
ATOM    140  C   LEU     7      11.000   7.130  16.080  1.00  0.00           C
ATOM    141  O   LEU     7      11.220   7.770  17.090  1.00  0.00           O
ATOM    142  N   VAL     8      11.610   5.930  15.870  1.00  0.00           N
ATOM    143  H   VAL     8      11.230   5.500  15.040  1.00  0.00           H
ATOM    144  CA  VAL     8      12.280   5.130  16.890  1.00  0.00           C
ATOM    145  HA  VAL     8      11.690   5.060  17.800  1.00  0.00           H
ATOM    146  CB  VAL     8      12.490   3.710  16.370  1.00  0.00           C
ATOM    147  HB  VAL     8      12.840   3.820  15.400  1.00  0.00           H
ATOM    148  CG1 VAL     8      13.430   2.690  17.140  1.00  0.00           C
ATOM    149 1HG1 VAL     8      13.810   1.890  16.520  1.00  0.00           H
ATOM    150 2HG1 VAL     8      14.270   3.140  17.520  1.00  0.00           H
ATOM    151 3HG1 VAL     8      12.900   2.310  18.000  1.00  0.00           H
ATOM    152  CG2 VAL     8      11.090   3.000  16.160  1.00  0.00           C
ATOM    153 1HG2 VAL     8      11.100   2.110  16.670  1.00  0.00           H
ATOM    154 2HG2 VAL     8      10.350   3.700  16.660  1.00  0.00           H
ATOM    155 3HG2 VAL     8      10.870   2.820  15.130  1.00  0.00           H
ATOM    156  C   VAL     8      13.540   5.820  17.380  1.00  0.00           C
ATOM    157  O   VAL     8      13.660   6.130  18.590  1.00  0.00           O
ATOM    158  N   LYS     9      14.470   6.180  16.500  1.00  0.00           N
ATOM    159  H   LYS     9      14.460   5.950  15.500  1.00  0.00           H
ATOM    160  CA  LYS     9      15.670   6.940  16.850  1.00  0.00           C
ATOM    161  HA  LYS     9      16.340   6.350  17.500  1.00  0.00           H
ATOM    162  CB  LYS     9      16.540   7.090  15.550  1.00  0.00           C
ATOM    163  HB1 LYS     9      17.480   7.540  15.910  1.00  0.00           H
ATOM    164  HB2 LYS     9      16.690   6.160  15.040  1.00  0.00           H
ATOM    165  CG  LYS     9      15.830   7.920  14.470  1.00  0.00           C
ATOM    166  HG1 LYS     9      14.930   7.470  14.150  1.00  0.00           H
ATOM    167  HG2 LYS     9      15.580   8.870  14.770  1.00  0.00           H
ATOM    168  CD  LYS     9      16.820   7.930  13.250  1.00  0.00           C
ATOM    169  HD1 LYS     9      17.790   8.210  13.570  1.00  0.00           H
ATOM    170  HD2 LYS     9      16.860   6.950  12.800  1.00  0.00           H
ATOM    171  CE  LYS     9      16.280   8.710  12.060  1.00  0.00           C
ATOM    172  HE1 LYS     9      15.260   8.450  11.610  1.00  0.00           H
ATOM    173  HE2 LYS     9      16.030   9.750  12.380  1.00  0.00           H
ATOM    174  NZ  LYS     9      17.320   8.740  10.970  1.00  0.00           N
ATOM    175  HZ1 LYS     9      17.610   7.740  10.680  1.00  0.00           H
ATOM    176  HZ2 LYS     9      16.790   9.060  10.200  1.00  0.00           H
ATOM    177  HZ3 LYS     9      18.250   9.260  11.080  1.00  0.00           H
ATOM    178  C   LYS     9      15.330   8.330  17.400  1.00  0.00           C
ATOM    179  O   LYS     9      16.080   8.830  18.220  1.00  0.00           O
ATOM    180  N   LEU    10      14.240   9.040  17.030  1.00  0.00           N
ATOM    181  H   LEU    10      13.560   8.740  16.290  1.00  0.00           H
ATOM    182  CA  LEU    10      13.900  10.290  17.770  1.00  0.00           C
ATOM    183  HA  LEU    10      14.700  10.940  17.860  1.00  0.00           H
ATOM    184  CB  LEU    10      12.610  11.010  17.150  1.00  0.00           C
ATOM    185  HB1 LEU    10      11.770  10.280  17.240  1.00  0.00           H
ATOM    186  HB2 LEU    10      12.340  11.910  17.740  1.00  0.00           H
ATOM    187  CG  LEU    10      12.850  11.320  15.570  1.00  0.00           C
ATOM    188  HG  LEU    10      13.070  10.320  15.060  1.00  0.00           H
ATOM    189  CD1 LEU    10      11.580  11.810  14.830  1.00  0.00           C
ATOM    190 1HD1 LEU    10      11.520  12.910  15.010  1.00  0.00           H
ATOM    191 2HD1 LEU    10      11.750  11.740  13.750  1.00  0.00           H
ATOM    192 3HD1 LEU    10      10.690  11.300  15.060  1.00  0.00           H
ATOM    193  CD2 LEU    10      14.120  12.150  15.380  1.00  0.00           C
ATOM    194 1HD2 LEU    10      15.030  11.570  15.760  1.00  0.00           H
ATOM    195 2HD2 LEU    10      14.380  12.240  14.360  1.00  0.00           H
ATOM    196 3HD2 LEU    10      13.990  13.120  15.850  1.00  0.00           H
ATOM    197  C   LEU    10      13.570  10.060  19.250  1.00  0.00           C
ATOM    198  O   LEU    10      14.100  10.750  20.110  1.00  0.00           O
ATOM    199  N   ARG    11      12.860   8.950  19.540  1.00  0.00           N
ATOM    200  H   ARG    11      12.560   8.370  18.810  1.00  0.00           H
ATOM    201  CA  ARG    11      12.450   8.580  20.860  1.00  0.00           C
ATOM    202  HA  ARG    11      11.950   9.410  21.350  1.00  0.00           H
ATOM    203  CB  ARG    11      11.390   7.420  20.820  1.00  0.00           C
ATOM    204  HB1 ARG    11      11.750   6.500  20.430  1.00  0.00           H
ATOM    205  HB2 ARG    11      11.160   7.170  21.870  1.00  0.00           H
ATOM    206  CG  ARG    11      10.110   8.010  20.200  1.00  0.00           C
ATOM    207  HG1 ARG    11       9.940   8.960  20.630  1.00  0.00           H
ATOM    208  HG2 ARG    11      10.210   8.350  19.200  1.00  0.00           H
ATOM    209  CD  ARG    11       8.950   7.060  20.430  1.00  0.00           C
ATOM    210  HD1 ARG    11       9.220   6.060  20.180  1.00  0.00           H
ATOM    211  HD2 ARG    11       8.890   7.150  21.520  1.00  0.00           H
ATOM    212  NE  ARG    11       7.760   7.470  19.660  1.00  0.00           N
ATOM    213  HE  ARG    11       7.640   8.480  19.650  1.00  0.00           H
ATOM    214  CZ  ARG    11       7.150   6.640  18.830  1.00  0.00           C
ATOM    215  NH1 ARG    11       7.390   5.360  18.630  1.00  0.00           N
ATOM    216 1HH1 ARG    11       7.950   4.860  19.310  1.00  0.00           H
ATOM    217 2HH1 ARG    11       7.000   4.800  17.880  1.00  0.00           H
ATOM    218  NH2 ARG    11       6.150   7.180  18.240  1.00  0.00           N
ATOM    219 1HH2 ARG    11       6.010   8.180  18.180  1.00  0.00           H
ATOM    220 2HH2 ARG    11       5.420   6.560  17.870  1.00  0.00           H
ATOM    221  C   ARG    11      13.600   8.110  21.760  1.00  0.00           C
ATOM    222  O   ARG    11      13.620   8.470  22.890  1.00  0.00           O
ATOM    223  N   ASP    12      14.580   7.440  21.100  1.00  0.00           N
ATOM    224  H   ASP    12      14.490   7.240  20.090  1.00  0.00           H
ATOM    225  CA  ASP    12      15.810   6.900  21.700  1.00  0.00           C
ATOM    226  HA  ASP    12      15.490   6.400  22.640  1.00  0.00           H
ATOM    227  CB  ASP    12      16.520   5.880  20.750  1.00  0.00           C
ATOM    228  HB1 ASP    12      16.230   4.950  21.080  1.00  0.00           H
ATOM    229  HB2 ASP    12      16.170   5.920  19.740  1.00  0.00           H
ATOM    230  CG  ASP    12      18.080   5.820  20.690  1.00  0.00           C
ATOM    231  OD1 ASP    12      18.740   5.120  21.490  1.00  0.00           O
ATOM    232  OD2 ASP    12      18.610   6.470  19.780  1.00  0.00           O
ATOM    233  C   ASP    12      16.670   8.080  22.070  1.00  0.00           C
ATOM    234  O   ASP    12      17.280   8.010  23.120  1.00  0.00           O
ATOM    235  N   LYS    13      16.740   9.210  21.280  1.00  0.00           N
ATOM    236  H   LYS    13      16.410   9.080  20.350  1.00  0.00           H
ATOM    237  CA  LYS    13      17.520  10.420  21.730  1.00  0.00           C
ATOM    238  HA  LYS    13      18.500  10.050  22.140  1.00  0.00           H
ATOM    239  CB  LYS    13      17.750  11.200  20.380  1.00  0.00           C
ATOM    240  HB1 LYS    13      16.890  11.190  19.830  1.00  0.00           H
ATOM    241  HB2 LYS    13      18.150  12.180  20.530  1.00  0.00           H
ATOM    242  CG  LYS    13      18.860  10.510  19.470  1.00  0.00           C
ATOM    243  HG1 LYS    13      19.840  10.440  19.990  1.00  0.00           H
ATOM    244  HG2 LYS    13      18.620   9.570  19.030  1.00  0.00           H
ATOM    245  CD  LYS    13      19.380  11.310  18.260  1.00  0.00           C
ATOM    246  HD1 LYS    13      19.650  12.320  18.660  1.00  0.00           H
ATOM    247  HD2 LYS    13      20.400  10.950  17.990  1.00  0.00           H
ATOM    248  CE  LYS    13      18.550  11.180  16.960  1.00  0.00           C
ATOM    249  HE1 LYS    13      18.640  10.130  16.560  1.00  0.00           H
ATOM    250  HE2 LYS    13      17.550  11.510  17.000  1.00  0.00           H
ATOM    251  NZ  LYS    13      19.210  12.020  15.870  1.00  0.00           N
ATOM    252  HZ1 LYS    13      19.250  13.020  16.080  1.00  0.00           H
ATOM    253  HZ2 LYS    13      20.160  11.700  15.790  1.00  0.00           H
ATOM    254  HZ3 LYS    13      18.750  11.990  14.920  1.00  0.00           H
ATOM    255  C   LYS    13      16.740  11.280  22.730  1.00  0.00           C
ATOM    256  O   LYS    13      17.350  11.750  23.650  1.00  0.00           O
ATOM    257  N   LYS    14      15.380  11.300  22.780  1.00  0.00           N
ATOM    258  H   LYS    14      14.960  10.880  21.940  1.00  0.00           H
ATOM    259  CA  LYS    14      14.490  11.830  23.760  1.00  0.00           C
ATOM    260  HA  LYS    14      14.810  12.880  23.880  1.00  0.00           H
ATOM    261  CB  LYS    14      13.050  11.940  23.150  1.00  0.00           C
ATOM    262  HB1 LYS    14      12.750  11.030  22.630  1.00  0.00           H
ATOM    263  HB2 LYS    14      12.260  11.920  23.960  1.00  0.00           H
ATOM    264  CG  LYS    14      12.970  13.170  22.240  1.00  0.00           C
ATOM    265  HG1 LYS    14      12.890  14.060  22.820  1.00  0.00           H
ATOM    266  HG2 LYS    14      13.910  13.360  21.650  1.00  0.00           H
ATOM    267  CD  LYS    14      11.730  13.230  21.360  1.00  0.00           C
ATOM    268  HD1 LYS    14      11.910  12.370  20.800  1.00  0.00           H
ATOM    269  HD2 LYS    14      10.760  13.080  21.850  1.00  0.00           H
ATOM    270  CE  LYS    14      11.920  14.430  20.460  1.00  0.00           C
ATOM    271  HE1 LYS    14      12.180  15.340  21.080  1.00  0.00           H
ATOM    272  HE2 LYS    14      12.720  14.170  19.840  1.00  0.00           H
ATOM    273  NZ  LYS    14      10.790  14.690  19.640  1.00  0.00           N
ATOM    274  HZ1 LYS    14      10.090  15.250  20.140  1.00  0.00           H
ATOM    275  HZ2 LYS    14      11.090  15.170  18.800  1.00  0.00           H
ATOM    276  HZ3 LYS    14      10.370  13.850  19.230  1.00  0.00           H
ATOM    277  C   LYS    14      14.610  11.140  25.120  1.00  0.00           C
ATOM    278  O   LYS    14      14.590  11.820  26.180  1.00  0.00           O
ATOM    279  N   LEU    15      14.840   9.790  25.170  1.00  0.00           N
ATOM    280  H   LEU    15      14.780   9.290  24.250  1.00  0.00           H
ATOM    281  CA  LEU    15      15.320   9.040  26.350  1.00  0.00           C
ATOM    282  HA  LEU    15      14.570   9.290  27.120  1.00  0.00           H
ATOM    283  CB  LEU    15      15.360   7.540  26.040  1.00  0.00           C
ATOM    284  HB1 LEU    15      15.710   7.380  25.060  1.00  0.00           H
ATOM    285  HB2 LEU    15      16.120   7.030  26.600  1.00  0.00           H
ATOM    286  CG  LEU    15      14.070   6.820  26.430  1.00  0.00           C
ATOM    287  HG  LEU    15      13.180   7.380  26.180  1.00  0.00           H
ATOM    288  CD1 LEU    15      14.100   5.530  25.670  1.00  0.00           C
ATOM    289 1HD1 LEU    15      13.280   4.840  25.940  1.00  0.00           H
ATOM    290 2HD1 LEU    15      14.120   5.670  24.550  1.00  0.00           H
ATOM    291 3HD1 LEU    15      14.910   4.880  25.920  1.00  0.00           H
ATOM    292  CD2 LEU    15      13.990   6.600  27.990  1.00  0.00           C
ATOM    293 1HD2 LEU    15      13.630   7.570  28.380  1.00  0.00           H
ATOM    294 2HD2 LEU    15      13.250   5.930  28.240  1.00  0.00           H
ATOM    295 3HD2 LEU    15      14.950   6.310  28.480  1.00  0.00           H
ATOM    296  C   LEU    15      16.660   9.510  26.820  1.00  0.00           C
ATOM    297  O   LEU    15      16.910   9.750  27.990  1.00  0.00           O
ATOM    298  N   LYS    16      17.670   9.800  25.930  1.00  0.00           N
ATOM    299  H   LYS    16      17.430   9.450  25.050  1.00  0.00           H
ATOM    300  CA  LYS    16      19.110  10.130  26.280  1.00  0.00           C
ATOM    301  HA  LYS    16      19.470   9.430  26.980  1.00  0.00           H
ATOM    302  CB  LYS    16      19.910  10.110  24.970  1.00  0.00           C
ATOM    303  HB1 LYS    16      19.650   9.200  24.450  1.00  0.00           H
ATOM    304  HB2 LYS    16      19.560  10.860  24.320  1.00  0.00           H
ATOM    305  CG  LYS    16      21.460  10.110  25.130  1.00  0.00           C
ATOM    306  HG1 LYS    16      21.830  11.030  25.440  1.00  0.00           H
ATOM    307  HG2 LYS    16      21.710   9.370  25.910  1.00  0.00           H
ATOM    308  CD  LYS    16      22.200   9.880  23.780  1.00  0.00           C
ATOM    309  HD1 LYS    16      22.040   8.820  23.470  1.00  0.00           H
ATOM    310  HD2 LYS    16      21.950  10.530  22.920  1.00  0.00           H
ATOM    311  CE  LYS    16      23.730  10.030  23.750  1.00  0.00           C
ATOM    312  HE1 LYS    16      24.220   9.880  22.770  1.00  0.00           H
ATOM    313  HE2 LYS    16      23.960  11.040  24.110  1.00  0.00           H
ATOM    314  NZ  LYS    16      24.430   9.100  24.650  1.00  0.00           N
ATOM    315  HZ1 LYS    16      25.430   9.320  24.570  1.00  0.00           H
ATOM    316  HZ2 LYS    16      24.190   9.330  25.600  1.00  0.00           H
ATOM    317  HZ3 LYS    16      24.240   8.100  24.380  1.00  0.00           H
ATOM    318  C   LYS    16      19.160  11.540  26.870  1.00  0.00           C
ATOM    319  O   LYS    16      20.020  11.890  27.620  1.00  0.00           O
ATOM    320  N   ARG    17      18.200  12.390  26.520  1.00  0.00           N
ATOM    321  H   ARG    17      17.540  12.100  25.850  1.00  0.00           H
ATOM    322  CA  ARG    17      18.020  13.720  26.970  1.00  0.00           C
ATOM    323  HA  ARG    17      19.010  14.220  26.980  1.00  0.00           H
ATOM    324  CB  ARG    17      17.150  14.450  25.940  1.00  0.00           C
ATOM    325  HB1 ARG    17      16.270  13.870  25.830  1.00  0.00           H
ATOM    326  HB2 ARG    17      16.840  15.400  26.430  1.00  0.00           H
ATOM    327  CG  ARG    17      17.820  14.710  24.600  1.00  0.00           C
ATOM    328  HG1 ARG    17      18.580  15.470  24.650  1.00  0.00           H
ATOM    329  HG2 ARG    17      18.490  13.890  24.230  1.00  0.00           H
ATOM    330  CD  ARG    17      16.830  15.170  23.520  1.00  0.00           C
ATOM    331  HD1 ARG    17      15.970  14.560  23.620  1.00  0.00           H
ATOM    332  HD2 ARG    17      16.420  16.180  23.790  1.00  0.00           H
ATOM    333  NE  ARG    17      17.380  15.160  22.190  1.00  0.00           N
ATOM    334  HE  ARG    17      18.430  15.000  22.280  1.00  0.00           H
ATOM    335  CZ  ARG    17      16.770  15.270  21.030  1.00  0.00           C
ATOM    336  NH1 ARG    17      15.480  15.620  20.890  1.00  0.00           N
ATOM    337 1HH1 ARG    17      14.890  15.820  21.720  1.00  0.00           H
ATOM    338 2HH1 ARG    17      15.230  15.960  19.940  1.00  0.00           H
ATOM    339  NH2 ARG    17      17.460  14.940  19.990  1.00  0.00           N
ATOM    340 1HH2 ARG    17      18.390  14.450  20.060  1.00  0.00           H
ATOM    341 2HH2 ARG    17      17.030  15.040  19.010  1.00  0.00           H
ATOM    342  C   ARG    17      17.340  13.810  28.410  1.00  0.00           C
ATOM    343  O   ARG    17      17.820  14.540  29.220  1.00  0.00           O
ATOM    344  N   ASN    18      16.340  12.940  28.650  1.00  0.00           N
ATOM    345  H   ASN    18      16.200  12.190  27.950  1.00  0.00           H
ATOM    346  CA  ASN    18      15.550  12.770  29.820  1.00  0.00           C
ATOM    347  HA  ASN    18      14.940  13.630  30.000  1.00  0.00           H
ATOM    348  CB  ASN    18      14.460  11.730  29.570  1.00  0.00           C
ATOM    349  HB1 ASN    18      13.970  11.980  28.630  1.00  0.00           H
ATOM    350  HB2 ASN    18      14.790  10.700  29.230  1.00  0.00           H
ATOM    351  CG  ASN    18      13.420  11.680  30.700  1.00  0.00           C
ATOM    352  OD1 ASN    18      12.650  12.580  30.980  1.00  0.00           O
ATOM    353  ND2 ASN    18      13.450  10.540  31.380  1.00  0.00           N
ATOM    354 1HD2 ASN    18      14.040   9.750  31.040  1.00  0.00           H
ATOM    355 2HD2 ASN    18      12.770  10.310  32.160  1.00  0.00           H
ATOM    356  C   ASN    18      16.390  12.240  31.000  1.00  0.00           C
ATOM    357  O   ASN    18      16.240  12.600  32.130  1.00  0.00           O
ATOM    358  N   GLU    19      17.470  11.440  30.720  1.00  0.00           N
ATOM    359  H   GLU    19      17.720  11.390  29.760  1.00  0.00           H
ATOM    360  CA  GLU    19      18.620  11.040  31.610  1.00  0.00           C
ATOM    361  HA  GLU    19      18.130  10.230  32.260  1.00  0.00           H
ATOM    362  CB  GLU    19      19.700  10.370  30.720  1.00  0.00           C
ATOM    363  HB1 GLU    19      19.240   9.590  30.040  1.00  0.00           H
ATOM    364  HB2 GLU    19      20.060  11.100  30.100  1.00  0.00           H
ATOM    365  CG  GLU    19      20.970   9.930  31.400  1.00  0.00           C
ATOM    366  HG1 GLU    19      21.560   9.310  30.680  1.00  0.00           H
ATOM    367  HG2 GLU    19      21.530  10.760  31.880  1.00  0.00           H
ATOM    368  CD  GLU    19      20.880   8.980  32.610  1.00  0.00           C
ATOM    369  OE1 GLU    19      21.780   8.920  33.490  1.00  0.00           O
ATOM    370  OE2 GLU    19      20.130   8.000  32.490  1.00  0.00           O
ATOM    371  C   GLU    19      19.160  12.220  32.440  1.00  0.00           C
ATOM    372  O   GLU    19      19.300  12.060  33.660  1.00  0.00           O
ATOM    373  N   LEU    20      19.230  13.330  31.760  1.00  0.00           N
ATOM    374  H   LEU    20      18.880  13.330  30.840  1.00  0.00           H
ATOM    375  CA  LEU    20      19.750  14.650  32.240  1.00  0.00           C
ATOM    376  HA  LEU    20      20.520  14.560  33.010  1.00  0.00           H
ATOM    377  CB  LEU    20      20.430  15.370  31.060  1.00  0.00           C
ATOM    378  HB1 LEU    20      19.740  15.830  30.320  1.00  0.00           H
ATOM    379  HB2 LEU    20      21.010  16.180  31.330  1.00  0.00           H
ATOM    380  CG  LEU    20      21.510  14.560  30.270  1.00  0.00           C
ATOM    381  HG  LEU    20      21.260  13.580  30.010  1.00  0.00           H
ATOM    382  CD1 LEU    20      21.840  15.320  29.010  1.00  0.00           C
ATOM    383 1HD1 LEU    20      22.580  14.760  28.330  1.00  0.00           H
ATOM    384 2HD1 LEU    20      21.000  15.350  28.420  1.00  0.00           H
ATOM    385 3HD1 LEU    20      22.220  16.340  29.190  1.00  0.00           H
ATOM    386  CD2 LEU    20      22.800  14.440  31.200  1.00  0.00           C
ATOM    387 1HD2 LEU    20      23.250  15.360  31.540  1.00  0.00           H
ATOM    388 2HD2 LEU    20      22.570  13.880  32.140  1.00  0.00           H
ATOM    389 3HD2 LEU    20      23.550  13.860  30.640  1.00  0.00           H
ATOM    390  C   LEU    20      18.700  15.600  32.760  1.00  0.00           C
ATOM    391  O   LEU    20      19.060  16.760  33.100  1.00  0.00           O
ATOM    392  N   ALA    21      17.430  15.190  32.910  1.00  0.00           N
ATOM    393  H   ALA    21      17.110  14.260  32.700  1.00  0.00           H
ATOM    394  CA  ALA    21      16.380  16.070  33.400  1.00  0.00           C
ATOM    395  HA  ALA    21      16.680  17.050  33.840  1.00  0.00           H
ATOM    396  CB  ALA    21      15.430  16.350  32.240  1.00  0.00           C
ATOM    397  HB1 ALA    21      16.060  16.860  31.500  1.00  0.00           H
ATOM    398  HB2 ALA    21      14.920  15.460  31.810  1.00  0.00           H
ATOM    399  HB3 ALA    21      14.530  16.980  32.450  1.00  0.00           H
ATOM    400  C   ALA    21      15.580  15.350  34.510  1.00  0.00           C
ATOM    401  O   ALA    21      15.520  15.860  35.580  1.00  0.00           O
ATOM    402  N   MET    22      15.250  14.070  34.250  1.00  0.00           N
ATOM    403  H   MET    22      15.540  13.730  33.330  1.00  0.00           H
ATOM    404  CA  MET    22      14.750  13.040  35.130  1.00  0.00           C
ATOM    405  HA  MET    22      13.900  13.510  35.650  1.00  0.00           H
ATOM    406  CB  MET    22      14.350  11.790  34.320  1.00  0.00           C
ATOM    407  HB1 MET    22      13.640  12.160  33.600  1.00  0.00           H
ATOM    408  HB2 MET    22      15.170  11.340  33.820  1.00  0.00           H
ATOM    409  CG  MET    22      13.810  10.650  35.210  1.00  0.00           C
ATOM    410  HG1 MET    22      14.660  10.330  35.790  1.00  0.00           H
ATOM    411  HG2 MET    22      13.110  11.020  35.940  1.00  0.00           H
ATOM    412  SD  MET    22      12.910   9.220  34.460  1.00  0.00           S
ATOM    413  CE  MET    22      14.260   7.980  34.260  1.00  0.00           C
ATOM    414  HE1 MET    22      14.100   7.110  33.680  1.00  0.00           H
ATOM    415  HE2 MET    22      15.010   8.540  33.750  1.00  0.00           H
ATOM    416  HE3 MET    22      14.560   7.700  35.260  1.00  0.00           H
ATOM    417  C   MET    22      15.790  12.740  36.290  1.00  0.00           C
ATOM    418  O   MET    22      15.510  12.530  37.440  1.00  0.00           O
ATOM    419  N   GLY    23      17.110  12.710  35.910  1.00  0.00           N
ATOM    420  H   GLY    23      17.290  12.980  34.950  1.00  0.00           H
ATOM    421  CA  GLY    23      18.230  12.740  36.950  1.00  0.00           C
ATOM    422  HA1 GLY    23      17.720  12.710  37.870  1.00  0.00           H
ATOM    423  HA2 GLY    23      18.800  11.850  36.750  1.00  0.00           H
ATOM    424  C   GLY    23      19.070  14.060  36.670  1.00  0.00           C
ATOM    425  O   GLY    23      19.310  14.470  35.530  1.00  0.00           O
ATOM    426  N   VAL    24      19.280  14.890  37.720  1.00  0.00           N
ATOM    427  H   VAL    24      19.050  14.530  38.680  1.00  0.00           H
ATOM    428  CA  VAL    24      20.050  16.170  37.610  1.00  0.00           C
ATOM    429  HA  VAL    24      20.570  16.200  36.620  1.00  0.00           H
ATOM    430  CB  VAL    24      19.030  17.320  37.730  1.00  0.00           C
ATOM    431  HB  VAL    24      19.510  18.260  38.000  1.00  0.00           H
ATOM    432  CG1 VAL    24      18.420  17.600  36.330  1.00  0.00           C
ATOM    433 1HG1 VAL    24      18.070  16.650  35.940  1.00  0.00           H
ATOM    434 2HG1 VAL    24      17.710  18.330  36.270  1.00  0.00           H
ATOM    435 3HG1 VAL    24      19.140  18.100  35.720  1.00  0.00           H
ATOM    436  CG2 VAL    24      17.900  17.120  38.760  1.00  0.00           C
ATOM    437 1HG2 VAL    24      17.240  16.310  38.430  1.00  0.00           H
ATOM    438 2HG2 VAL    24      18.240  16.900  39.790  1.00  0.00           H
ATOM    439 3HG2 VAL    24      17.180  17.960  38.820  1.00  0.00           H
ATOM    440  C   VAL    24      21.190  16.220  38.640  1.00  0.00           C
ATOM    441  O   VAL    24      21.140  15.790  39.800  1.00  0.00           O
ATOM    442  N   TRP    25      22.310  16.760  38.140  1.00  0.00           N
ATOM    443  H   TRP    25      22.270  17.170  37.200  1.00  0.00           H
ATOM    444  CA  TRP    25      23.400  17.260  38.960  1.00  0.00           C
ATOM    445  HA  TRP    25      22.960  17.860  39.760  1.00  0.00           H
ATOM    446  CB  TRP    25      24.290  16.150  39.660  1.00  0.00           C
ATOM    447  HB1 TRP    25      23.670  15.330  39.840  1.00  0.00           H
ATOM    448  HB2 TRP    25      25.130  15.830  39.020  1.00  0.00           H
ATOM    449  CG  TRP    25      24.900  16.550  40.960  1.00  0.00           C
ATOM    450  CD1 TRP    25      26.220  16.680  41.250  1.00  0.00           C
ATOM    451  HD1 TRP    25      26.980  16.430  40.530  1.00  0.00           H
ATOM    452  CD2 TRP    25      24.220  16.770  42.280  1.00  0.00           C
ATOM    453  NE1 TRP    25      26.410  16.910  42.540  1.00  0.00           N
ATOM    454  HE1 TRP    25      27.310  17.060  43.050  1.00  0.00           H
ATOM    455  CE2 TRP    25      25.200  17.130  43.240  1.00  0.00           C
ATOM    456  CE3 TRP    25      22.890  16.740  42.770  1.00  0.00           C
ATOM    457  HE3 TRP    25      22.090  16.480  42.100  1.00  0.00           H
ATOM    458  CZ2 TRP    25      24.910  17.440  44.550  1.00  0.00           C
ATOM    459  HZ2 TRP    25      25.720  17.670  45.180  1.00  0.00           H
ATOM    460  CZ3 TRP    25      22.550  17.060  44.110  1.00  0.00           C
ATOM    461  HZ3 TRP    25      21.530  17.000  44.420  1.00  0.00           H
ATOM    462  CH2 TRP    25      23.550  17.430  45.050  1.00  0.00           C
ATOM    463  HH2 TRP    25      23.260  17.770  45.990  1.00  0.00           H
ATOM    464  C   TRP    25      24.230  18.390  38.260  1.00  0.00           C
ATOM    465  O1  TRP    25      23.780  18.980  37.260  1.00  0.00           O
ATOM    466  O2  TRP    25      25.390  18.500  38.650  1.00  0.00           O
TER
ENDMDL
REMARK    GENERATED BY TRJCONV
TITLE     Protein in water t= 2000.00000 step= 2000000
REMARK    THIS IS A SIMULATION BOX
CRYST1   40.000   40.000   40.000  90.00  90.00  90.00 P 1           1
MODEL        5
ATOM      1  N   THR     1       3.600  -4.950   9.620  1.00  0.00           N
ATOM      2  H1  THR     1       4.510  -4.860  10.030  1.00  0.00           H
ATOM      3  H2  THR     1       3.040  -4.110   9.760  1.00  0.00           H
ATOM      4  H3  THR     1       3.020  -5.690  10.100  1.00  0.00           H
ATOM      5  CA  THR     1       3.770  -5.060   8.220  1.00  0.00           C
ATOM      6  HA  THR     1       4.140  -6.090   8.070  1.00  0.00           H
ATOM      7  CB  THR     1       2.340  -4.980   7.600  1.00  0.00           C
ATOM      8  HB  THR     1       2.510  -4.880   6.500  1.00  0.00           H
ATOM      9  OG1 THR     1       1.660  -3.810   8.110  1.00  0.00           O
ATOM     10  HG1 THR     1       1.830  -3.160   7.460  1.00  0.00           H
ATOM     11  CG2 THR     1       1.470  -6.220   7.860  1.00  0.00           C
ATOM     12 1HG2 THR     1       2.000  -7.180   7.670  1.00  0.00           H
ATOM     13 2HG2 THR     1       1.180  -6.330   8.850  1.00  0.00           H
ATOM     14 3HG2 THR     1       0.570  -6.180   7.260  1.00  0.00           H
ATOM     15  C   THR     1       4.800  -4.140   7.610  1.00  0.00           C
ATOM     16  O   THR     1       5.090  -3.110   8.200  1.00  0.00           O
ATOM     17  N   TRP     2       5.460  -4.550   6.570  1.00  0.00           N
ATOM     18  H   TRP     2       5.050  -5.360   6.100  1.00  0.00           H
ATOM     19  CA  TRP     2       6.810  -4.070   6.090  1.00  0.00           C
ATOM     20  HA  TRP     2       7.440  -4.190   6.970  1.00  0.00           H
ATOM     21  CB  TRP     2       7.310  -4.950   4.930  1.00  0.00           C
ATOM     22  HB1 TRP     2       8.370  -5.330   5.050  1.00  0.00           H
ATOM     23  HB2 TRP     2       6.770  -5.850   4.910  1.00  0.00           H
ATOM     24  CG  TRP     2       7.210  -4.390   3.530  1.00  0.00           C
ATOM     25  CD1 TRP     2       8.340  -3.900   2.880  1.00  0.00           C
ATOM     26  HD1 TRP     2       9.370  -3.760   3.240  1.00  0.00           H
ATOM     27  CD2 TRP     2       6.110  -4.360   2.550  1.00  0.00           C
ATOM     28  NE1 TRP     2       8.020  -3.670   1.540  1.00  0.00           N
ATOM     29  HE1 TRP     2       8.680  -3.330   0.850  1.00  0.00           H
ATOM     30  CE2 TRP     2       6.670  -3.910   1.270  1.00  0.00           C
ATOM     31  CE3 TRP     2       4.720  -4.710   2.570  1.00  0.00           C
ATOM     32  HE3 TRP     2       4.290  -5.160   3.490  1.00  0.00           H
ATOM     33  CZ2 TRP     2       5.930  -3.820   0.080  1.00  0.00           C
ATOM     34  HZ2 TRP     2       6.320  -3.540  -0.870  1.00  0.00           H
ATOM     35  CZ3 TRP     2       3.940  -4.510   1.400  1.00  0.00           C
ATOM     36  HZ3 TRP     2       2.950  -4.830   1.540  1.00  0.00           H
ATOM     37  CH2 TRP     2       4.590  -4.210   0.220  1.00  0.00           C
ATOM     38  HH2 TRP     2       4.040  -4.200  -0.730  1.00  0.00           H
ATOM     39  C   TRP     2       6.980  -2.600   5.780  1.00  0.00           C
ATOM     40  O   TRP     2       8.120  -2.120   5.770  1.00  0.00           O
ATOM     41  N   ARG     3       5.870  -1.860   5.440  1.00  0.00           N
ATOM     42  H   ARG     3       4.870  -2.150   5.520  1.00  0.00           H
ATOM     43  CA  ARG     3       6.010  -0.480   5.050  1.00  0.00           C
ATOM     44  HA  ARG     3       6.940  -0.220   4.580  1.00  0.00           H
ATOM     45  CB  ARG     3       4.770  -0.070   4.170  1.00  0.00           C
ATOM     46  HB1 ARG     3       3.840  -0.540   4.560  1.00  0.00           H
ATOM     47  HB2 ARG     3       4.590   0.990   4.230  1.00  0.00           H
ATOM     48  CG  ARG     3       4.780  -0.580   2.740  1.00  0.00           C
ATOM     49  HG1 ARG     3       5.100  -1.670   2.670  1.00  0.00           H
ATOM     50  HG2 ARG     3       3.780  -0.660   2.300  1.00  0.00           H
ATOM     51  CD  ARG     3       5.670   0.340   1.810  1.00  0.00           C
ATOM     52  HD1 ARG     3       5.380   1.420   1.830  1.00  0.00           H
ATOM     53  HD2 ARG     3       6.660   0.170   2.110  1.00  0.00           H
ATOM     54  NE  ARG     3       5.390   0.050   0.390  1.00  0.00           N
ATOM     55  HE  ARG     3       4.360  -0.060   0.240  1.00  0.00           H
ATOM     56  CZ  ARG     3       6.290   0.100  -0.570  1.00  0.00           C
ATOM     57  NH1 ARG     3       7.520   0.420  -0.240  1.00  0.00           N
ATOM     58 1HH1 ARG     3       7.870   0.030   0.590  1.00  0.00           H
ATOM     59 2HH1 ARG     3       8.300   0.650  -0.920  1.00  0.00           H
ATOM     60  NH2 ARG     3       5.920   0.010  -1.850  1.00  0.00           N
ATOM     61 1HH2 ARG     3       5.080  -0.570  -1.990  1.00  0.00           H
ATOM     62 2HH2 ARG     3       6.430   0.400  -2.670  1.00  0.00           H
ATOM     63  C   ARG     3       5.940   0.400   6.370  1.00  0.00           C
ATOM     64  O   ARG     3       6.560   1.480   6.300  1.00  0.00           O
ATOM     65  N   LEU     4       5.350  -0.040   7.500  1.00  0.00           N
ATOM     66  H   LEU     4       4.830  -0.900   7.400  1.00  0.00           H
ATOM     67  CA  LEU     4       5.240   0.670   8.740  1.00  0.00           C
ATOM     68  HA  LEU     4       5.260   1.760   8.720  1.00  0.00           H
ATOM     69  CB  LEU     4       3.870   0.260   9.320  1.00  0.00           C
ATOM     70  HB1 LEU     4       3.900  -0.890   9.280  1.00  0.00           H
ATOM     71  HB2 LEU     4       3.860   0.510  10.350  1.00  0.00           H
ATOM     72  CG  LEU     4       2.670   0.880   8.580  1.00  0.00           C
ATOM     73  HG  LEU     4       2.770   0.930   7.440  1.00  0.00           H
ATOM     74  CD1 LEU     4       1.550  -0.080   8.750  1.00  0.00           C
ATOM     75 1HD1 LEU     4       1.680  -0.990   8.120  1.00  0.00           H
ATOM     76 2HD1 LEU     4       1.680  -0.400   9.800  1.00  0.00           H
ATOM     77 3HD1 LEU     4       0.560   0.280   8.750  1.00  0.00           H
ATOM     78  CD2 LEU     4       2.420   2.350   9.010  1.00  0.00           C
ATOM     79 1HD2 LEU     4       2.190   2.320  10.080  1.00  0.00           H
ATOM     80 2HD2 LEU     4       3.330   2.880   8.850  1.00  0.00           H
ATOM     81 3HD2 LEU     4       1.580   2.780   8.520  1.00  0.00           H
ATOM     82  C   LEU     4       6.320   0.180   9.700  1.00  0.00           C
ATOM     83  O   LEU     4       6.630   0.790  10.680  1.00  0.00           O
ATOM     84  N   MET     5       7.030  -1.010   9.540  1.00  0.00           N
ATOM     85  H   MET     5       6.670  -1.580   8.820  1.00  0.00           H
ATOM     86  CA  MET     5       8.060  -1.590  10.420  1.00  0.00           C
ATOM     87  HA  MET     5       7.410  -2.010  11.190  1.00  0.00           H
ATOM     88  CB  MET     5       8.780  -2.830   9.790  1.00  0.00           C
ATOM     89  HB1 MET     5       8.130  -3.460   9.080  1.00  0.00           H
ATOM     90  HB2 MET     5       9.570  -2.560   9.100  1.00  0.00           H
ATOM     91  CG  MET     5       9.270  -3.870  10.850  1.00  0.00           C
ATOM     92  HG1 MET     5       9.820  -3.340  11.590  1.00  0.00           H
ATOM     93  HG2 MET     5       8.380  -4.320  11.320  1.00  0.00           H
ATOM     94  SD  MET     5      10.220  -5.300  10.160  1.00  0.00           S
ATOM     95  CE  MET     5      10.220  -6.270  11.790  1.00  0.00           C
ATOM     96  HE1 MET     5      10.600  -7.280  11.720  1.00  0.00           H
ATOM     97  HE2 MET     5      10.790  -5.830  12.630  1.00  0.00           H
ATOM     98  HE3 MET     5       9.150  -6.380  12.060  1.00  0.00           H
ATOM     99  C   MET     5       9.110  -0.620  11.030  1.00  0.00           C
ATOM    100  O   MET     5       9.460  -0.610  12.190  1.00  0.00           O
ATOM    101  N   LYS     6       9.580   0.380  10.240  1.00  0.00           N
ATOM    102  H   LYS     6       9.340   0.400   9.280  1.00  0.00           H
ATOM    103  CA  LYS     6      10.670   1.350  10.600  1.00  0.00           C
ATOM    104  HA  LYS     6      11.450   0.980  11.220  1.00  0.00           H
ATOM    105  CB  LYS     6      11.110   2.110   9.320  1.00  0.00           C
ATOM    106  HB1 LYS     6      10.340   2.250   8.600  1.00  0.00           H
ATOM    107  HB2 LYS     6      11.370   3.140   9.490  1.00  0.00           H
ATOM    108  CG  LYS     6      12.310   1.530   8.610  1.00  0.00           C
ATOM    109  HG1 LYS     6      13.110   1.410   9.230  1.00  0.00           H
ATOM    110  HG2 LYS     6      12.130   0.430   8.330  1.00  0.00           H
ATOM    111  CD  LYS     6      12.900   2.320   7.430  1.00  0.00           C
ATOM    112  HD1 LYS     6      12.070   2.420   6.710  1.00  0.00           H
ATOM    113  HD2 LYS     6      13.180   3.350   7.680  1.00  0.00           H
ATOM    114  CE  LYS     6      14.090   1.510   6.790  1.00  0.00           C
ATOM    115  HE1 LYS     6      14.940   1.530   7.530  1.00  0.00           H
ATOM    116  HE2 LYS     6      13.800   0.520   6.650  1.00  0.00           H
ATOM    117  NZ  LYS     6      14.510   2.170   5.550  1.00  0.00           N
ATOM    118  HZ1 LYS     6      14.430   3.190   5.690  1.00  0.00           H
ATOM    119  HZ2 LYS     6      15.500   1.990   5.320  1.00  0.00           H
ATOM    120  HZ3 LYS     6      13.950   1.920   4.770  1.00  0.00           H
ATOM    121  C   LYS     6      10.220   2.460  11.570  1.00  0.00           C
ATOM    122  O   LYS     6      11.040   3.120  12.200  1.00  0.00           O
ATOM    123  N   LEU     7       8.900   2.660  11.660  1.00  0.00           N
ATOM    124  H   LEU     7       8.290   1.970  11.250  1.00  0.00           H
ATOM    125  CA  LEU     7       8.310   3.670  12.570  1.00  0.00           C
ATOM    126  HA  LEU     7       8.780   4.660  12.540  1.00  0.00           H
ATOM    127  CB  LEU     7       6.850   4.030  12.240  1.00  0.00           C
ATOM    128  HB1 LEU     7       6.110   3.240  12.510  1.00  0.00           H
ATOM    129  HB2 LEU     7       6.560   4.770  12.940  1.00  0.00           H
ATOM    130  CG  LEU     7       6.730   4.500  10.770  1.00  0.00           C
ATOM    131  HG  LEU     7       7.080   3.630  10.140  1.00  0.00           H
ATOM    132  CD1 LEU     7       5.290   4.810  10.390  1.00  0.00           C
ATOM    133 1HD1 LEU     7       5.160   4.740   9.370  1.00  0.00           H
ATOM    134 2HD1 LEU     7       4.660   4.070  10.820  1.00  0.00           H
ATOM    135 3HD1 LEU     7       4.900   5.750  10.770  1.00  0.00           H
ATOM    136  CD2 LEU     7       7.590   5.690  10.300  1.00  0.00           C
ATOM    137 1HD2 LEU     7       7.230   6.570  10.810  1.00  0.00           H
ATOM    138 2HD2 LEU     7       8.630   5.420  10.400  1.00  0.00           H
ATOM    139 3HD2 LEU     7       7.590   5.860   9.220  1.00  0.00           H
ATOM    140  C   LEU     7       8.230   3.080  13.960  1.00  0.00           C
ATOM    141  O   LEU     7       8.210   3.790  14.880  1.00  0.00           O
ATOM    142  N   VAL     8       8.300   1.710  14.150  1.00  0.00           N
ATOM    143  H   VAL     8       8.520   1.050  13.380  1.00  0.00           H
ATOM    144  CA  VAL     8       7.850   1.120  15.390  1.00  0.00           C
ATOM    145  HA  VAL     8       7.020   1.770  15.720  1.00  0.00           H
ATOM    146  CB  VAL     8       7.450  -0.410  15.170  1.00  0.00           C
ATOM    147  HB  VAL     8       8.250  -0.960  14.660  1.00  0.00           H
ATOM    148  CG1 VAL     8       7.220  -1.180  16.500  1.00  0.00           C
ATOM    149 1HG1 VAL     8       6.730  -0.550  17.290  1.00  0.00           H
ATOM    150 2HG1 VAL     8       6.580  -2.070  16.530  1.00  0.00           H
ATOM    151 3HG1 VAL     8       8.190  -1.450  16.930  1.00  0.00           H
ATOM    152  CG2 VAL     8       6.130  -0.490  14.310  1.00  0.00           C
ATOM    153 1HG2 VAL     8       6.300   0.130  13.450  1.00  0.00           H
ATOM    154 2HG2 VAL     8       6.100  -1.510  13.920  1.00  0.00           H
ATOM    155 3HG2 VAL     8       5.230  -0.270  14.880  1.00  0.00           H
ATOM    156  C   VAL     8       8.900   1.390  16.520  1.00  0.00           C
ATOM    157  O   VAL     8       8.530   1.880  17.540  1.00  0.00           O
ATOM    158  N   LYS     9      10.210   1.180  16.230  1.00  0.00           N
ATOM    159  H   LYS     9      10.320   0.720  15.420  1.00  0.00           H
ATOM    160  CA  LYS     9      11.390   1.660  16.890  1.00  0.00           C
ATOM    161  HA  LYS     9      11.420   0.960  17.700  1.00  0.00           H
ATOM    162  CB  LYS     9      12.660   1.410  16.070  1.00  0.00           C
ATOM    163  HB1 LYS     9      13.440   1.660  16.790  1.00  0.00           H
ATOM    164  HB2 LYS     9      12.720   0.380  15.910  1.00  0.00           H
ATOM    165  CG  LYS     9      12.670   2.210  14.760  1.00  0.00           C
ATOM    166  HG1 LYS     9      11.860   1.780  14.130  1.00  0.00           H
ATOM    167  HG2 LYS     9      12.420   3.320  14.810  1.00  0.00           H
ATOM    168  CD  LYS     9      13.940   2.070  14.030  1.00  0.00           C
ATOM    169  HD1 LYS     9      14.870   1.940  14.650  1.00  0.00           H
ATOM    170  HD2 LYS     9      13.980   1.120  13.490  1.00  0.00           H
ATOM    171  CE  LYS     9      14.150   3.100  12.900  1.00  0.00           C
ATOM    172  HE1 LYS     9      13.210   3.190  12.340  1.00  0.00           H
ATOM    173  HE2 LYS     9      14.160   4.070  13.320  1.00  0.00           H
ATOM    174  NZ  LYS     9      15.310   2.810  12.060  1.00  0.00           N
ATOM    175  HZ1 LYS     9      16.080   2.810  12.700  1.00  0.00           H
ATOM    176  HZ2 LYS     9      15.210   1.890  11.630  1.00  0.00           H
ATOM    177  HZ3 LYS     9      15.530   3.480  11.360  1.00  0.00           H
ATOM    178  C   LYS     9      11.380   3.040  17.490  1.00  0.00           C
ATOM    179  O   LYS     9      11.800   3.210  18.570  1.00  0.00           O
ATOM    180  N   LEU    10      10.820   4.020  16.780  1.00  0.00           N
ATOM    181  H   LEU    10      10.200   3.810  15.990  1.00  0.00           H
ATOM    182  CA  LEU    10      10.820   5.410  17.220  1.00  0.00           C
ATOM    183  HA  LEU    10      11.790   5.580  17.640  1.00  0.00           H
ATOM    184  CB  LEU    10      10.430   6.350  16.100  1.00  0.00           C
ATOM    185  HB1 LEU    10       9.330   6.450  15.810  1.00  0.00           H
ATOM    186  HB2 LEU    10      10.700   7.330  16.410  1.00  0.00           H
ATOM    187  CG  LEU    10      11.130   6.240  14.770  1.00  0.00           C
ATOM    188  HG  LEU    10      10.830   5.250  14.340  1.00  0.00           H
ATOM    189  CD1 LEU    10      10.500   7.190  13.740  1.00  0.00           C
ATOM    190 1HD1 LEU    10      10.620   8.210  14.010  1.00  0.00           H
ATOM    191 2HD1 LEU    10      10.880   7.120  12.720  1.00  0.00           H
ATOM    192 3HD1 LEU    10       9.490   7.220  13.710  1.00  0.00           H
ATOM    193  CD2 LEU    10      12.640   6.230  14.800  1.00  0.00           C
ATOM    194 1HD2 LEU    10      13.180   5.440  15.360  1.00  0.00           H
ATOM    195 2HD2 LEU    10      13.160   6.380  13.870  1.00  0.00           H
ATOM    196 3HD2 LEU    10      12.830   7.040  15.470  1.00  0.00           H
ATOM    197  C   LEU    10       9.720   5.680  18.290  1.00  0.00           C
ATOM    198  O   LEU    10       9.850   6.160  19.460  1.00  0.00           O
ATOM    199  N   ARG    11       8.480   5.150  18.000  1.00  0.00           N
ATOM    200  H   ARG    11       8.390   4.540  17.240  1.00  0.00           H
ATOM    201  CA  ARG    11       7.360   5.180  18.890  1.00  0.00           C
ATOM    202  HA  ARG    11       7.170   6.220  19.140  1.00  0.00           H
ATOM    203  CB  ARG    11       6.160   4.720  18.070  1.00  0.00           C
ATOM    204  HB1 ARG    11       6.250   3.620  17.740  1.00  0.00           H
ATOM    205  HB2 ARG    11       5.370   4.680  18.770  1.00  0.00           H
ATOM    206  CG  ARG    11       5.710   5.550  16.830  1.00  0.00           C
ATOM    207  HG1 ARG    11       5.580   6.600  17.130  1.00  0.00           H
ATOM    208  HG2 ARG    11       6.490   5.760  15.980  1.00  0.00           H
ATOM    209  CD  ARG    11       4.480   4.950  16.240  1.00  0.00           C
ATOM    210  HD1 ARG    11       4.730   4.080  15.670  1.00  0.00           H
ATOM    211  HD2 ARG    11       3.650   4.650  16.880  1.00  0.00           H
ATOM    212  NE  ARG    11       3.950   5.950  15.310  1.00  0.00           N
ATOM    213  HE  ARG    11       4.000   6.930  15.680  1.00  0.00           H
ATOM    214  CZ  ARG    11       3.490   5.780  14.050  1.00  0.00           C
ATOM    215  NH1 ARG    11       3.450   4.550  13.490  1.00  0.00           N
ATOM    216 1HH1 ARG    11       3.950   3.790  13.980  1.00  0.00           H
ATOM    217 2HH1 ARG    11       2.970   4.330  12.640  1.00  0.00           H
ATOM    218  NH2 ARG    11       3.220   6.840  13.350  1.00  0.00           N
ATOM    219 1HH2 ARG    11       3.350   7.790  13.730  1.00  0.00           H
ATOM    220 2HH2 ARG    11       2.930   6.650  12.370  1.00  0.00           H
ATOM    221  C   ARG    11       7.510   4.340  20.170  1.00  0.00           C
ATOM    222  O   ARG    11       7.240   4.760  21.290  1.00  0.00           O
ATOM    223  N   ASP    12       8.080   3.150  19.930  1.00  0.00           N
ATOM    224  H   ASP    12       8.240   2.950  18.980  1.00  0.00           H
ATOM    225  CA  ASP    12       8.800   2.330  20.900  1.00  0.00           C
ATOM    226  HA  ASP    12       8.010   2.010  21.540  1.00  0.00           H
ATOM    227  CB  ASP    12       9.420   1.020  20.270  1.00  0.00           C
ATOM    228  HB1 ASP    12       8.640   0.580  19.590  1.00  0.00           H
ATOM    229  HB2 ASP    12      10.120   1.320  19.560  1.00  0.00           H
ATOM    230  CG  ASP    12      10.040   0.140  21.270  1.00  0.00           C
ATOM    231  OD1 ASP    12       9.360  -0.740  21.820  1.00  0.00           O
ATOM    232  OD2 ASP    12      11.260   0.340  21.610  1.00  0.00           O
ATOM    233  C   ASP    12       9.820   3.140  21.770  1.00  0.00           C
ATOM    234  O   ASP    12       9.630   3.160  23.030  1.00  0.00           O
ATOM    235  N   LYS    13      10.850   3.800  21.210  1.00  0.00           N
ATOM    236  H   LYS    13      11.020   3.870  20.230  1.00  0.00           H
ATOM    237  CA  LYS    13      11.650   4.760  22.040  1.00  0.00           C
ATOM    238  HA  LYS    13      12.190   4.160  22.740  1.00  0.00           H
ATOM    239  CB  LYS    13      12.750   5.400  21.140  1.00  0.00           C
ATOM    240  HB1 LYS    13      13.170   4.710  20.470  1.00  0.00           H
ATOM    241  HB2 LYS    13      12.170   6.170  20.510  1.00  0.00           H
ATOM    242  CG  LYS    13      13.950   5.930  21.820  1.00  0.00           C
ATOM    243  HG1 LYS    13      14.640   6.380  21.080  1.00  0.00           H
ATOM    244  HG2 LYS    13      13.660   6.880  22.250  1.00  0.00           H
ATOM    245  CD  LYS    13      14.770   5.110  22.810  1.00  0.00           C
ATOM    246  HD1 LYS    13      14.200   4.780  23.660  1.00  0.00           H
ATOM    247  HD2 LYS    13      15.040   4.160  22.300  1.00  0.00           H
ATOM    248  CE  LYS    13      16.010   5.940  23.390  1.00  0.00           C
ATOM    249  HE1 LYS    13      16.760   6.180  22.620  1.00  0.00           H
ATOM    250  HE2 LYS    13      15.770   6.930  23.800  1.00  0.00           H
ATOM    251  NZ  LYS    13      16.840   5.040  24.250  1.00  0.00           N
ATOM    252  HZ1 LYS    13      16.410   4.630  25.110  1.00  0.00           H
ATOM    253  HZ2 LYS    13      17.190   4.200  23.720  1.00  0.00           H
ATOM    254  HZ3 LYS    13      17.610   5.640  24.570  1.00  0.00           H
ATOM    255  C   LYS    13      10.950   5.740  22.940  1.00  0.00           C
ATOM    256  O   LYS    13      11.360   5.950  24.120  1.00  0.00           O
ATOM    257  N   LYS    14       9.910   6.350  22.370  1.00  0.00           N
ATOM    258  H   LYS    14       9.720   6.070  21.430  1.00  0.00           H
ATOM    259  CA  LYS    14       9.140   7.400  22.970  1.00  0.00           C
ATOM    260  HA  LYS    14       9.850   8.200  23.310  1.00  0.00           H
ATOM    261  CB  LYS    14       8.200   8.080  21.880  1.00  0.00           C
ATOM    262  HB1 LYS    14       7.830   7.350  21.160  1.00  0.00           H
ATOM    263  HB2 LYS    14       7.450   8.710  22.460  1.00  0.00           H
ATOM    264  CG  LYS    14       9.080   8.990  20.980  1.00  0.00           C
ATOM    265  HG1 LYS    14       9.510   9.820  21.570  1.00  0.00           H
ATOM    266  HG2 LYS    14       9.890   8.440  20.460  1.00  0.00           H
ATOM    267  CD  LYS    14       8.240   9.700  19.900  1.00  0.00           C
ATOM    268  HD1 LYS    14       7.760   8.940  19.290  1.00  0.00           H
ATOM    269  HD2 LYS    14       7.440  10.150  20.500  1.00  0.00           H
ATOM    270  CE  LYS    14       8.860  10.780  19.010  1.00  0.00           C
ATOM    271  HE1 LYS    14       9.080  11.540  19.740  1.00  0.00           H
ATOM    272  HE2 LYS    14       9.750  10.440  18.480  1.00  0.00           H
ATOM    273  NZ  LYS    14       7.850  11.320  18.070  1.00  0.00           N
ATOM    274  HZ1 LYS    14       8.140  12.120  17.570  1.00  0.00           H
ATOM    275  HZ2 LYS    14       7.470  10.550  17.420  1.00  0.00           H
ATOM    276  HZ3 LYS    14       7.010  11.610  18.620  1.00  0.00           H
ATOM    277  C   LYS    14       8.360   6.980  24.220  1.00  0.00           C
ATOM    278  O   LYS    14       8.040   7.830  25.010  1.00  0.00           O
ATOM    279  N   LEU    15       8.160   5.640  24.450  1.00  0.00           N
ATOM    280  H   LEU    15       8.300   4.980  23.700  1.00  0.00           H
ATOM    281  CA  LEU    15       7.530   5.050  25.660  1.00  0.00           C
ATOM    282  HA  LEU    15       6.800   5.800  26.060  1.00  0.00           H
ATOM    283  CB  LEU    15       6.900   3.730  25.180  1.00  0.00           C
ATOM    284  HB1 LEU    15       7.690   3.120  24.660  1.00  0.00           H
ATOM    285  HB2 LEU    15       6.580   3.210  26.030  1.00  0.00           H
ATOM    286  CG  LEU    15       5.680   3.900  24.270  1.00  0.00           C
ATOM    287  HG  LEU    15       5.890   4.590  23.500  1.00  0.00           H
ATOM    288  CD1 LEU    15       5.410   2.600  23.530  1.00  0.00           C
ATOM    289 1HD1 LEU    15       5.230   1.810  24.310  1.00  0.00           H
ATOM    290 2HD1 LEU    15       4.550   2.830  22.880  1.00  0.00           H
ATOM    291 3HD1 LEU    15       6.230   2.310  22.880  1.00  0.00           H
ATOM    292  CD2 LEU    15       4.450   4.430  25.080  1.00  0.00           C
ATOM    293 1HD2 LEU    15       4.660   5.380  25.640  1.00  0.00           H
ATOM    294 2HD2 LEU    15       3.660   4.760  24.400  1.00  0.00           H
ATOM    295 3HD2 LEU    15       4.020   3.630  25.670  1.00  0.00           H
ATOM    296  C   LEU    15       8.610   4.790  26.770  1.00  0.00           C
ATOM    297  O   LEU    15       8.370   5.170  27.940  1.00  0.00           O
ATOM    298  N   LYS    16       9.800   4.260  26.330  1.00  0.00           N
ATOM    299  H   LYS    16       9.970   4.060  25.390  1.00  0.00           H
ATOM    300  CA  LYS    16      10.910   4.070  27.260  1.00  0.00           C
ATOM    301  HA  LYS    16      10.550   3.480  28.100  1.00  0.00           H
ATOM    302  CB  LYS    16      11.900   3.200  26.560  1.00  0.00           C
ATOM    303  HB1 LYS    16      12.190   3.700  25.610  1.00  0.00           H
ATOM    304  HB2 LYS    16      12.900   3.150  27.080  1.00  0.00           H
ATOM    305  CG  LYS    16      11.340   1.790  26.330  1.00  0.00           C
ATOM    306  HG1 LYS    16      11.270   1.230  27.230  1.00  0.00           H
ATOM    307  HG2 LYS    16      10.300   1.850  26.060  1.00  0.00           H
ATOM    308  CD  LYS    16      12.080   1.030  25.260  1.00  0.00           C
ATOM    309  HD1 LYS    16      12.280   1.650  24.350  1.00  0.00           H
ATOM    310  HD2 LYS    16      13.040   0.720  25.660  1.00  0.00           H
ATOM    311  CE  LYS    16      11.390  -0.270  24.810  1.00  0.00           C
ATOM    312  HE1 LYS    16      11.150  -0.890  25.650  1.00  0.00           H
ATOM    313  HE2 LYS    16      10.480  -0.030  24.350  1.00  0.00           H
ATOM    314  NZ  LYS    16      12.250  -1.020  23.840  1.00  0.00           N
ATOM    315  HZ1 LYS    16      11.900  -1.940  23.810  1.00  0.00           H
ATOM    316  HZ2 LYS    16      12.130  -0.520  22.920  1.00  0.00           H
ATOM    317  HZ3 LYS    16      13.230  -1.080  24.080  1.00  0.00           H
ATOM    318  C   LYS    16      11.440   5.400  27.800  1.00  0.00           C
ATOM    319  O   LYS    16      11.970   5.410  28.900  1.00  0.00           O
ATOM    320  N   ARG    17      11.290   6.460  27.000  1.00  0.00           N
ATOM    321  H   ARG    17      10.800   6.290  26.160  1.00  0.00           H
ATOM    322  CA  ARG    17      11.740   7.750  27.180  1.00  0.00           C
ATOM    323  HA  ARG    17      12.750   7.560  27.470  1.00  0.00           H
ATOM    324  CB  ARG    17      11.680   8.600  25.870  1.00  0.00           C
ATOM    325  HB1 ARG    17      12.100   8.000  25.020  1.00  0.00           H
ATOM    326  HB2 ARG    17      10.700   9.020  25.650  1.00  0.00           H
ATOM    327  CG  ARG    17      12.540   9.850  26.000  1.00  0.00           C
ATOM    328  HG1 ARG    17      12.130  10.620  26.660  1.00  0.00           H
ATOM    329  HG2 ARG    17      13.450   9.560  26.360  1.00  0.00           H
ATOM    330  CD  ARG    17      12.720  10.480  24.570  1.00  0.00           C
ATOM    331  HD1 ARG    17      11.780  10.240  24.020  1.00  0.00           H
ATOM    332  HD2 ARG    17      12.820  11.590  24.500  1.00  0.00           H
ATOM    333  NE  ARG    17      13.960  10.010  23.790  1.00  0.00           N
ATOM    334  HE  ARG    17      14.850   9.930  24.370  1.00  0.00           H
ATOM    335  CZ  ARG    17      14.030  10.000  22.430  1.00  0.00           C
ATOM    336  NH1 ARG    17      12.910  10.210  21.760  1.00  0.00           N
ATOM    337 1HH1 ARG    17      11.990  10.560  22.110  1.00  0.00           H
ATOM    338 2HH1 ARG    17      12.740  10.070  20.740  1.00  0.00           H
ATOM    339  NH2 ARG    17      15.140   9.660  21.740  1.00  0.00           N
ATOM    340 1HH2 ARG    17      16.090   9.790  22.140  1.00  0.00           H
ATOM    341 2HH2 ARG    17      15.200   9.500  20.740  1.00  0.00           H
ATOM    342  C   ARG    17      10.860   8.400  28.330  1.00  0.00           C
ATOM    343  O   ARG    17      11.330   9.330  28.980  1.00  0.00           O
ATOM    344  N   ASN    18       9.600   8.040  28.540  1.00  0.00           N
ATOM    345  H   ASN    18       9.150   7.270  28.090  1.00  0.00           H
ATOM    346  CA  ASN    18       8.800   8.600  29.650  1.00  0.00           C
ATOM    347  HA  ASN    18       8.720   9.740  29.740  1.00  0.00           H
ATOM    348  CB  ASN    18       7.370   8.110  29.410  1.00  0.00           C
ATOM    349  HB1 ASN    18       7.020   8.490  28.410  1.00  0.00           H
ATOM    350  HB2 ASN    18       7.230   7.020  29.370  1.00  0.00           H
ATOM    351  CG  ASN    18       6.340   8.520  30.450  1.00  0.00           C
ATOM    352  OD1 ASN    18       6.090   9.680  30.670  1.00  0.00           O
ATOM    353  ND2 ASN    18       5.580   7.530  30.990  1.00  0.00           N
ATOM    354 1HD2 ASN    18       5.850   6.570  30.820  1.00  0.00           H
ATOM    355 2HD2 ASN    18       4.810   7.780  31.640  1.00  0.00           H
ATOM    356  C   ASN    18       9.330   8.060  31.030  1.00  0.00           C
ATOM    357  O   ASN    18       9.300   8.730  32.090  1.00  0.00           O
ATOM    358  N   GLU    19       9.970   6.890  31.020  1.00  0.00           N
ATOM    359  H   GLU    19      10.020   6.520  30.100  1.00  0.00           H
ATOM    360  CA  GLU    19      10.600   6.240  32.140  1.00  0.00           C
ATOM    361  HA  GLU    19       9.930   6.480  32.950  1.00  0.00           H
ATOM    362  CB  GLU    19      10.740   4.810  31.720  1.00  0.00           C
ATOM    363  HB1 GLU    19      10.100   4.550  30.910  1.00  0.00           H
ATOM    364  HB2 GLU    19      11.710   4.650  31.360  1.00  0.00           H
ATOM    365  CG  GLU    19      10.520   3.890  32.930  1.00  0.00           C
ATOM    366  HG1 GLU    19      10.770   2.840  32.760  1.00  0.00           H
ATOM    367  HG2 GLU    19      11.110   4.030  33.850  1.00  0.00           H
ATOM    368  CD  GLU    19       9.070   3.880  33.450  1.00  0.00           C
ATOM    369  OE1 GLU    19       8.130   4.210  32.690  1.00  0.00           O
ATOM    370  OE2 GLU    19       9.030   3.470  34.610  1.00  0.00           O
ATOM    371  C   GLU    19      12.020   6.870  32.470  1.00  0.00           C
ATOM    372  O   GLU    19      12.760   6.330  33.220  1.00  0.00           O
ATOM    373  N   LEU    20      12.350   7.940  31.680  1.00  0.00           N
ATOM    374  H   LEU    20      11.700   8.060  30.900  1.00  0.00           H
ATOM    375  CA  LEU    20      13.560   8.790  31.860  1.00  0.00           C
ATOM    376  HA  LEU    20      14.220   8.380  32.590  1.00  0.00           H
ATOM    377  CB  LEU    20      14.390   8.840  30.520  1.00  0.00           C
ATOM    378  HB1 LEU    20      13.780   9.250  29.700  1.00  0.00           H
ATOM    379  HB2 LEU    20      15.130   9.630  30.640  1.00  0.00           H
ATOM    380  CG  LEU    20      14.870   7.520  29.890  1.00  0.00           C
ATOM    381  HG  LEU    20      14.070   6.890  29.620  1.00  0.00           H
ATOM    382  CD1 LEU    20      15.540   7.630  28.510  1.00  0.00           C
ATOM    383 1HD1 LEU    20      14.940   8.180  27.720  1.00  0.00           H
ATOM    384 2HD1 LEU    20      16.510   8.120  28.550  1.00  0.00           H
ATOM    385 3HD1 LEU    20      15.700   6.610  28.110  1.00  0.00           H
ATOM    386  CD2 LEU    20      15.700   6.610  30.800  1.00  0.00           C
ATOM    387 1HD2 LEU    20      16.800   6.930  30.830  1.00  0.00           H
ATOM    388 2HD2 LEU    20      15.190   6.450  31.750  1.00  0.00           H
ATOM    389 3HD2 LEU    20      15.760   5.700  30.340  1.00  0.00           H
ATOM    390  C   LEU    20      13.060  10.230  32.250  1.00  0.00           C
ATOM    391  O   LEU    20      13.890  11.070  32.660  1.00  0.00           O
ATOM    392  N   ALA    21      11.840  10.620  31.970  1.00  0.00           N
ATOM    393  H   ALA    21      11.200   9.920  31.530  1.00  0.00           H
ATOM    394  CA  ALA    21      11.140  11.660  32.670  1.00  0.00           C
ATOM    395  HA  ALA    21      11.760  12.570  32.800  1.00  0.00           H
ATOM    396  CB  ALA    21       9.770  11.810  31.960  1.00  0.00           C
ATOM    397  HB1 ALA    21       9.650  11.670  30.860  1.00  0.00           H
ATOM    398  HB2 ALA    21       8.990  11.100  32.420  1.00  0.00           H
ATOM    399  HB3 ALA    21       9.450  12.850  32.140  1.00  0.00           H
ATOM    400  C   ALA    21      10.820  11.190  34.130  1.00  0.00           C
ATOM    401  O   ALA    21      11.030  11.910  35.090  1.00  0.00           O
ATOM    402  N   MET    22      10.400   9.960  34.340  1.00  0.00           N
ATOM    403  H   MET    22      10.270   9.390  33.450  1.00  0.00           H
ATOM    404  CA  MET    22      10.160   9.400  35.630  1.00  0.00           C
ATOM    405  HA  MET    22      10.120  10.220  36.320  1.00  0.00           H
ATOM    406  CB  MET    22       8.850   8.660  35.520  1.00  0.00           C
ATOM    407  HB1 MET    22       8.940   7.830  34.860  1.00  0.00           H
ATOM    408  HB2 MET    22       8.610   8.190  36.450  1.00  0.00           H
ATOM    409  CG  MET    22       7.520   9.330  35.290  1.00  0.00           C
ATOM    410  HG1 MET    22       7.700  10.320  35.700  1.00  0.00           H
ATOM    411  HG2 MET    22       7.460   9.550  34.280  1.00  0.00           H
ATOM    412  SD  MET    22       5.870   8.710  35.770  1.00  0.00           S
ATOM    413  CE  MET    22       5.810   7.130  34.970  1.00  0.00           C
ATOM    414  HE1 MET    22       5.980   7.350  33.960  1.00  0.00           H
ATOM    415  HE2 MET    22       6.690   6.570  35.350  1.00  0.00           H
ATOM    416  HE3 MET    22       4.850   6.560  35.070  1.00  0.00           H
ATOM    417  C   MET    22      11.290   8.390  35.950  1.00  0.00           C
ATOM    418  O   MET    22      11.150   7.200  35.870  1.00  0.00           O
ATOM    419  N   GLY    23      12.490   9.000  36.180  1.00  0.00           N
ATOM    420  H   GLY    23      12.640   9.990  36.270  1.00  0.00           H
ATOM    421  CA  GLY    23      13.630   8.180  36.650  1.00  0.00           C
ATOM    422  HA1 GLY    23      13.450   7.110  36.650  1.00  0.00           H
ATOM    423  HA2 GLY    23      14.420   8.360  35.890  1.00  0.00           H
ATOM    424  C   GLY    23      13.910   8.480  38.110  1.00  0.00           C
ATOM    425  O   GLY    23      12.900   8.820  38.770  1.00  0.00           O
ATOM    426  N   VAL    24      15.140   8.260  38.570  1.00  0.00           N
ATOM    427  H   VAL    24      15.810   8.120  37.880  1.00  0.00           H
ATOM    428  CA  VAL    24      15.530   8.440  40.000  1.00  0.00           C
ATOM    429  HA  VAL    24      14.680   8.760  40.590  1.00  0.00           H
ATOM    430  CB  VAL    24      15.910   7.040  40.650  1.00  0.00           C
ATOM    431  HB  VAL    24      16.250   7.120  41.710  1.00  0.00           H
ATOM    432  CG1 VAL    24      14.650   6.190  40.710  1.00  0.00           C
ATOM    433 1HG1 VAL    24      13.720   6.690  41.080  1.00  0.00           H
ATOM    434 2HG1 VAL    24      14.580   5.610  39.800  1.00  0.00           H
ATOM    435 3HG1 VAL    24      14.700   5.340  41.370  1.00  0.00           H
ATOM    436  CG2 VAL    24      17.080   6.240  39.980  1.00  0.00           C
ATOM    437 1HG2 VAL    24      17.880   6.860  39.830  1.00  0.00           H
ATOM    438 2HG2 VAL    24      17.340   5.340  40.520  1.00  0.00           H
ATOM    439 3HG2 VAL    24      16.830   5.950  38.900  1.00  0.00           H
ATOM    440  C   VAL    24      16.500   9.630  40.150  1.00  0.00           C
ATOM    441  O   VAL    24      17.300   9.640  41.030  1.00  0.00           O
ATOM    442  N   TRP    25      16.390  10.610  39.180  1.00  0.00           N
ATOM    443  H   TRP    25      15.530  10.700  38.690  1.00  0.00           H
ATOM    444  CA  TRP    25      17.320  11.800  39.160  1.00  0.00           C
ATOM    445  HA  TRP    25      17.840  11.840  40.100  1.00  0.00           H
ATOM    446  CB  TRP    25      18.410  11.700  38.120  1.00  0.00           C
ATOM    447  HB1 TRP    25      18.870  10.690  38.230  1.00  0.00           H
ATOM    448  HB2 TRP    25      17.990  11.720  37.120  1.00  0.00           H
ATOM    449  CG  TRP    25      19.560  12.710  38.320  1.00  0.00           C
ATOM    450  CD1 TRP    25      19.890  13.640  37.370  1.00  0.00           C
ATOM    451  HD1 TRP    25      19.390  13.860  36.460  1.00  0.00           H
ATOM    452  CD2 TRP    25      20.540  12.720  39.420  1.00  0.00           C
ATOM    453  NE1 TRP    25      20.970  14.290  37.920  1.00  0.00           N
ATOM    454  HE1 TRP    25      21.320  15.150  37.490  1.00  0.00           H
ATOM    455  CE2 TRP    25      21.340  13.860  39.190  1.00  0.00           C
ATOM    456  CE3 TRP    25      20.670  12.030  40.600  1.00  0.00           C
ATOM    457  HE3 TRP    25      20.020  11.240  40.920  1.00  0.00           H
ATOM    458  CZ2 TRP    25      22.370  14.250  40.060  1.00  0.00           C
ATOM    459  HZ2 TRP    25      23.030  15.080  39.810  1.00  0.00           H
ATOM    460  CZ3 TRP    25      21.650  12.440  41.540  1.00  0.00           C
ATOM    461  HZ3 TRP    25      21.910  11.920  42.470  1.00  0.00           H
ATOM    462  CH2 TRP    25      22.500  13.520  41.260  1.00  0.00           C
ATOM    463  HH2 TRP    25      23.050  13.970  42.090  1.00  0.00           H
ATOM    464  C   TRP    25      16.480  13.100  39.040  1.00  0.00           C
ATOM    465  O1  TRP    25      15.320  12.970  38.640  1.00  0.00           O
ATOM    466  O2  TRP    25      17.080  14.220  39.080  1.00  0.00           O
TER
ENDMDL
REMARK    GENERATED BY TRJCONV
TITLE     Protein in water t= 2500.00000 step= 2500000
REMARK    THIS IS A SIMULATION BOX
CRYST1   40.000   40.000   40.000  90.00  90.00  90.00 P 1           1
MODEL        6
ATOM      1  N   THR     1       6.140   2.350  10.640  1.00  0.00           N
ATOM      2  H1  THR     1       6.450   1.470  10.260  1.00  0.00           H
ATOM      3  H2  THR     1       6.970   2.730  11.050  1.00  0.00           H
ATOM      4  H3  THR     1       5.510   2.170  11.400  1.00  0.00           H
ATOM      5  CA  THR     1       5.690   3.310   9.640  1.00  0.00           C
ATOM      6  HA  THR     1       5.180   2.720   8.930  1.00  0.00           H
ATOM      7  CB  THR     1       4.740   4.490  10.160  1.00  0.00           C
ATOM      8  HB  THR     1       4.550   5.200   9.310  1.00  0.00           H
ATOM      9  OG1 THR     1       5.290   5.250  11.210  1.00  0.00           O
ATOM     10  HG1 THR     1       5.230   4.660  11.970  1.00  0.00           H
ATOM     11  CG2 THR     1       3.350   4.110  10.810  1.00  0.00           C
ATOM     12 1HG2 THR     1       3.520   3.790  11.810  1.00  0.00           H
ATOM     13 2HG2 THR     1       2.840   5.040  10.820  1.00  0.00           H
ATOM     14 3HG2 THR     1       2.760   3.380  10.260  1.00  0.00           H
ATOM     15  C   THR     1       6.830   3.800   8.680  1.00  0.00           C
ATOM     16  O   THR     1       7.960   3.930   9.050  1.00  0.00           O
ATOM     17  N   TRP     2       6.450   3.990   7.430  1.00  0.00           N
ATOM     18  H   TRP     2       5.450   3.890   7.130  1.00  0.00           H
ATOM     19  CA  TRP     2       7.360   4.100   6.280  1.00  0.00           C
ATOM     20  HA  TRP     2       7.980   3.210   6.270  1.00  0.00           H
ATOM     21  CB  TRP     2       6.490   4.130   5.060  1.00  0.00           C
ATOM     22  HB1 TRP     2       5.820   3.250   5.120  1.00  0.00           H
ATOM     23  HB2 TRP     2       5.880   5.020   5.110  1.00  0.00           H
ATOM     24  CG  TRP     2       7.150   3.870   3.690  1.00  0.00           C
ATOM     25  CD1 TRP     2       8.170   2.970   3.490  1.00  0.00           C
ATOM     26  HD1 TRP     2       8.390   2.260   4.230  1.00  0.00           H
ATOM     27  CD2 TRP     2       6.960   4.520   2.380  1.00  0.00           C
ATOM     28  NE1 TRP     2       8.620   2.940   2.180  1.00  0.00           N
ATOM     29  HE1 TRP     2       9.360   2.360   1.890  1.00  0.00           H
ATOM     30  CE2 TRP     2       7.950   3.950   1.450  1.00  0.00           C
ATOM     31  CE3 TRP     2       6.140   5.550   1.870  1.00  0.00           C
ATOM     32  HE3 TRP     2       5.430   5.900   2.590  1.00  0.00           H
ATOM     33  CZ2 TRP     2       8.080   4.440   0.140  1.00  0.00           C
ATOM     34  HZ2 TRP     2       8.850   3.920  -0.550  1.00  0.00           H
ATOM     35  CZ3 TRP     2       6.350   6.050   0.510  1.00  0.00           C
ATOM     36  HZ3 TRP     2       5.630   6.830   0.190  1.00  0.00           H
ATOM     37  CH2 TRP     2       7.290   5.480  -0.330  1.00  0.00           C
ATOM     38  HH2 TRP     2       7.340   5.770  -1.400  1.00  0.00           H
ATOM     39  C   TRP     2       8.260   5.330   6.330  1.00  0.00           C
ATOM     40  O   TRP     2       9.440   5.290   5.880  1.00  0.00           O
ATOM     41  N   ARG     3       7.810   6.490   6.830  1.00  0.00           N
ATOM     42  H   ARG     3       6.960   6.580   7.280  1.00  0.00           H
ATOM     43  CA  ARG     3       8.770   7.620   6.920  1.00  0.00           C
ATOM     44  HA  ARG     3       9.470   7.870   6.080  1.00  0.00           H
ATOM     45  CB  ARG     3       7.880   8.880   6.870  1.00  0.00           C
ATOM     46  HB1 ARG     3       6.970   8.850   7.520  1.00  0.00           H
ATOM     47  HB2 ARG     3       8.470   9.640   7.330  1.00  0.00           H
ATOM     48  CG  ARG     3       7.440   9.380   5.490  1.00  0.00           C
ATOM     49  HG1 ARG     3       7.110  10.440   5.560  1.00  0.00           H
ATOM     50  HG2 ARG     3       8.210   9.440   4.760  1.00  0.00           H
ATOM     51  CD  ARG     3       6.400   8.610   4.630  1.00  0.00           C
ATOM     52  HD1 ARG     3       6.810   7.610   4.430  1.00  0.00           H
ATOM     53  HD2 ARG     3       5.590   8.260   5.300  1.00  0.00           H
ATOM     54  NE  ARG     3       6.050   9.290   3.390  1.00  0.00           N
ATOM     55  HE  ARG     3       5.100   9.690   3.500  1.00  0.00           H
ATOM     56  CZ  ARG     3       6.740   9.270   2.240  1.00  0.00           C
ATOM     57  NH1 ARG     3       7.850   8.600   2.050  1.00  0.00           N
ATOM     58 1HH1 ARG     3       8.070   7.860   2.680  1.00  0.00           H
ATOM     59 2HH1 ARG     3       8.110   8.420   1.150  1.00  0.00           H
ATOM     60  NH2 ARG     3       6.220   9.930   1.200  1.00  0.00           N
ATOM     61 1HH2 ARG     3       5.570  10.660   1.350  1.00  0.00           H
ATOM     62 2HH2 ARG     3       6.230   9.600   0.260  1.00  0.00           H
ATOM     63  C   ARG     3       9.560   7.600   8.290  1.00  0.00           C
ATOM     64  O   ARG     3      10.610   8.220   8.410  1.00  0.00           O
ATOM     65  N   LEU     4       9.080   6.850   9.320  1.00  0.00           N
ATOM     66  H   LEU     4       8.130   6.500   9.160  1.00  0.00           H
ATOM     67  CA  LEU     4       9.690   6.730  10.670  1.00  0.00           C
ATOM     68  HA  LEU     4      10.290   7.590  10.940  1.00  0.00           H
ATOM     69  CB  LEU     4       8.550   6.700  11.690  1.00  0.00           C
ATOM     70  HB1 LEU     4       7.850   5.930  11.410  1.00  0.00           H
ATOM     71  HB2 LEU     4       8.960   6.370  12.640  1.00  0.00           H
ATOM     72  CG  LEU     4       7.960   8.130  12.010  1.00  0.00           C
ATOM     73  HG  LEU     4       7.780   8.620  11.060  1.00  0.00           H
ATOM     74  CD1 LEU     4       6.610   8.060  12.720  1.00  0.00           C
ATOM     75 1HD1 LEU     4       6.490   7.390  13.570  1.00  0.00           H
ATOM     76 2HD1 LEU     4       6.290   9.040  13.080  1.00  0.00           H
ATOM     77 3HD1 LEU     4       5.770   7.720  12.090  1.00  0.00           H
ATOM     78  CD2 LEU     4       8.940   8.930  12.810  1.00  0.00           C
ATOM     79 1HD2 LEU     4       8.590   9.830  13.300  1.00  0.00           H
ATOM     80 2HD2 LEU     4       9.290   8.420  13.660  1.00  0.00           H
ATOM     81 3HD2 LEU     4       9.850   9.090  12.240  1.00  0.00           H
ATOM     82  C   LEU     4      10.630   5.510  10.770  1.00  0.00           C
ATOM     83  O   LEU     4      11.320   5.400  11.760  1.00  0.00           O
ATOM     84  N   MET     5      10.590   4.630   9.750  1.00  0.00           N
ATOM     85  H   MET     5      10.170   4.940   8.850  1.00  0.00           H
ATOM     86  CA  MET     5      11.220   3.340   9.810  1.00  0.00           C
ATOM     87  HA  MET     5      10.790   2.850  10.690  1.00  0.00           H
ATOM     88  CB  MET     5      10.960   2.640   8.510  1.00  0.00           C
ATOM     89  HB1 MET     5       9.930   2.560   8.460  1.00  0.00           H
ATOM     90  HB2 MET     5      11.360   3.230   7.680  1.00  0.00           H
ATOM     91  CG  MET     5      11.510   1.190   8.470  1.00  0.00           C
ATOM     92  HG1 MET     5      12.600   1.290   8.360  1.00  0.00           H
ATOM     93  HG2 MET     5      11.410   0.630   9.360  1.00  0.00           H
ATOM     94  SD  MET     5      10.980   0.100   7.200  1.00  0.00           S
ATOM     95  CE  MET     5      11.110   1.200   5.680  1.00  0.00           C
ATOM     96  HE1 MET     5      10.890   0.560   4.790  1.00  0.00           H
ATOM     97  HE2 MET     5      10.300   1.950   5.780  1.00  0.00           H
ATOM     98  HE3 MET     5      12.030   1.780   5.610  1.00  0.00           H
ATOM     99  C   MET     5      12.750   3.460   9.920  1.00  0.00           C
ATOM    100  O   MET     5      13.280   2.870  10.790  1.00  0.00           O
ATOM    101  N   LYS     6      13.420   4.290   9.110  1.00  0.00           N
ATOM    102  H   LYS     6      12.880   4.780   8.450  1.00  0.00           H
ATOM    103  CA  LYS     6      14.840   4.640   9.130  1.00  0.00           C
ATOM    104  HA  LYS     6      15.360   3.690   9.350  1.00  0.00           H
ATOM    105  CB  LYS     6      15.220   5.230   7.730  1.00  0.00           C
ATOM    106  HB1 LYS     6      14.710   6.220   7.630  1.00  0.00           H
ATOM    107  HB2 LYS     6      16.230   5.520   7.800  1.00  0.00           H
ATOM    108  CG  LYS     6      15.040   4.390   6.450  1.00  0.00           C
ATOM    109  HG1 LYS     6      15.640   3.460   6.480  1.00  0.00           H
ATOM    110  HG2 LYS     6      13.970   4.080   6.400  1.00  0.00           H
ATOM    111  CD  LYS     6      15.440   5.090   5.170  1.00  0.00           C
ATOM    112  HD1 LYS     6      15.220   6.150   5.330  1.00  0.00           H
ATOM    113  HD2 LYS     6      16.450   5.110   5.020  1.00  0.00           H
ATOM    114  CE  LYS     6      14.580   4.600   4.030  1.00  0.00           C
ATOM    115  HE1 LYS     6      14.310   3.560   3.880  1.00  0.00           H
ATOM    116  HE2 LYS     6      13.570   5.020   4.190  1.00  0.00           H
ATOM    117  NZ  LYS     6      15.240   5.120   2.800  1.00  0.00           N
ATOM    118  HZ1 LYS     6      15.010   4.420   2.060  1.00  0.00           H
ATOM    119  HZ2 LYS     6      15.000   6.090   2.590  1.00  0.00           H
ATOM    120  HZ3 LYS     6      16.250   5.050   2.920  1.00  0.00           H
ATOM    121  C   LYS     6      15.360   5.600  10.300  1.00  0.00           C
ATOM    122  O   LYS     6      16.530   5.950  10.420  1.00  0.00           O
ATOM    123  N   LEU     7      14.460   5.880  11.180  1.00  0.00           N
ATOM    124  H   LEU     7      13.570   5.440  11.030  1.00  0.00           H
ATOM    125  CA  LEU     7      14.620   6.790  12.350  1.00  0.00           C
ATOM    126  HA  LEU     7      15.610   7.230  12.450  1.00  0.00           H
ATOM    127  CB  LEU     7      13.600   7.970  12.240  1.00  0.00           C
ATOM    128  HB1 LEU     7      12.580   7.530  12.270  1.00  0.00           H
ATOM    129  HB2 LEU     7      13.770   8.530  13.150  1.00  0.00           H
ATOM    130  CG  LEU     7      13.690   8.870  11.000  1.00  0.00           C
ATOM    131  HG  LEU     7      13.250   8.310  10.110  1.00  0.00           H
ATOM    132  CD1 LEU     7      12.710  10.130  11.180  1.00  0.00           C
ATOM    133 1HD1 LEU     7      13.260  11.020  11.350  1.00  0.00           H
ATOM    134 2HD1 LEU     7      12.240  10.370  10.250  1.00  0.00           H
ATOM    135 3HD1 LEU     7      11.990   9.950  11.970  1.00  0.00           H
ATOM    136  CD2 LEU     7      15.060   9.210  10.490  1.00  0.00           C
ATOM    137 1HD2 LEU     7      15.600   9.730  11.250  1.00  0.00           H
ATOM    138 2HD2 LEU     7      15.590   8.370  10.120  1.00  0.00           H
ATOM    139 3HD2 LEU     7      15.110   9.820   9.570  1.00  0.00           H
ATOM    140  C   LEU     7      14.410   6.130  13.730  1.00  0.00           C
ATOM    141  O   LEU     7      14.780   6.740  14.740  1.00  0.00           O
ATOM    142  N   VAL     8      13.810   4.950  13.780  1.00  0.00           N
ATOM    143  H   VAL     8      13.690   4.440  12.870  1.00  0.00           H
ATOM    144  CA  VAL     8      13.380   4.300  15.030  1.00  0.00           C
ATOM    145  HA  VAL     8      12.660   5.040  15.340  1.00  0.00           H
ATOM    146  CB  VAL     8      12.620   2.960  14.790  1.00  0.00           C
ATOM    147  HB  VAL     8      13.170   2.350  14.150  1.00  0.00           H
ATOM    148  CG1 VAL     8      12.560   2.090  16.080  1.00  0.00           C
ATOM    149 1HG1 VAL     8      12.150   2.730  16.880  1.00  0.00           H
ATOM    150 2HG1 VAL     8      11.980   1.250  15.840  1.00  0.00           H
ATOM    151 3HG1 VAL     8      13.500   1.790  16.480  1.00  0.00           H
ATOM    152  CG2 VAL     8      11.310   3.190  14.180  1.00  0.00           C
ATOM    153 1HG2 VAL     8      11.350   3.530  13.150  1.00  0.00           H
ATOM    154 2HG2 VAL     8      10.670   2.340  14.320  1.00  0.00           H
ATOM    155 3HG2 VAL     8      10.640   3.890  14.710  1.00  0.00           H
ATOM    156  C   VAL     8      14.610   4.140  16.000  1.00  0.00           C
ATOM    157  O   VAL     8      14.560   4.670  17.130  1.00  0.00           O
ATOM    158  N   LYS     9      15.750   3.690  15.480  1.00  0.00           N
ATOM    159  H   LYS     9      15.660   3.310  14.490  1.00  0.00           H
ATOM    160  CA  LYS     9      17.000   3.600  16.190  1.00  0.00           C
ATOM    161  HA  LYS     9      16.640   3.000  16.990  1.00  0.00           H
ATOM    162  CB  LYS     9      18.080   2.890  15.230  1.00  0.00           C
ATOM    163  HB1 LYS     9      18.990   2.670  15.800  1.00  0.00           H
ATOM    164  HB2 LYS     9      17.680   1.890  14.860  1.00  0.00           H
ATOM    165  CG  LYS     9      18.400   3.830  13.970  1.00  0.00           C
ATOM    166  HG1 LYS     9      17.430   4.040  13.560  1.00  0.00           H
ATOM    167  HG2 LYS     9      18.810   4.770  14.270  1.00  0.00           H
ATOM    168  CD  LYS     9      19.320   3.230  12.920  1.00  0.00           C
ATOM    169  HD1 LYS     9      20.400   3.300  13.100  1.00  0.00           H
ATOM    170  HD2 LYS     9      19.080   2.110  12.880  1.00  0.00           H
ATOM    171  CE  LYS     9      19.100   3.950  11.550  1.00  0.00           C
ATOM    172  HE1 LYS     9      18.040   3.890  11.190  1.00  0.00           H
ATOM    173  HE2 LYS     9      19.300   5.000  11.710  1.00  0.00           H
ATOM    174  NZ  LYS     9      20.150   3.580  10.510  1.00  0.00           N
ATOM    175  HZ1 LYS     9      21.040   4.010  10.760  1.00  0.00           H
ATOM    176  HZ2 LYS     9      20.190   2.560  10.470  1.00  0.00           H
ATOM    177  HZ3 LYS     9      19.850   3.870   9.570  1.00  0.00           H
ATOM    178  C   LYS     9      17.600   4.920  16.690  1.00  0.00           C
ATOM    179  O   LYS     9      18.360   4.900  17.630  1.00  0.00           O
ATOM    180  N   LEU    10      17.200   6.120  16.170  1.00  0.00           N
ATOM    181  H   LEU    10      16.390   6.160  15.510  1.00  0.00           H
ATOM    182  CA  LEU    10      17.810   7.450  16.480  1.00  0.00           C
ATOM    183  HA  LEU    10      18.810   7.340  16.980  1.00  0.00           H
ATOM    184  CB  LEU    10      17.740   8.300  15.190  1.00  0.00           C
ATOM    185  HB1 LEU    10      16.770   8.350  14.780  1.00  0.00           H
ATOM    186  HB2 LEU    10      18.020   9.340  15.360  1.00  0.00           H
ATOM    187  CG  LEU    10      18.600   7.780  13.960  1.00  0.00           C
ATOM    188  HG  LEU    10      18.180   6.820  13.600  1.00  0.00           H
ATOM    189  CD1 LEU    10      18.710   8.770  12.840  1.00  0.00           C
ATOM    190 1HD1 LEU    10      19.250   9.730  13.090  1.00  0.00           H
ATOM    191 2HD1 LEU    10      19.310   8.280  12.030  1.00  0.00           H
ATOM    192 3HD1 LEU    10      17.700   8.920  12.480  1.00  0.00           H
ATOM    193  CD2 LEU    10      20.070   7.470  14.440  1.00  0.00           C
ATOM    194 1HD2 LEU    10      20.030   6.660  15.080  1.00  0.00           H
ATOM    195 2HD2 LEU    10      20.780   7.180  13.670  1.00  0.00           H
ATOM    196 3HD2 LEU    10      20.420   8.320  15.000  1.00  0.00           H
ATOM    197  C   LEU    10      16.910   8.280  17.510  1.00  0.00           C
ATOM    198  O   LEU    10      17.390   8.910  18.490  1.00  0.00           O
ATOM    199  N   ARG    11      15.560   8.240  17.220  1.00  0.00           N
ATOM    200  H   ARG    11      15.270   7.750  16.460  1.00  0.00           H
ATOM    201  CA  ARG    11      14.610   8.850  18.030  1.00  0.00           C
ATOM    202  HA  ARG    11      14.770   9.910  18.140  1.00  0.00           H
ATOM    203  CB  ARG    11      13.260   8.790  17.260  1.00  0.00           C
ATOM    204  HB1 ARG    11      13.010   7.780  16.960  1.00  0.00           H
ATOM    205  HB2 ARG    11      12.560   9.200  17.980  1.00  0.00           H
ATOM    206  CG  ARG    11      13.190   9.600  15.910  1.00  0.00           C
ATOM    207  HG1 ARG    11      13.750  10.530  16.000  1.00  0.00           H
ATOM    208  HG2 ARG    11      13.800   9.020  15.220  1.00  0.00           H
ATOM    209  CD  ARG    11      11.830   9.720  15.290  1.00  0.00           C
ATOM    210  HD1 ARG    11      12.020  10.020  14.260  1.00  0.00           H
ATOM    211  HD2 ARG    11      11.340   8.740  15.260  1.00  0.00           H
ATOM    212  NE  ARG    11      10.980  10.720  15.900  1.00  0.00           N
ATOM    213  HE  ARG    11      11.280  11.650  15.540  1.00  0.00           H
ATOM    214  CZ  ARG    11       9.940  10.590  16.760  1.00  0.00           C
ATOM    215  NH1 ARG    11       9.650   9.500  17.460  1.00  0.00           N
ATOM    216 1HH1 ARG    11      10.260   8.640  17.440  1.00  0.00           H
ATOM    217 2HH1 ARG    11       8.970   9.500  18.240  1.00  0.00           H
ATOM    218  NH2 ARG    11       9.320  11.780  17.010  1.00  0.00           N
ATOM    219 1HH2 ARG    11       9.640  12.680  16.650  1.00  0.00           H
ATOM    220 2HH2 ARG    11       8.470  11.950  17.580  1.00  0.00           H
ATOM    221  C   ARG    11      14.510   8.350  19.470  1.00  0.00           C
ATOM    222  O   ARG    11      14.130   9.060  20.420  1.00  0.00           O
ATOM    223  N   ASP    12      14.800   7.060  19.620  1.00  0.00           N
ATOM    224  H   ASP    12      15.100   6.670  18.830  1.00  0.00           H
ATOM    225  CA  ASP    12      15.010   6.200  20.830  1.00  0.00           C
ATOM    226  HA  ASP    12      14.030   5.900  21.120  1.00  0.00           H
ATOM    227  CB  ASP    12      15.660   4.880  20.270  1.00  0.00           C
ATOM    228  HB1 ASP    12      15.040   4.360  19.600  1.00  0.00           H
ATOM    229  HB2 ASP    12      16.580   5.100  19.690  1.00  0.00           H
ATOM    230  CG  ASP    12      16.210   3.960  21.420  1.00  0.00           C
ATOM    231  OD1 ASP    12      15.360   3.260  21.970  1.00  0.00           O
ATOM    232  OD2 ASP    12      17.400   4.070  21.800  1.00  0.00           O
ATOM    233  C   ASP    12      15.740   6.980  21.980  1.00  0.00           C
ATOM    234  O   ASP    12      15.160   7.220  23.020  1.00  0.00           O
ATOM    235  N   LYS    13      16.950   7.490  21.630  1.00  0.00           N
ATOM    236  H   LYS    13      17.260   7.460  20.630  1.00  0.00           H
ATOM    237  CA  LYS    13      17.810   8.090  22.640  1.00  0.00           C
ATOM    238  HA  LYS    13      18.000   7.370  23.450  1.00  0.00           H
ATOM    239  CB  LYS    13      19.190   8.380  21.980  1.00  0.00           C
ATOM    240  HB1 LYS    13      19.500   7.670  21.190  1.00  0.00           H
ATOM    241  HB2 LYS    13      19.160   9.320  21.390  1.00  0.00           H
ATOM    242  CG  LYS    13      20.400   8.780  22.980  1.00  0.00           C
ATOM    243  HG1 LYS    13      21.090   9.360  22.380  1.00  0.00           H
ATOM    244  HG2 LYS    13      20.010   9.540  23.640  1.00  0.00           H
ATOM    245  CD  LYS    13      21.200   7.700  23.750  1.00  0.00           C
ATOM    246  HD1 LYS    13      20.540   7.240  24.470  1.00  0.00           H
ATOM    247  HD2 LYS    13      21.600   6.920  23.030  1.00  0.00           H
ATOM    248  CE  LYS    13      22.360   8.330  24.480  1.00  0.00           C
ATOM    249  HE1 LYS    13      22.900   8.950  23.780  1.00  0.00           H
ATOM    250  HE2 LYS    13      21.940   8.970  25.250  1.00  0.00           H
ATOM    251  NZ  LYS    13      23.280   7.220  24.890  1.00  0.00           N
ATOM    252  HZ1 LYS    13      22.870   6.730  25.660  1.00  0.00           H
ATOM    253  HZ2 LYS    13      23.400   6.510  24.090  1.00  0.00           H
ATOM    254  HZ3 LYS    13      24.180   7.460  25.160  1.00  0.00           H
ATOM    255  C   LYS    13      17.270   9.400  23.240  1.00  0.00           C
ATOM    256  O   LYS    13      17.480   9.570  24.450  1.00  0.00           O
ATOM    257  N   LYS    14      16.530  10.240  22.480  1.00  0.00           N
ATOM    258  H   LYS    14      16.520  10.110  21.470  1.00  0.00           H
ATOM    259  CA  LYS    14      15.840  11.370  22.910  1.00  0.00           C
ATOM    260  HA  LYS    14      16.540  11.900  23.650  1.00  0.00           H
ATOM    261  CB  LYS    14      15.360  12.300  21.720  1.00  0.00           C
ATOM    262  HB1 LYS    14      16.170  12.480  21.110  1.00  0.00           H
ATOM    263  HB2 LYS    14      14.740  11.770  21.010  1.00  0.00           H
ATOM    264  CG  LYS    14      14.760  13.660  22.020  1.00  0.00           C
ATOM    265  HG1 LYS    14      13.840  13.480  22.440  1.00  0.00           H
ATOM    266  HG2 LYS    14      15.420  14.110  22.750  1.00  0.00           H
ATOM    267  CD  LYS    14      14.480  14.500  20.780  1.00  0.00           C
ATOM    268  HD1 LYS    14      15.400  14.900  20.390  1.00  0.00           H
ATOM    269  HD2 LYS    14      13.970  13.800  20.040  1.00  0.00           H
ATOM    270  CE  LYS    14      13.400  15.560  21.210  1.00  0.00           C
ATOM    271  HE1 LYS    14      12.560  15.040  21.610  1.00  0.00           H
ATOM    272  HE2 LYS    14      13.700  16.240  22.090  1.00  0.00           H
ATOM    273  NZ  LYS    14      13.090  16.360  20.040  1.00  0.00           N
ATOM    274  HZ1 LYS    14      12.380  16.990  20.380  1.00  0.00           H
ATOM    275  HZ2 LYS    14      13.930  16.710  19.710  1.00  0.00           H
ATOM    276  HZ3 LYS    14      12.670  15.800  19.220  1.00  0.00           H
ATOM    277  C   LYS    14      14.510  11.010  23.640  1.00  0.00           C
ATOM    278  O   LYS    14      14.200  11.790  24.540  1.00  0.00           O
ATOM    279  N   LEU    15      13.780   9.960  23.290  1.00  0.00           N
ATOM    280  H   LEU    15      13.950   9.580  22.390  1.00  0.00           H
ATOM    281  CA  LEU    15      12.620   9.440  24.020  1.00  0.00           C
ATOM    282  HA  LEU    15      11.830  10.230  24.200  1.00  0.00           H
ATOM    283  CB  LEU    15      11.930   8.290  23.190  1.00  0.00           C
ATOM    284  HB1 LEU    15      12.610   7.470  22.850  1.00  0.00           H
ATOM    285  HB2 LEU    15      11.220   7.850  23.910  1.00  0.00           H
ATOM    286  CG  LEU    15      11.130   8.740  21.920  1.00  0.00           C
ATOM    287  HG  LEU    15      11.710   9.350  21.300  1.00  0.00           H
ATOM    288  CD1 LEU    15      10.790   7.450  21.190  1.00  0.00           C
ATOM    289 1HD1 LEU    15      10.260   7.650  20.240  1.00  0.00           H
ATOM    290 2HD1 LEU    15      11.550   6.630  21.010  1.00  0.00           H
ATOM    291 3HD1 LEU    15      10.160   6.870  21.790  1.00  0.00           H
ATOM    292  CD2 LEU    15       9.860   9.460  22.280  1.00  0.00           C
ATOM    293 1HD2 LEU    15       9.190   9.720  21.480  1.00  0.00           H
ATOM    294 2HD2 LEU    15       9.150   8.860  22.780  1.00  0.00           H
ATOM    295 3HD2 LEU    15       9.940  10.370  22.970  1.00  0.00           H
ATOM    296  C   LEU    15      13.110   8.840  25.400  1.00  0.00           C
ATOM    297  O   LEU    15      12.350   8.820  26.410  1.00  0.00           O
ATOM    298  N   LYS    16      14.390   8.370  25.480  1.00  0.00           N
ATOM    299  H   LYS    16      14.790   8.090  24.580  1.00  0.00           H
ATOM    300  CA  LYS    16      15.080   7.970  26.760  1.00  0.00           C
ATOM    301  HA  LYS    16      14.260   7.360  27.110  1.00  0.00           H
ATOM    302  CB  LYS    16      16.320   7.120  26.410  1.00  0.00           C
ATOM    303  HB1 LYS    16      16.840   7.560  25.540  1.00  0.00           H
ATOM    304  HB2 LYS    16      17.100   7.210  27.230  1.00  0.00           H
ATOM    305  CG  LYS    16      15.990   5.660  26.200  1.00  0.00           C
ATOM    306  HG1 LYS    16      16.040   5.110  27.130  1.00  0.00           H
ATOM    307  HG2 LYS    16      15.040   5.400  25.750  1.00  0.00           H
ATOM    308  CD  LYS    16      17.040   5.000  25.300  1.00  0.00           C
ATOM    309  HD1 LYS    16      16.890   5.410  24.280  1.00  0.00           H
ATOM    310  HD2 LYS    16      18.030   5.300  25.670  1.00  0.00           H
ATOM    311  CE  LYS    16      16.900   3.410  25.160  1.00  0.00           C
ATOM    312  HE1 LYS    16      16.890   2.910  26.120  1.00  0.00           H
ATOM    313  HE2 LYS    16      15.920   3.270  24.630  1.00  0.00           H
ATOM    314  NZ  LYS    16      17.910   2.960  24.130  1.00  0.00           N
ATOM    315  HZ1 LYS    16      18.880   3.140  24.500  1.00  0.00           H
ATOM    316  HZ2 LYS    16      17.710   1.960  24.060  1.00  0.00           H
ATOM    317  HZ3 LYS    16      17.710   3.330  23.200  1.00  0.00           H
ATOM    318  C   LYS    16      15.450   9.150  27.680  1.00  0.00           C
ATOM    319  O   LYS    16      15.560   9.030  28.930  1.00  0.00           O
ATOM    320  N   ARG    17      15.610  10.390  27.140  1.00  0.00           N
ATOM    321  H   ARG    17      15.700  10.520  26.110  1.00  0.00           H
ATOM    322  CA  ARG    17      15.700  11.590  27.950  1.00  0.00           C
ATOM    323  HA  ARG    17      16.490  11.500  28.700  1.00  0.00           H
ATOM    324  CB  ARG    17      16.210  12.770  27.060  1.00  0.00           C
ATOM    325  HB1 ARG    17      15.540  13.030  26.170  1.00  0.00           H
ATOM    326  HB2 ARG    17      16.240  13.700  27.640  1.00  0.00           H
ATOM    327  CG  ARG    17      17.590  12.580  26.410  1.00  0.00           C
ATOM    328  HG1 ARG    17      18.280  12.510  27.250  1.00  0.00           H
ATOM    329  HG2 ARG    17      17.600  11.730  25.750  1.00  0.00           H
ATOM    330  CD  ARG    17      18.080  13.750  25.590  1.00  0.00           C
ATOM    331  HD1 ARG    17      17.270  13.980  24.880  1.00  0.00           H
ATOM    332  HD2 ARG    17      18.250  14.680  26.230  1.00  0.00           H
ATOM    333  NE  ARG    17      19.150  13.390  24.680  1.00  0.00           N
ATOM    334  HE  ARG    17      19.770  12.620  24.900  1.00  0.00           H
ATOM    335  CZ  ARG    17      19.350  14.160  23.580  1.00  0.00           C
ATOM    336  NH1 ARG    17      18.680  15.280  23.340  1.00  0.00           N
ATOM    337 1HH1 ARG    17      18.020  15.760  23.950  1.00  0.00           H
ATOM    338 2HH1 ARG    17      18.630  15.710  22.380  1.00  0.00           H
ATOM    339  NH2 ARG    17      20.410  13.900  22.740  1.00  0.00           N
ATOM    340 1HH2 ARG    17      20.960  13.080  23.000  1.00  0.00           H
ATOM    341 2HH2 ARG    17      20.620  14.560  21.940  1.00  0.00           H
ATOM    342  C   ARG    17      14.320  11.920  28.510  1.00  0.00           C
ATOM    343  O   ARG    17      14.170  12.510  29.580  1.00  0.00           O
ATOM    344  N   ASN    18      13.230  11.540  27.820  1.00  0.00           N
ATOM    345  H   ASN    18      13.420  11.000  26.980  1.00  0.00           H
ATOM    346  CA  ASN    18      11.810  11.830  28.130  1.00  0.00           C
ATOM    347  HA  ASN    18      11.910  12.920  28.400  1.00  0.00           H
ATOM    348  CB  ASN    18      10.920  11.570  26.850  1.00  0.00           C
ATOM    349  HB1 ASN    18      11.460  11.540  25.940  1.00  0.00           H
ATOM    350  HB2 ASN    18      10.640  10.510  26.970  1.00  0.00           H
ATOM    351  CG  ASN    18       9.660  12.450  26.670  1.00  0.00           C
ATOM    352  OD1 ASN    18       9.670  13.660  27.060  1.00  0.00           O
ATOM    353  ND2 ASN    18       8.630  11.950  26.070  1.00  0.00           N
ATOM    354 1HD2 ASN    18       8.560  10.960  25.840  1.00  0.00           H
ATOM    355 2HD2 ASN    18       7.810  12.470  26.000  1.00  0.00           H
ATOM    356  C   ASN    18      11.280  11.120  29.360  1.00  0.00           C
ATOM    357  O   ASN    18      10.300  11.510  29.920  1.00  0.00           O
ATOM    358  N   GLU    19      12.040  10.110  29.770  1.00  0.00           N
ATOM    359  H   GLU    19      12.820   9.850  29.150  1.00  0.00           H
ATOM    360  CA  GLU    19      11.860   9.310  30.980  1.00  0.00           C
ATOM    361  HA  GLU    19      10.830   9.020  31.240  1.00  0.00           H
ATOM    362  CB  GLU    19      12.730   8.040  30.780  1.00  0.00           C
ATOM    363  HB1 GLU    19      12.860   7.840  29.750  1.00  0.00           H
ATOM    364  HB2 GLU    19      13.750   8.080  31.260  1.00  0.00           H
ATOM    365  CG  GLU    19      12.050   6.760  31.350  1.00  0.00           C
ATOM    366  HG1 GLU    19      12.720   5.900  31.410  1.00  0.00           H
ATOM    367  HG2 GLU    19      11.630   6.920  32.360  1.00  0.00           H
ATOM    368  CD  GLU    19      10.930   6.280  30.460  1.00  0.00           C
ATOM    369  OE1 GLU    19       9.770   6.270  30.830  1.00  0.00           O
ATOM    370  OE2 GLU    19      11.160   5.890  29.270  1.00  0.00           O
ATOM    371  C   GLU    19      12.410  10.170  32.180  1.00  0.00           C
ATOM    372  O   GLU    19      12.000   9.870  33.300  1.00  0.00           O
ATOM    373  N   LEU    20      13.310  11.170  32.050  1.00  0.00           N
ATOM    374  H   LEU    20      13.630  11.360  31.110  1.00  0.00           H
ATOM    375  CA  LEU    20      13.670  12.250  32.990  1.00  0.00           C
ATOM    376  HA  LEU    20      13.610  11.900  34.020  1.00  0.00           H
ATOM    377  CB  LEU    20      15.130  12.620  32.660  1.00  0.00           C
ATOM    378  HB1 LEU    20      15.130  13.170  31.730  1.00  0.00           H
ATOM    379  HB2 LEU    20      15.380  13.430  33.320  1.00  0.00           H
ATOM    380  CG  LEU    20      16.160  11.510  32.840  1.00  0.00           C
ATOM    381  HG  LEU    20      15.670  10.580  32.430  1.00  0.00           H
ATOM    382  CD1 LEU    20      17.390  11.760  31.970  1.00  0.00           C
ATOM    383 1HD1 LEU    20      17.950  12.570  32.290  1.00  0.00           H
ATOM    384 2HD1 LEU    20      18.080  10.860  32.120  1.00  0.00           H
ATOM    385 3HD1 LEU    20      17.180  11.920  30.910  1.00  0.00           H
ATOM    386  CD2 LEU    20      16.470  11.260  34.360  1.00  0.00           C
ATOM    387 1HD2 LEU    20      17.100  10.370  34.440  1.00  0.00           H
ATOM    388 2HD2 LEU    20      17.010  12.100  34.770  1.00  0.00           H
ATOM    389 3HD2 LEU    20      15.560  11.050  34.940  1.00  0.00           H
ATOM    390  C   LEU    20      12.850  13.580  32.840  1.00  0.00           C
ATOM    391  O   LEU    20      13.130  14.510  33.560  1.00  0.00           O
ATOM    392  N   ALA    21      11.930  13.660  31.880  1.00  0.00           N
ATOM    393  H   ALA    21      11.890  12.810  31.280  1.00  0.00           H
ATOM    394  CA  ALA    21      10.880  14.750  31.780  1.00  0.00           C
ATOM    395  HA  ALA    21      11.320  15.720  32.130  1.00  0.00           H
ATOM    396  CB  ALA    21      10.520  14.970  30.260  1.00  0.00           C
ATOM    397  HB1 ALA    21       9.870  14.150  30.010  1.00  0.00           H
ATOM    398  HB2 ALA    21       9.930  15.950  30.040  1.00  0.00           H
ATOM    399  HB3 ALA    21      11.400  14.980  29.560  1.00  0.00           H
ATOM    400  C   ALA    21       9.630  14.360  32.510  1.00  0.00           C
ATOM    401  O   ALA    21       8.770  15.210  32.690  1.00  0.00           O
ATOM    402  N   MET    22       9.670  13.170  33.230  1.00  0.00           N
ATOM    403  H   MET    22      10.390  12.500  33.040  1.00  0.00           H
ATOM    404  CA  MET    22       8.720  12.880  34.310  1.00  0.00           C
ATOM    405  HA  MET    22       7.770  13.400  34.160  1.00  0.00           H
ATOM    406  CB  MET    22       8.540  11.320  34.430  1.00  0.00           C
ATOM    407  HB1 MET    22       9.540  10.930  34.440  1.00  0.00           H
ATOM    408  HB2 MET    22       8.030  11.140  35.350  1.00  0.00           H
ATOM    409  CG  MET    22       7.780  10.710  33.190  1.00  0.00           C
ATOM    410  HG1 MET    22       6.780  11.220  33.010  1.00  0.00           H
ATOM    411  HG2 MET    22       8.410  10.960  32.310  1.00  0.00           H
ATOM    412  SD  MET    22       7.510   8.930  33.400  1.00  0.00           S
ATOM    413  CE  MET    22       6.370   8.950  34.750  1.00  0.00           C
ATOM    414  HE1 MET    22       6.700   9.340  35.710  1.00  0.00           H
ATOM    415  HE2 MET    22       5.690   9.740  34.540  1.00  0.00           H
ATOM    416  HE3 MET    22       5.760   8.090  34.850  1.00  0.00           H
ATOM    417  C   MET    22       9.450  13.380  35.630  1.00  0.00           C
ATOM    418  O   MET    22      10.640  13.660  35.530  1.00  0.00           O
ATOM    419  N   GLY    23       8.710  13.520  36.710  1.00  0.00           N
ATOM    420  H   GLY    23       7.840  13.040  36.760  1.00  0.00           H
ATOM    421  CA  GLY    23       9.290  13.850  38.060  1.00  0.00           C
ATOM    422  HA1 GLY    23      10.340  14.230  38.030  1.00  0.00           H
ATOM    423  HA2 GLY    23       8.650  14.600  38.490  1.00  0.00           H
ATOM    424  C   GLY    23       9.220  12.690  39.010  1.00  0.00           C
ATOM    425  O   GLY    23       8.610  11.670  38.790  1.00  0.00           O
ATOM    426  N   VAL    24       9.890  12.880  40.140  1.00  0.00           N
ATOM    427  H   VAL    24      10.180  13.820  40.330  1.00  0.00           H
ATOM    428  CA  VAL    24      10.100  11.770  41.110  1.00  0.00           C
ATOM    429  HA  VAL    24       9.480  10.820  40.920  1.00  0.00           H
ATOM    430  CB  VAL    24      11.620  11.350  40.940  1.00  0.00           C
ATOM    431  HB  VAL    24      11.840  10.510  41.640  1.00  0.00           H
ATOM    432  CG1 VAL    24      11.940  10.670  39.590  1.00  0.00           C
ATOM    433 1HG1 VAL    24      11.300   9.820  39.440  1.00  0.00           H
ATOM    434 2HG1 VAL    24      11.900  11.290  38.710  1.00  0.00           H
ATOM    435 3HG1 VAL    24      12.810  10.060  39.570  1.00  0.00           H
ATOM    436  CG2 VAL    24      12.630  12.500  41.280  1.00  0.00           C
ATOM    437 1HG2 VAL    24      12.450  13.390  40.690  1.00  0.00           H
ATOM    438 2HG2 VAL    24      12.630  12.720  42.320  1.00  0.00           H
ATOM    439 3HG2 VAL    24      13.670  12.260  41.100  1.00  0.00           H
ATOM    440  C   VAL    24       9.770  12.170  42.580  1.00  0.00           C
ATOM    441  O   VAL    24      10.340  11.510  43.450  1.00  0.00           O
ATOM    442  N   TRP    25       8.910  13.150  42.810  1.00  0.00           N
ATOM    443  H   TRP    25       8.460  13.550  42.010  1.00  0.00           H
ATOM    444  CA  TRP    25       8.530  13.520  44.170  1.00  0.00           C
ATOM    445  HA  TRP    25       8.360  12.630  44.700  1.00  0.00           H
ATOM    446  CB  TRP    25       9.640  14.350  44.840  1.00  0.00           C
ATOM    447  HB1 TRP    25      10.530  13.800  44.770  1.00  0.00           H
ATOM    448  HB2 TRP    25       9.740  15.310  44.280  1.00  0.00           H
ATOM    449  CG  TRP    25       9.520  14.640  46.360  1.00  0.00           C
ATOM    450  CD1 TRP    25       9.470  15.890  46.900  1.00  0.00           C
ATOM    451  HD1 TRP    25       9.590  16.860  46.420  1.00  0.00           H
ATOM    452  CD2 TRP    25       9.380  13.720  47.510  1.00  0.00           C
ATOM    453  NE1 TRP    25       9.260  15.820  48.290  1.00  0.00           N
ATOM    454  HE1 TRP    25       9.310  16.620  48.890  1.00  0.00           H
ATOM    455  CE2 TRP    25       9.280  14.500  48.700  1.00  0.00           C
ATOM    456  CE3 TRP    25       9.520  12.330  47.690  1.00  0.00           C
ATOM    457  HE3 TRP    25       9.750  11.620  46.910  1.00  0.00           H
ATOM    458  CZ2 TRP    25       9.130  13.950  50.020  1.00  0.00           C
ATOM    459  HZ2 TRP    25       8.920  14.580  50.930  1.00  0.00           H
ATOM    460  CZ3 TRP    25       9.270  11.740  48.980  1.00  0.00           C
ATOM    461  HZ3 TRP    25       9.350  10.680  49.040  1.00  0.00           H
ATOM    462  CH2 TRP    25       9.060  12.540  50.120  1.00  0.00           C
ATOM    463  HH2 TRP    25       8.820  12.070  51.070  1.00  0.00           H
ATOM    464  C   TRP    25       7.200  14.180  44.080  1.00  0.00           C
ATOM    465  O1  TRP    25       6.560  14.180  42.960  1.00  0.00           O
ATOM    466  O2  TRP    25       6.640  14.610  45.100  1.00  0.00           O
TER
ENDMDL
REMARK    GENERATED BY TRJCONV
TITLE     Protein in water t= 3000.00000 step= 3000000
REMARK    THIS IS A SIMULATION BOX
CRYST1   40.000   40.000   40.000  90.00  90.00  90.00 P 1           1
MODEL        7
ATOM      1  N   THR     1       6.620  13.010   5.430  1.00  0.00           N
ATOM      2  H1  THR     1       5.790  12.380   5.280  1.00  0.00           H
ATOM      3  H2  THR     1       6.520  13.830   4.790  1.00  0.00           H
ATOM      4  H3  THR     1       7.440  12.430   5.160  1.00  0.00           H
ATOM      5  CA  THR     1       6.720  13.230   6.850  1.00  0.00           C
ATOM      6  HA  THR     1       7.720  13.610   7.010  1.00  0.00           H
ATOM      7  CB  THR     1       5.780  14.370   7.260  1.00  0.00           C
ATOM      8  HB  THR     1       5.740  14.390   8.330  1.00  0.00           H
ATOM      9  OG1 THR     1       4.430  14.360   6.780  1.00  0.00           O
ATOM     10  HG1 THR     1       3.920  13.610   7.100  1.00  0.00           H
ATOM     11  CG2 THR     1       6.340  15.700   6.850  1.00  0.00           C
ATOM     12 1HG2 THR     1       5.760  16.520   7.220  1.00  0.00           H
ATOM     13 2HG2 THR     1       7.330  15.900   7.210  1.00  0.00           H
ATOM     14 3HG2 THR     1       6.420  15.780   5.740  1.00  0.00           H
ATOM     15  C   THR     1       6.520  11.910   7.540  1.00  0.00           C
ATOM     16  O   THR     1       5.450  11.480   7.990  1.00  0.00           O
ATOM     17  N   TRP     2       7.610  11.130   7.600  1.00  0.00           N
ATOM     18  H   TRP     2       8.540  11.280   7.160  1.00  0.00           H
ATOM     19  CA  TRP     2       7.610   9.830   8.280  1.00  0.00           C
ATOM     20  HA  TRP     2       6.830   9.840   9.030  1.00  0.00           H
ATOM     21  CB  TRP     2       7.140   8.620   7.420  1.00  0.00           C
ATOM     22  HB1 TRP     2       6.200   9.010   6.950  1.00  0.00           H
ATOM     23  HB2 TRP     2       7.780   8.410   6.570  1.00  0.00           H
ATOM     24  CG  TRP     2       6.760   7.340   8.040  1.00  0.00           C
ATOM     25  CD1 TRP     2       5.620   7.070   8.700  1.00  0.00           C
ATOM     26  HD1 TRP     2       4.950   7.840   9.140  1.00  0.00           H
ATOM     27  CD2 TRP     2       7.500   6.090   7.930  1.00  0.00           C
ATOM     28  NE1 TRP     2       5.640   5.740   9.130  1.00  0.00           N
ATOM     29  HE1 TRP     2       4.830   5.200   9.520  1.00  0.00           H
ATOM     30  CE2 TRP     2       6.770   5.100   8.680  1.00  0.00           C
ATOM     31  CE3 TRP     2       8.610   5.680   7.170  1.00  0.00           C
ATOM     32  HE3 TRP     2       9.140   6.360   6.470  1.00  0.00           H
ATOM     33  CZ2 TRP     2       7.180   3.770   8.780  1.00  0.00           C
ATOM     34  HZ2 TRP     2       6.650   3.060   9.440  1.00  0.00           H
ATOM     35  CZ3 TRP     2       9.010   4.310   7.290  1.00  0.00           C
ATOM     36  HZ3 TRP     2       9.830   3.930   6.730  1.00  0.00           H
ATOM     37  CH2 TRP     2       8.290   3.390   8.040  1.00  0.00           C
ATOM     38  HH2 TRP     2       8.780   2.420   8.110  1.00  0.00           H
ATOM     39  C   TRP     2       8.950   9.510   8.910  1.00  0.00           C
ATOM     40  O   TRP     2       8.910   8.650   9.820  1.00  0.00           O
ATOM     41  N   ARG     3      10.100  10.130   8.450  1.00  0.00           N
ATOM     42  H   ARG     3       9.980  10.910   7.870  1.00  0.00           H
ATOM     43  CA  ARG     3      11.470   9.690   8.540  1.00  0.00           C
ATOM     44  HA  ARG     3      11.520   8.640   8.790  1.00  0.00           H
ATOM     45  CB  ARG     3      12.200  10.070   7.190  1.00  0.00           C
ATOM     46  HB1 ARG     3      12.100  11.190   7.060  1.00  0.00           H
ATOM     47  HB2 ARG     3      13.220   9.770   7.370  1.00  0.00           H
ATOM     48  CG  ARG     3      11.730   9.220   5.880  1.00  0.00           C
ATOM     49  HG1 ARG     3      10.680   9.340   5.840  1.00  0.00           H
ATOM     50  HG2 ARG     3      12.210   9.640   4.970  1.00  0.00           H
ATOM     51  CD  ARG     3      12.080   7.720   6.090  1.00  0.00           C
ATOM     52  HD1 ARG     3      13.140   7.580   6.090  1.00  0.00           H
ATOM     53  HD2 ARG     3      11.890   7.210   7.030  1.00  0.00           H
ATOM     54  NE  ARG     3      11.500   6.890   5.070  1.00  0.00           N
ATOM     55  HE  ARG     3      10.730   7.390   4.640  1.00  0.00           H
ATOM     56  CZ  ARG     3      11.790   5.630   4.760  1.00  0.00           C
ATOM     57  NH1 ARG     3      12.700   4.910   5.490  1.00  0.00           N
ATOM     58 1HH1 ARG     3      13.230   5.250   6.230  1.00  0.00           H
ATOM     59 2HH1 ARG     3      12.770   3.920   5.350  1.00  0.00           H
ATOM     60  NH2 ARG     3      11.260   5.160   3.620  1.00  0.00           N
ATOM     61 1HH2 ARG     3      10.640   5.820   3.110  1.00  0.00           H
ATOM     62 2HH2 ARG     3      11.470   4.210   3.230  1.00  0.00           H
ATOM     63  C   ARG     3      12.140  10.410   9.680  1.00  0.00           C
ATOM     64  O   ARG     3      13.050  11.250   9.520  1.00  0.00           O
ATOM     65  N   LEU     4      11.670  10.090  10.930  1.00  0.00           N
ATOM     66  H   LEU     4      10.930   9.360  10.970  1.00  0.00           H
ATOM     67  CA  LEU     4      12.150  10.690  12.160  1.00  0.00           C
ATOM     68  HA  LEU     4      12.560  11.650  11.880  1.00  0.00           H
ATOM     69  CB  LEU     4      10.910  10.860  13.070  1.00  0.00           C
ATOM     70  HB1 LEU     4      10.370   9.940  13.280  1.00  0.00           H
ATOM     71  HB2 LEU     4      11.270  11.180  14.120  1.00  0.00           H
ATOM     72  CG  LEU     4       9.960  11.920  12.550  1.00  0.00           C
ATOM     73  HG  LEU     4       9.810  11.770  11.500  1.00  0.00           H
ATOM     74  CD1 LEU     4       8.500  11.890  13.110  1.00  0.00           C
ATOM     75 1HD1 LEU     4       7.930  12.710  12.780  1.00  0.00           H
ATOM     76 2HD1 LEU     4       7.960  10.950  12.910  1.00  0.00           H
ATOM     77 3HD1 LEU     4       8.550  12.230  14.110  1.00  0.00           H
ATOM     78  CD2 LEU     4      10.450  13.380  12.610  1.00  0.00           C
ATOM     79 1HD2 LEU     4      11.390  13.440  12.020  1.00  0.00           H
ATOM     80 2HD2 LEU     4       9.750  14.140  12.200  1.00  0.00           H
ATOM     81 3HD2 LEU     4      10.740  13.770  13.640  1.00  0.00           H
ATOM     82  C   LEU     4      13.220   9.870  12.910  1.00  0.00           C
ATOM     83  O   LEU     4      13.920  10.430  13.770  1.00  0.00           O
ATOM     84  N   MET     5      13.490   8.630  12.470  1.00  0.00           N
ATOM     85  H   MET     5      12.870   8.210  11.810  1.00  0.00           H
ATOM     86  CA  MET     5      14.590   7.660  12.900  1.00  0.00           C
ATOM     87  HA  MET     5      14.200   7.170  13.850  1.00  0.00           H
ATOM     88  CB  MET     5      14.860   6.520  11.850  1.00  0.00           C
ATOM     89  HB1 MET     5      15.310   6.960  10.960  1.00  0.00           H
ATOM     90  HB2 MET     5      15.550   5.880  12.240  1.00  0.00           H
ATOM     91  CG  MET     5      13.610   5.580  11.670  1.00  0.00           C
ATOM     92  HG1 MET     5      13.960   4.880  11.000  1.00  0.00           H
ATOM     93  HG2 MET     5      13.320   5.080  12.630  1.00  0.00           H
ATOM     94  SD  MET     5      12.180   6.460  10.930  1.00  0.00           S
ATOM     95  CE  MET     5      11.360   4.970  10.330  1.00  0.00           C
ATOM     96  HE1 MET     5      11.890   4.610   9.440  1.00  0.00           H
ATOM     97  HE2 MET     5      11.290   4.250  11.160  1.00  0.00           H
ATOM     98  HE3 MET     5      10.390   5.230   9.890  1.00  0.00           H
ATOM     99  C   MET     5      15.850   8.380  13.290  1.00  0.00           C
ATOM    100  O   MET     5      16.410   8.050  14.320  1.00  0.00           O
ATOM    101  N   LYS     6      16.420   9.260  12.450  1.00  0.00           N
ATOM    102  H   LYS     6      15.830   9.390  11.580  1.00  0.00           H
ATOM    103  CA  LYS     6      17.680   9.940  12.620  1.00  0.00           C
ATOM    104  HA  LYS     6      18.300   9.170  13.000  1.00  0.00           H
ATOM    105  CB  LYS     6      18.240  10.400  11.320  1.00  0.00           C
ATOM    106  HB1 LYS     6      17.650  11.060  10.730  1.00  0.00           H
ATOM    107  HB2 LYS     6      19.250  10.900  11.510  1.00  0.00           H
ATOM    108  CG  LYS     6      18.490   9.120  10.440  1.00  0.00           C
ATOM    109  HG1 LYS     6      19.250   8.510  10.820  1.00  0.00           H
ATOM    110  HG2 LYS     6      17.600   8.560  10.230  1.00  0.00           H
ATOM    111  CD  LYS     6      18.990   9.550   9.080  1.00  0.00           C
ATOM    112  HD1 LYS     6      18.430  10.370   8.720  1.00  0.00           H
ATOM    113  HD2 LYS     6      19.980   9.880   9.200  1.00  0.00           H
ATOM    114  CE  LYS     6      19.010   8.240   8.240  1.00  0.00           C
ATOM    115  HE1 LYS     6      19.540   7.340   8.650  1.00  0.00           H
ATOM    116  HE2 LYS     6      18.030   7.820   7.950  1.00  0.00           H
ATOM    117  NZ  LYS     6      19.650   8.390   6.940  1.00  0.00           N
ATOM    118  HZ1 LYS     6      19.750   7.460   6.500  1.00  0.00           H
ATOM    119  HZ2 LYS     6      19.130   8.990   6.280  1.00  0.00           H
ATOM    120  HZ3 LYS     6      20.560   8.790   6.930  1.00  0.00           H
ATOM    121  C   LYS     6      17.600  11.130  13.640  1.00  0.00           C
ATOM    122  O   LYS     6      18.610  11.660  14.070  1.00  0.00           O
ATOM    123  N   LEU     7      16.400  11.630  14.060  1.00  0.00           N
ATOM    124  H   LEU     7      15.610  11.030  13.800  1.00  0.00           H
ATOM    125  CA  LEU     7      16.230  12.840  14.900  1.00  0.00           C
ATOM    126  HA  LEU     7      17.100  13.460  15.040  1.00  0.00           H
ATOM    127  CB  LEU     7      15.020  13.640  14.250  1.00  0.00           C
ATOM    128  HB1 LEU     7      14.150  12.960  14.150  1.00  0.00           H
ATOM    129  HB2 LEU     7      14.670  14.450  14.880  1.00  0.00           H
ATOM    130  CG  LEU     7      15.420  14.230  12.910  1.00  0.00           C
ATOM    131  HG  LEU     7      15.940  13.510  12.220  1.00  0.00           H
ATOM    132  CD1 LEU     7      14.160  14.720  12.150  1.00  0.00           C
ATOM    133 1HD1 LEU     7      14.450  15.400  11.390  1.00  0.00           H
ATOM    134 2HD1 LEU     7      13.660  13.900  11.620  1.00  0.00           H
ATOM    135 3HD1 LEU     7      13.340  15.270  12.750  1.00  0.00           H
ATOM    136  CD2 LEU     7      16.500  15.340  13.070  1.00  0.00           C
ATOM    137 1HD2 LEU     7      17.340  15.180  13.700  1.00  0.00           H
ATOM    138 2HD2 LEU     7      16.710  15.870  12.190  1.00  0.00           H
ATOM    139 3HD2 LEU     7      16.070  16.160  13.600  1.00  0.00           H
ATOM    140  C   LEU     7      15.860  12.430  16.340  1.00  0.00           C
ATOM    141  O   LEU     7      16.180  13.100  17.300  1.00  0.00           O
ATOM    142  N   VAL     8      15.080  11.350  16.500  1.00  0.00           N
ATOM    143  H   VAL     8      14.750  10.960  15.690  1.00  0.00           H
ATOM    144  CA  VAL     8      14.730  10.710  17.710  1.00  0.00           C
ATOM    145  HA  VAL     8      14.090  11.390  18.230  1.00  0.00           H
ATOM    146  CB  VAL     8      13.810   9.560  17.230  1.00  0.00           C
ATOM    147  HB  VAL     8      14.330   9.040  16.420  1.00  0.00           H
ATOM    148  CG1 VAL     8      13.400   8.450  18.190  1.00  0.00           C
ATOM    149 1HG1 VAL     8      12.910   7.650  17.640  1.00  0.00           H
ATOM    150 2HG1 VAL     8      14.260   7.930  18.550  1.00  0.00           H
ATOM    151 3HG1 VAL     8      12.790   8.800  18.980  1.00  0.00           H
ATOM    152  CG2 VAL     8      12.510  10.130  16.600  1.00  0.00           C
ATOM    153 1HG2 VAL     8      11.610  10.080  17.220  1.00  0.00           H
ATOM    154 2HG2 VAL     8      12.620  11.150  16.030  1.00  0.00           H
ATOM    155 3HG2 VAL     8      12.140   9.400  15.840  1.00  0.00           H
ATOM    156  C   VAL     8      15.910  10.170  18.460  1.00  0.00           C
ATOM    157  O   VAL     8      16.060  10.480  19.610  1.00  0.00           O
ATOM    158  N   LYS     9      16.910   9.500  17.790  1.00  0.00           N
ATOM    159  H   LYS     9      16.780   9.250  16.870  1.00  0.00           H
ATOM    160  CA  LYS     9      18.180   9.000  18.310  1.00  0.00           C
ATOM    161  HA  LYS     9      17.860   8.440  19.200  1.00  0.00           H
ATOM    162  CB  LYS     9      18.930   8.140  17.260  1.00  0.00           C
ATOM    163  HB1 LYS     9      19.700   7.490  17.640  1.00  0.00           H
ATOM    164  HB2 LYS     9      18.160   7.280  17.130  1.00  0.00           H
ATOM    165  CG  LYS     9      19.310   8.760  15.920  1.00  0.00           C
ATOM    166  HG1 LYS     9      18.510   9.220  15.520  1.00  0.00           H
ATOM    167  HG2 LYS     9      19.940   9.560  16.180  1.00  0.00           H
ATOM    168  CD  LYS     9      19.950   7.760  14.970  1.00  0.00           C
ATOM    169  HD1 LYS     9      20.300   8.400  14.090  1.00  0.00           H
ATOM    170  HD2 LYS     9      20.890   7.440  15.390  1.00  0.00           H
ATOM    171  CE  LYS     9      19.070   6.660  14.360  1.00  0.00           C
ATOM    172  HE1 LYS     9      18.490   6.110  15.130  1.00  0.00           H
ATOM    173  HE2 LYS     9      18.330   6.910  13.600  1.00  0.00           H
ATOM    174  NZ  LYS     9      19.950   5.740  13.680  1.00  0.00           N
ATOM    175  HZ1 LYS     9      19.430   5.020  13.210  1.00  0.00           H
ATOM    176  HZ2 LYS     9      20.400   6.300  12.970  1.00  0.00           H
ATOM    177  HZ3 LYS     9      20.770   5.380  14.190  1.00  0.00           H
ATOM    178  C   LYS     9      19.130  10.180  18.800  1.00  0.00           C
ATOM    179  O   LYS     9      20.090   9.850  19.520  1.00  0.00           O
ATOM    180  N   LEU    10      18.900  11.480  18.440  1.00  0.00           N
ATOM    181  H   LEU    10      18.050  11.770  18.030  1.00  0.00           H
ATOM    182  CA  LEU    10      19.650  12.610  18.910  1.00  0.00           C
ATOM    183  HA  LEU    10      20.730  12.400  19.020  1.00  0.00           H
ATOM    184  CB  LEU    10      19.530  13.840  18.030  1.00  0.00           C
ATOM    185  HB1 LEU    10      18.530  13.980  17.640  1.00  0.00           H
ATOM    186  HB2 LEU    10      19.770  14.740  18.530  1.00  0.00           H
ATOM    187  CG  LEU    10      20.330  13.790  16.700  1.00  0.00           C
ATOM    188  HG  LEU    10      19.990  12.990  16.080  1.00  0.00           H
ATOM    189  CD1 LEU    10      20.070  15.020  15.890  1.00  0.00           C
ATOM    190 1HD1 LEU    10      18.940  15.180  15.690  1.00  0.00           H
ATOM    191 2HD1 LEU    10      20.510  15.930  16.470  1.00  0.00           H
ATOM    192 3HD1 LEU    10      20.610  14.990  14.900  1.00  0.00           H
ATOM    193  CD2 LEU    10      21.840  13.810  17.020  1.00  0.00           C
ATOM    194 1HD2 LEU    10      22.170  12.940  17.540  1.00  0.00           H
ATOM    195 2HD2 LEU    10      22.450  13.750  16.090  1.00  0.00           H
ATOM    196 3HD2 LEU    10      22.230  14.690  17.560  1.00  0.00           H
ATOM    197  C   LEU    10      19.160  13.060  20.230  1.00  0.00           C
ATOM    198  O   LEU    10      19.880  13.790  20.960  1.00  0.00           O
ATOM    199  N   ARG    11      17.970  12.700  20.700  1.00  0.00           N
ATOM    200  H   ARG    11      17.360  12.070  20.150  1.00  0.00           H
ATOM    201  CA  ARG    11      17.340  13.210  21.920  1.00  0.00           C
ATOM    202  HA  ARG    11      17.480  14.320  22.090  1.00  0.00           H
ATOM    203  CB  ARG    11      15.860  12.930  21.960  1.00  0.00           C
ATOM    204  HB1 ARG    11      15.800  11.800  21.910  1.00  0.00           H
ATOM    205  HB2 ARG    11      15.400  13.330  22.910  1.00  0.00           H
ATOM    206  CG  ARG    11      15.060  13.580  20.790  1.00  0.00           C
ATOM    207  HG1 ARG    11      14.960  14.630  21.040  1.00  0.00           H
ATOM    208  HG2 ARG    11      15.600  13.530  19.830  1.00  0.00           H
ATOM    209  CD  ARG    11      13.590  13.110  20.550  1.00  0.00           C
ATOM    210  HD1 ARG    11      13.620  12.100  20.220  1.00  0.00           H
ATOM    211  HD2 ARG    11      12.990  13.230  21.410  1.00  0.00           H
ATOM    212  NE  ARG    11      13.010  13.750  19.360  1.00  0.00           N
ATOM    213  HE  ARG    11      13.450  14.700  19.010  1.00  0.00           H
ATOM    214  CZ  ARG    11      11.930  13.350  18.660  1.00  0.00           C
ATOM    215  NH1 ARG    11      11.190  12.240  18.900  1.00  0.00           N
ATOM    216 1HH1 ARG    11      11.060  11.800  19.810  1.00  0.00           H
ATOM    217 2HH1 ARG    11      10.480  11.790  18.280  1.00  0.00           H
ATOM    218  NH2 ARG    11      11.480  14.120  17.700  1.00  0.00           N
ATOM    219 1HH2 ARG    11      11.820  15.060  17.440  1.00  0.00           H
ATOM    220 2HH2 ARG    11      10.650  13.820  17.250  1.00  0.00           H
ATOM    221  C   ARG    11      17.960  12.500  23.210  1.00  0.00           C
ATOM    222  O   ARG    11      17.910  12.990  24.340  1.00  0.00           O
ATOM    223  N   ASP    12      18.490  11.280  23.040  1.00  0.00           N
ATOM    224  H   ASP    12      18.370  10.970  22.040  1.00  0.00           H
ATOM    225  CA  ASP    12      19.060  10.330  23.960  1.00  0.00           C
ATOM    226  HA  ASP    12      18.250  10.100  24.660  1.00  0.00           H
ATOM    227  CB  ASP    12      19.470   9.070  23.120  1.00  0.00           C
ATOM    228  HB1 ASP    12      18.630   8.510  22.750  1.00  0.00           H
ATOM    229  HB2 ASP    12      19.940   9.520  22.220  1.00  0.00           H
ATOM    230  CG  ASP    12      20.480   8.200  23.840  1.00  0.00           C
ATOM    231  OD1 ASP    12      20.090   7.280  24.640  1.00  0.00           O
ATOM    232  OD2 ASP    12      21.670   8.480  23.570  1.00  0.00           O
ATOM    233  C   ASP    12      20.170  10.950  24.860  1.00  0.00           C
ATOM    234  O   ASP    12      20.440  10.470  25.960  1.00  0.00           O
ATOM    235  N   LYS    13      20.930  11.950  24.380  1.00  0.00           N
ATOM    236  H   LYS    13      20.700  12.220  23.470  1.00  0.00           H
ATOM    237  CA  LYS    13      22.040  12.610  25.150  1.00  0.00           C
ATOM    238  HA  LYS    13      22.680  11.940  25.700  1.00  0.00           H
ATOM    239  CB  LYS    13      23.040  13.400  24.310  1.00  0.00           C
ATOM    240  HB1 LYS    13      23.150  12.890  23.350  1.00  0.00           H
ATOM    241  HB2 LYS    13      22.480  14.210  23.910  1.00  0.00           H
ATOM    242  CG  LYS    13      24.350  13.880  25.000  1.00  0.00           C
ATOM    243  HG1 LYS    13      23.980  14.770  25.630  1.00  0.00           H
ATOM    244  HG2 LYS    13      24.870  13.280  25.750  1.00  0.00           H
ATOM    245  CD  LYS    13      25.390  14.470  23.990  1.00  0.00           C
ATOM    246  HD1 LYS    13      25.170  14.040  23.010  1.00  0.00           H
ATOM    247  HD2 LYS    13      25.260  15.550  23.790  1.00  0.00           H
ATOM    248  CE  LYS    13      26.860  14.100  24.320  1.00  0.00           C
ATOM    249  HE1 LYS    13      27.030  14.140  25.370  1.00  0.00           H
ATOM    250  HE2 LYS    13      27.020  13.060  23.970  1.00  0.00           H
ATOM    251  NZ  LYS    13      27.840  15.020  23.740  1.00  0.00           N
ATOM    252  HZ1 LYS    13      28.780  14.920  24.130  1.00  0.00           H
ATOM    253  HZ2 LYS    13      27.870  14.870  22.750  1.00  0.00           H
ATOM    254  HZ3 LYS    13      27.590  16.010  23.910  1.00  0.00           H
ATOM    255  C   LYS    13      21.360  13.500  26.190  1.00  0.00           C
ATOM    256  O   LYS    13      21.500  13.390  27.360  1.00  0.00           O
ATOM    257  N   LYS    14      20.480  14.380  25.690  1.00  0.00           N
ATOM    258  H   LYS    14      20.510  14.460  24.720  1.00  0.00           H
ATOM    259  CA  LYS    14      19.590  15.320  26.340  1.00  0.00           C
ATOM    260  HA  LYS    14      20.230  16.020  26.820  1.00  0.00           H
ATOM    261  CB  LYS    14      18.790  16.080  25.260  1.00  0.00           C
ATOM    262  HB1 LYS    14      19.660  16.420  24.580  1.00  0.00           H
ATOM    263  HB2 LYS    14      18.150  15.360  24.780  1.00  0.00           H
ATOM    264  CG  LYS    14      18.010  17.350  25.610  1.00  0.00           C
ATOM    265  HG1 LYS    14      17.380  17.250  26.490  1.00  0.00           H
ATOM    266  HG2 LYS    14      18.750  18.130  25.970  1.00  0.00           H
ATOM    267  CD  LYS    14      17.190  17.970  24.470  1.00  0.00           C
ATOM    268  HD1 LYS    14      16.940  19.010  24.650  1.00  0.00           H
ATOM    269  HD2 LYS    14      17.780  17.870  23.570  1.00  0.00           H
ATOM    270  CE  LYS    14      15.850  17.220  24.170  1.00  0.00           C
ATOM    271  HE1 LYS    14      16.050  16.170  23.870  1.00  0.00           H
ATOM    272  HE2 LYS    14      15.110  17.180  24.880  1.00  0.00           H
ATOM    273  NZ  LYS    14      15.230  17.850  22.960  1.00  0.00           N
ATOM    274  HZ1 LYS    14      14.320  17.490  22.690  1.00  0.00           H
ATOM    275  HZ2 LYS    14      15.140  18.830  23.270  1.00  0.00           H
ATOM    276  HZ3 LYS    14      15.840  17.770  22.100  1.00  0.00           H
ATOM    277  C   LYS    14      18.630  14.550  27.340  1.00  0.00           C
ATOM    278  O   LYS    14      18.010  15.250  28.190  1.00  0.00           O
ATOM    279  N   LEU    15      18.500  13.250  27.260  1.00  0.00           N
ATOM    280  H   LEU    15      18.880  12.710  26.450  1.00  0.00           H
ATOM    281  CA  LEU    15      17.750  12.480  28.250  1.00  0.00           C
ATOM    282  HA  LEU    15      17.180  13.070  28.980  1.00  0.00           H
ATOM    283  CB  LEU    15      16.760  11.500  27.510  1.00  0.00           C
ATOM    284  HB1 LEU    15      17.380  10.950  26.830  1.00  0.00           H
ATOM    285  HB2 LEU    15      16.300  10.810  28.250  1.00  0.00           H
ATOM    286  CG  LEU    15      15.610  12.160  26.680  1.00  0.00           C
ATOM    287  HG  LEU    15      16.050  12.960  26.180  1.00  0.00           H
ATOM    288  CD1 LEU    15      15.130  11.180  25.630  1.00  0.00           C
ATOM    289 1HD1 LEU    15      15.920  11.140  24.890  1.00  0.00           H
ATOM    290 2HD1 LEU    15      14.950  10.230  26.090  1.00  0.00           H
ATOM    291 3HD1 LEU    15      14.300  11.520  25.000  1.00  0.00           H
ATOM    292  CD2 LEU    15      14.510  12.850  27.530  1.00  0.00           C
ATOM    293 1HD2 LEU    15      13.800  13.410  26.880  1.00  0.00           H
ATOM    294 2HD2 LEU    15      13.890  12.190  28.090  1.00  0.00           H
ATOM    295 3HD2 LEU    15      14.890  13.630  28.300  1.00  0.00           H
ATOM    296  C   LEU    15      18.700  11.630  29.150  1.00  0.00           C
ATOM    297  O   LEU    15      18.240  11.120  30.140  1.00  0.00           O
ATOM    298  N   LYS    16      19.990  11.480  28.840  1.00  0.00           N
ATOM    299  H   LYS    16      20.290  11.990  27.990  1.00  0.00           H
ATOM    300  CA  LYS    16      20.970  10.930  29.800  1.00  0.00           C
ATOM    301  HA  LYS    16      20.550  10.080  30.400  1.00  0.00           H
ATOM    302  CB  LYS    16      22.290  10.470  29.190  1.00  0.00           C
ATOM    303  HB1 LYS    16      22.570  11.200  28.480  1.00  0.00           H
ATOM    304  HB2 LYS    16      23.140  10.460  29.870  1.00  0.00           H
ATOM    305  CG  LYS    16      22.260   9.150  28.470  1.00  0.00           C
ATOM    306  HG1 LYS    16      22.300   8.230  29.080  1.00  0.00           H
ATOM    307  HG2 LYS    16      21.260   9.210  28.000  1.00  0.00           H
ATOM    308  CD  LYS    16      23.290   9.060  27.300  1.00  0.00           C
ATOM    309  HD1 LYS    16      23.290   9.950  26.640  1.00  0.00           H
ATOM    310  HD2 LYS    16      24.260   9.030  27.830  1.00  0.00           H
ATOM    311  CE  LYS    16      23.030   7.800  26.480  1.00  0.00           C
ATOM    312  HE1 LYS    16      23.370   6.890  27.080  1.00  0.00           H
ATOM    313  HE2 LYS    16      21.930   7.560  26.240  1.00  0.00           H
ATOM    314  NZ  LYS    16      23.660   7.860  25.190  1.00  0.00           N
ATOM    315  HZ1 LYS    16      23.830   6.940  24.820  1.00  0.00           H
ATOM    316  HZ2 LYS    16      22.870   8.280  24.580  1.00  0.00           H
ATOM    317  HZ3 LYS    16      24.540   8.370  25.200  1.00  0.00           H
ATOM    318  C   LYS    16      21.320  12.090  30.790  1.00  0.00           C
ATOM    319  O   LYS    16      21.290  11.930  32.000  1.00  0.00           O
ATOM    320  N   ARG    17      21.560  13.270  30.290  1.00  0.00           N
ATOM    321  H   ARG    17      21.360  13.360  29.320  1.00  0.00           H
ATOM    322  CA  ARG    17      21.910  14.520  30.920  1.00  0.00           C
ATOM    323  HA  ARG    17      22.860  14.300  31.350  1.00  0.00           H
ATOM    324  CB  ARG    17      22.180  15.560  29.800  1.00  0.00           C
ATOM    325  HB1 ARG    17      23.150  15.280  29.350  1.00  0.00           H
ATOM    326  HB2 ARG    17      21.320  15.640  29.110  1.00  0.00           H
ATOM    327  CG  ARG    17      22.530  16.980  30.350  1.00  0.00           C
ATOM    328  HG1 ARG    17      21.590  17.520  30.550  1.00  0.00           H
ATOM    329  HG2 ARG    17      22.920  16.950  31.380  1.00  0.00           H
ATOM    330  CD  ARG    17      23.480  17.870  29.480  1.00  0.00           C
ATOM    331  HD1 ARG    17      23.300  17.730  28.470  1.00  0.00           H
ATOM    332  HD2 ARG    17      23.210  18.910  29.590  1.00  0.00           H
ATOM    333  NE  ARG    17      24.910  17.700  29.750  1.00  0.00           N
ATOM    334  HE  ARG    17      25.230  16.760  29.890  1.00  0.00           H
ATOM    335  CZ  ARG    17      25.760  18.690  30.080  1.00  0.00           C
ATOM    336  NH1 ARG    17      25.310  19.900  30.260  1.00  0.00           N
ATOM    337 1HH1 ARG    17      24.310  20.170  30.110  1.00  0.00           H
ATOM    338 2HH1 ARG    17      25.920  20.710  30.260  1.00  0.00           H
ATOM    339  NH2 ARG    17      27.100  18.470  30.060  1.00  0.00           N
ATOM    340 1HH2 ARG    17      27.570  17.560  29.930  1.00  0.00           H
ATOM    341 2HH2 ARG    17      27.820  19.140  30.180  1.00  0.00           H
ATOM    342  C   ARG    17      20.850  14.900  32.020  1.00  0.00           C
ATOM    343  O   ARG    17      21.250  15.170  33.130  1.00  0.00           O
ATOM    344  N   ASN    18      19.620  14.900  31.550  1.00  0.00           N
ATOM    345  H   ASN    18      19.390  14.640  30.630  1.00  0.00           H
ATOM    346  CA  ASN    18      18.400  15.270  32.280  1.00  0.00           C
ATOM    347  HA  ASN    18      18.400  16.340  32.730  1.00  0.00           H
ATOM    348  CB  ASN    18      17.120  15.200  31.380  1.00  0.00           C
ATOM    349  HB1 ASN    18      17.230  15.900  30.520  1.00  0.00           H
ATOM    350  HB2 ASN    18      16.960  14.180  31.030  1.00  0.00           H
ATOM    351  CG  ASN    18      15.910  15.590  32.230  1.00  0.00           C
ATOM    352  OD1 ASN    18      15.860  16.700  32.750  1.00  0.00           O
ATOM    353  ND2 ASN    18      14.980  14.730  32.540  1.00  0.00           N
ATOM    354 1HD2 ASN    18      15.110  13.780  32.140  1.00  0.00           H
ATOM    355 2HD2 ASN    18      14.200  15.030  33.150  1.00  0.00           H
ATOM    356  C   ASN    18      18.290  14.250  33.410  1.00  0.00           C
ATOM    357  O   ASN    18      17.710  14.610  34.450  1.00  0.00           O
ATOM    358  N   GLU    19      18.680  12.940  33.250  1.00  0.00           N
ATOM    359  H   GLU    19      18.930  12.700  32.350  1.00  0.00           H
ATOM    360  CA  GLU    19      18.580  11.780  34.160  1.00  0.00           C
ATOM    361  HA  GLU    19      17.650  11.940  34.640  1.00  0.00           H
ATOM    362  CB  GLU    19      18.530  10.460  33.400  1.00  0.00           C
ATOM    363  HB1 GLU    19      18.040  10.670  32.460  1.00  0.00           H
ATOM    364  HB2 GLU    19      19.500  10.130  33.080  1.00  0.00           H
ATOM    365  CG  GLU    19      17.740   9.250  34.050  1.00  0.00           C
ATOM    366  HG1 GLU    19      17.870   8.320  33.570  1.00  0.00           H
ATOM    367  HG2 GLU    19      18.260   8.940  35.000  1.00  0.00           H
ATOM    368  CD  GLU    19      16.250   9.450  34.300  1.00  0.00           C
ATOM    369  OE1 GLU    19      15.800   9.000  35.390  1.00  0.00           O
ATOM    370  OE2 GLU    19      15.620  10.050  33.360  1.00  0.00           O
ATOM    371  C   GLU    19      19.740  11.720  35.180  1.00  0.00           C
ATOM    372  O   GLU    19      19.630  11.090  36.240  1.00  0.00           O
ATOM    373  N   LEU    20      20.910  12.370  34.920  1.00  0.00           N
ATOM    374  H   LEU    20      21.030  12.730  33.990  1.00  0.00           H
ATOM    375  CA  LEU    20      21.870  12.740  35.940  1.00  0.00           C
ATOM    376  HA  LEU    20      22.050  11.900  36.600  1.00  0.00           H
ATOM    377  CB  LEU    20      23.220  13.140  35.340  1.00  0.00           C
ATOM    378  HB1 LEU    20      23.010  14.060  34.780  1.00  0.00           H
ATOM    379  HB2 LEU    20      23.780  13.470  36.180  1.00  0.00           H
ATOM    380  CG  LEU    20      23.950  12.060  34.490  1.00  0.00           C
ATOM    381  HG  LEU    20      23.480  12.120  33.480  1.00  0.00           H
ATOM    382  CD1 LEU    20      25.430  12.420  34.390  1.00  0.00           C
ATOM    383 1HD1 LEU    20      25.950  12.530  35.360  1.00  0.00           H
ATOM    384 2HD1 LEU    20      25.920  11.580  33.830  1.00  0.00           H
ATOM    385 3HD1 LEU    20      25.700  13.290  33.790  1.00  0.00           H
ATOM    386  CD2 LEU    20      23.800  10.600  34.900  1.00  0.00           C
ATOM    387 1HD2 LEU    20      24.030  10.410  35.910  1.00  0.00           H
ATOM    388 2HD2 LEU    20      22.760  10.440  34.850  1.00  0.00           H
ATOM    389 3HD2 LEU    20      24.260   9.900  34.260  1.00  0.00           H
ATOM    390  C   LEU    20      21.370  13.940  36.720  1.00  0.00           C
ATOM    391  O   LEU    20      21.580  14.030  37.900  1.00  0.00           O
ATOM    392  N   ALA    21      20.890  14.980  36.070  1.00  0.00           N
ATOM    393  H   ALA    21      20.880  14.890  35.050  1.00  0.00           H
ATOM    394  CA  ALA    21      20.530  16.270  36.640  1.00  0.00           C
ATOM    395  HA  ALA    21      21.350  16.760  37.180  1.00  0.00           H
ATOM    396  CB  ALA    21      20.290  17.260  35.550  1.00  0.00           C
ATOM    397  HB1 ALA    21      19.620  16.990  34.760  1.00  0.00           H
ATOM    398  HB2 ALA    21      19.770  18.170  35.880  1.00  0.00           H
ATOM    399  HB3 ALA    21      21.160  17.750  35.130  1.00  0.00           H
ATOM    400  C   ALA    21      19.230  16.250  37.420  1.00  0.00           C
ATOM    401  O   ALA    21      19.150  17.040  38.370  1.00  0.00           O
ATOM    402  N   MET    22      18.300  15.300  37.150  1.00  0.00           N
ATOM    403  H   MET    22      18.470  14.670  36.360  1.00  0.00           H
ATOM    404  CA  MET    22      16.970  15.130  37.740  1.00  0.00           C
ATOM    405  HA  MET    22      17.000  15.670  38.710  1.00  0.00           H
ATOM    406  CB  MET    22      15.890  15.620  36.760  1.00  0.00           C
ATOM    407  HB1 MET    22      16.170  16.610  36.460  1.00  0.00           H
ATOM    408  HB2 MET    22      15.660  15.050  35.870  1.00  0.00           H
ATOM    409  CG  MET    22      14.470  15.780  37.550  1.00  0.00           C
ATOM    410  HG1 MET    22      14.070  14.760  37.730  1.00  0.00           H
ATOM    411  HG2 MET    22      14.610  16.120  38.540  1.00  0.00           H
ATOM    412  SD  MET    22      13.150  16.600  36.700  1.00  0.00           S
ATOM    413  CE  MET    22      11.710  15.670  37.260  1.00  0.00           C
ATOM    414  HE1 MET    22      11.630  14.610  36.980  1.00  0.00           H
ATOM    415  HE2 MET    22      11.690  15.650  38.340  1.00  0.00           H
ATOM    416  HE3 MET    22      10.780  16.050  37.010  1.00  0.00           H
ATOM    417  C   MET    22      16.820  13.650  38.070  1.00  0.00           C
ATOM    418  O   MET    22      17.140  12.730  37.290  1.00  0.00           O
ATOM    419  N   GLY    23      16.160  13.330  39.170  1.00  0.00           N
ATOM    420  H   GLY    23      15.950  14.130  39.840  1.00  0.00           H
ATOM    421  CA  GLY    23      15.650  12.040  39.610  1.00  0.00           C
ATOM    422  HA1 GLY    23      15.720  11.340  38.760  1.00  0.00           H
ATOM    423  HA2 GLY    23      16.290  11.710  40.450  1.00  0.00           H
ATOM    424  C   GLY    23      14.150  12.240  39.910  1.00  0.00           C
ATOM    425  O   GLY    23      13.400  13.050  39.420  1.00  0.00           O
ATOM    426  N   VAL    24      13.670  11.200  40.630  1.00  0.00           N
ATOM    427  H   VAL    24      14.330  10.470  41.000  1.00  0.00           H
ATOM    428  CA  VAL    24      12.350  11.130  41.150  1.00  0.00           C
ATOM    429  HA  VAL    24      11.650  11.550  40.540  1.00  0.00           H
ATOM    430  CB  VAL    24      11.870   9.720  41.330  1.00  0.00           C
ATOM    431  HB  VAL    24      10.760   9.690  41.630  1.00  0.00           H
ATOM    432  CG1 VAL    24      11.730   9.150  39.930  1.00  0.00           C
ATOM    433 1HG1 VAL    24      12.650   8.990  39.290  1.00  0.00           H
ATOM    434 2HG1 VAL    24      11.190   8.250  40.030  1.00  0.00           H
ATOM    435 3HG1 VAL    24      11.150   9.890  39.340  1.00  0.00           H
ATOM    436  CG2 VAL    24      12.760   8.880  42.290  1.00  0.00           C
ATOM    437 1HG2 VAL    24      13.370   9.420  42.930  1.00  0.00           H
ATOM    438 2HG2 VAL    24      12.230   8.130  42.900  1.00  0.00           H
ATOM    439 3HG2 VAL    24      13.540   8.340  41.780  1.00  0.00           H
ATOM    440  C   VAL    24      12.340  11.880  42.560  1.00  0.00           C
ATOM    441  O   VAL    24      13.400  11.970  43.170  1.00  0.00           O
ATOM    442  N   TRP    25      11.150  12.170  43.180  1.00  0.00           N
ATOM    443  H   TRP    25      10.310  11.990  42.610  1.00  0.00           H
ATOM    444  CA  TRP    25      10.960  12.760  44.510  1.00  0.00           C
ATOM    445  HA  TRP    25      11.830  12.490  45.120  1.00  0.00           H
ATOM    446  CB  TRP    25      10.960  14.280  44.460  1.00  0.00           C
ATOM    447  HB1 TRP    25      11.960  14.520  44.040  1.00  0.00           H
ATOM    448  HB2 TRP    25      10.230  14.630  43.710  1.00  0.00           H
ATOM    449  CG  TRP    25      10.850  14.990  45.780  1.00  0.00           C
ATOM    450  CD1 TRP    25       9.860  15.700  46.210  1.00  0.00           C
ATOM    451  HD1 TRP    25       8.950  15.820  45.720  1.00  0.00           H
ATOM    452  CD2 TRP    25      11.970  15.180  46.730  1.00  0.00           C
ATOM    453  NE1 TRP    25      10.210  16.290  47.420  1.00  0.00           N
ATOM    454  HE1 TRP    25       9.580  16.900  48.020  1.00  0.00           H
ATOM    455  CE2 TRP    25      11.580  16.100  47.710  1.00  0.00           C
ATOM    456  CE3 TRP    25      13.340  14.840  46.720  1.00  0.00           C
ATOM    457  HE3 TRP    25      13.720  14.320  45.830  1.00  0.00           H
ATOM    458  CZ2 TRP    25      12.420  16.550  48.720  1.00  0.00           C
ATOM    459  HZ2 TRP    25      12.070  17.200  49.450  1.00  0.00           H
ATOM    460  CZ3 TRP    25      14.230  15.240  47.700  1.00  0.00           C
ATOM    461  HZ3 TRP    25      15.240  14.870  47.670  1.00  0.00           H
ATOM    462  CH2 TRP    25      13.810  16.170  48.670  1.00  0.00           C
ATOM    463  HH2 TRP    25      14.460  16.580  49.410  1.00  0.00           H
ATOM    464  C   TRP    25       9.800  12.020  45.290  1.00  0.00           C
ATOM    465  O1  TRP    25       9.860  12.000  46.560  1.00  0.00           O
ATOM    466  O2  TRP    25       8.730  11.900  44.700  1.00  0.00           O
TER
ENDMDL
REMARK    GENERATED BY TRJCONV
TITLE     Protein in water t= 3500.00000 step= 3500000
REMARK    THIS IS A SIMULATION BOX
CRYST1   40.000   40.000   40.000  90.00  90.00  90.00 P 1           1
MODEL        8
ATOM      1  N   THR     1       2.750  13.470  10.680  1.00  0.00           N
ATOM      2  H1  THR     1       3.520  14.090  10.580  1.00  0.00           H
ATOM      3  H2  THR     1       2.540  13.160   9.780  1.00  0.00           H
ATOM      4  H3  THR     1       1.920  13.930  11.040  1.00  0.00           H
ATOM      5  CA  THR     1       3.080  12.440  11.750  1.00  0.00           C
ATOM      6  HA  THR     1       4.030  11.960  11.590  1.00  0.00           H
ATOM      7  CB  THR     1       3.250  13.090  13.170  1.00  0.00           C
ATOM      8  HB  THR     1       3.440  12.210  13.920  1.00  0.00           H
ATOM      9  OG1 THR     1       2.140  13.700  13.800  1.00  0.00           O
ATOM     10  HG1 THR     1       1.360  13.160  13.560  1.00  0.00           H
ATOM     11  CG2 THR     1       4.400  14.060  13.310  1.00  0.00           C
ATOM     12 1HG2 THR     1       5.120  14.000  12.470  1.00  0.00           H
ATOM     13 2HG2 THR     1       4.120  15.130  13.380  1.00  0.00           H
ATOM     14 3HG2 THR     1       4.870  13.860  14.320  1.00  0.00           H
ATOM     15  C   THR     1       1.880  11.440  11.790  1.00  0.00           C
ATOM     16  O   THR     1       0.760  11.790  12.210  1.00  0.00           O
ATOM     17  N   TRP     2       2.030  10.240  11.260  1.00  0.00           N
ATOM     18  H   TRP     2       2.840  10.140  10.590  1.00  0.00           H
ATOM     19  CA  TRP     2       1.220   9.070  11.400  1.00  0.00           C
ATOM     20  HA  TRP     2       0.480   9.210  12.210  1.00  0.00           H
ATOM     21  CB  TRP     2       0.460   8.760  10.160  1.00  0.00           C
ATOM     22  HB1 TRP     2      -0.030   9.630   9.640  1.00  0.00           H
ATOM     23  HB2 TRP     2       1.220   8.490   9.410  1.00  0.00           H
ATOM     24  CG  TRP     2      -0.510   7.580  10.140  1.00  0.00           C
ATOM     25  CD1 TRP     2      -1.410   7.260  11.120  1.00  0.00           C
ATOM     26  HD1 TRP     2      -1.480   7.700  12.090  1.00  0.00           H
ATOM     27  CD2 TRP     2      -0.780   6.730   9.000  1.00  0.00           C
ATOM     28  NE1 TRP     2      -2.200   6.230  10.640  1.00  0.00           N
ATOM     29  HE1 TRP     2      -2.950   5.710  11.190  1.00  0.00           H
ATOM     30  CE2 TRP     2      -1.730   5.790   9.420  1.00  0.00           C
ATOM     31  CE3 TRP     2      -0.320   6.690   7.700  1.00  0.00           C
ATOM     32  HE3 TRP     2       0.350   7.500   7.390  1.00  0.00           H
ATOM     33  CZ2 TRP     2      -2.210   4.800   8.490  1.00  0.00           C
ATOM     34  HZ2 TRP     2      -3.080   4.240   8.760  1.00  0.00           H
ATOM     35  CZ3 TRP     2      -0.760   5.730   6.800  1.00  0.00           C
ATOM     36  HZ3 TRP     2      -0.370   5.750   5.780  1.00  0.00           H
ATOM     37  CH2 TRP     2      -1.650   4.730   7.210  1.00  0.00           C
ATOM     38  HH2 TRP     2      -2.010   4.020   6.510  1.00  0.00           H
ATOM     39  C   TRP     2       1.940   7.880  12.040  1.00  0.00           C
ATOM     40  O   TRP     2       1.270   7.040  12.650  1.00  0.00           O
ATOM     41  N   ARG     3       3.290   7.780  12.030  1.00  0.00           N
ATOM     42  H   ARG     3       3.720   8.700  11.690  1.00  0.00           H
ATOM     43  CA  ARG     3       4.100   6.830  12.800  1.00  0.00           C
ATOM     44  HA  ARG     3       3.550   5.850  12.820  1.00  0.00           H
ATOM     45  CB  ARG     3       5.470   6.660  12.120  1.00  0.00           C
ATOM     46  HB1 ARG     3       5.790   7.640  11.750  1.00  0.00           H
ATOM     47  HB2 ARG     3       6.170   6.270  12.840  1.00  0.00           H
ATOM     48  CG  ARG     3       5.390   5.870  10.850  1.00  0.00           C
ATOM     49  HG1 ARG     3       5.020   4.860  11.110  1.00  0.00           H
ATOM     50  HG2 ARG     3       4.640   6.420  10.160  1.00  0.00           H
ATOM     51  CD  ARG     3       6.740   5.580  10.200  1.00  0.00           C
ATOM     52  HD1 ARG     3       7.130   6.420   9.600  1.00  0.00           H
ATOM     53  HD2 ARG     3       7.420   5.410  10.990  1.00  0.00           H
ATOM     54  NE  ARG     3       6.680   4.480   9.140  1.00  0.00           N
ATOM     55  HE  ARG     3       5.690   4.230   8.930  1.00  0.00           H
ATOM     56  CZ  ARG     3       7.640   3.790   8.480  1.00  0.00           C
ATOM     57  NH1 ARG     3       8.900   4.120   8.670  1.00  0.00           N
ATOM     58 1HH1 ARG     3       9.200   4.840   9.330  1.00  0.00           H
ATOM     59 2HH1 ARG     3       9.570   3.910   7.860  1.00  0.00           H
ATOM     60  NH2 ARG     3       7.420   2.830   7.500  1.00  0.00           N
ATOM     61 1HH2 ARG     3       6.450   2.670   7.110  1.00  0.00           H
ATOM     62 2HH2 ARG     3       8.260   2.530   6.900  1.00  0.00           H
ATOM     63  C   ARG     3       4.180   7.190  14.250  1.00  0.00           C
ATOM     64  O   ARG     3       5.270   7.300  14.870  1.00  0.00           O
ATOM     65  N   LEU     4       3.010   7.340  14.830  1.00  0.00           N
ATOM     66  H   LEU     4       2.240   7.040  14.280  1.00  0.00           H
ATOM     67  CA  LEU     4       2.650   7.650  16.220  1.00  0.00           C
ATOM     68  HA  LEU     4       3.170   8.500  16.540  1.00  0.00           H
ATOM     69  CB  LEU     4       1.040   7.900  16.310  1.00  0.00           C
ATOM     70  HB1 LEU     4       0.410   7.050  15.970  1.00  0.00           H
ATOM     71  HB2 LEU     4       0.810   7.870  17.370  1.00  0.00           H
ATOM     72  CG  LEU     4       0.590   9.310  15.760  1.00  0.00           C
ATOM     73  HG  LEU     4       0.810   9.270  14.740  1.00  0.00           H
ATOM     74  CD1 LEU     4      -0.860   9.450  16.140  1.00  0.00           C
ATOM     75 1HD1 LEU     4      -1.070   9.190  17.170  1.00  0.00           H
ATOM     76 2HD1 LEU     4      -1.250  10.420  15.840  1.00  0.00           H
ATOM     77 3HD1 LEU     4      -1.440   8.750  15.600  1.00  0.00           H
ATOM     78  CD2 LEU     4       1.320  10.410  16.450  1.00  0.00           C
ATOM     79 1HD2 LEU     4       1.030  10.470  17.510  1.00  0.00           H
ATOM     80 2HD2 LEU     4       2.420  10.420  16.420  1.00  0.00           H
ATOM     81 3HD2 LEU     4       0.950  11.340  16.060  1.00  0.00           H
ATOM     82  C   LEU     4       3.100   6.650  17.310  1.00  0.00           C
ATOM     83  O   LEU     4       3.640   7.040  18.400  1.00  0.00           O
ATOM     84  N   MET     5       2.950   5.320  16.970  1.00  0.00           N
ATOM     85  H   MET     5       2.550   5.120  16.060  1.00  0.00           H
ATOM     86  CA  MET     5       3.440   4.230  17.870  1.00  0.00           C
ATOM     87  HA  MET     5       3.330   4.480  18.940  1.00  0.00           H
ATOM     88  CB  MET     5       2.730   2.840  17.600  1.00  0.00           C
ATOM     89  HB1 MET     5       2.660   2.590  16.570  1.00  0.00           H
ATOM     90  HB2 MET     5       3.350   2.140  17.970  1.00  0.00           H
ATOM     91  CG  MET     5       1.400   2.680  18.380  1.00  0.00           C
ATOM     92  HG1 MET     5       1.560   2.920  19.410  1.00  0.00           H
ATOM     93  HG2 MET     5       0.600   3.410  18.110  1.00  0.00           H
ATOM     94  SD  MET     5       0.760   1.030  18.300  1.00  0.00           S
ATOM     95  CE  MET     5       1.980   0.200  19.390  1.00  0.00           C
ATOM     96  HE1 MET     5       2.840   0.840  19.560  1.00  0.00           H
ATOM     97  HE2 MET     5       1.580   0.050  20.420  1.00  0.00           H
ATOM     98  HE3 MET     5       2.140  -0.850  19.290  1.00  0.00           H
ATOM     99  C   MET     5       4.960   4.060  17.670  1.00  0.00           C
ATOM    100  O   MET     5       5.580   3.810  18.710  1.00  0.00           O
ATOM    101  N   LYS     6       5.520   4.280  16.500  1.00  0.00           N
ATOM    102  H   LYS     6       4.870   4.560  15.780  1.00  0.00           H
ATOM    103  CA  LYS     6       7.000   4.320  16.460  1.00  0.00           C
ATOM    104  HA  LYS     6       7.460   3.400  16.890  1.00  0.00           H
ATOM    105  CB  LYS     6       7.660   4.360  15.020  1.00  0.00           C
ATOM    106  HB1 LYS     6       6.970   3.920  14.290  1.00  0.00           H
ATOM    107  HB2 LYS     6       7.690   5.410  14.670  1.00  0.00           H
ATOM    108  CG  LYS     6       9.050   3.760  14.850  1.00  0.00           C
ATOM    109  HG1 LYS     6       9.770   4.320  15.440  1.00  0.00           H
ATOM    110  HG2 LYS     6       9.090   2.730  15.210  1.00  0.00           H
ATOM    111  CD  LYS     6       9.510   3.720  13.370  1.00  0.00           C
ATOM    112  HD1 LYS     6       8.720   3.460  12.660  1.00  0.00           H
ATOM    113  HD2 LYS     6       9.710   4.700  13.030  1.00  0.00           H
ATOM    114  CE  LYS     6      10.760   2.920  13.150  1.00  0.00           C
ATOM    115  HE1 LYS     6      11.610   3.440  13.650  1.00  0.00           H
ATOM    116  HE2 LYS     6      10.570   1.970  13.690  1.00  0.00           H
ATOM    117  NZ  LYS     6      10.990   2.760  11.770  1.00  0.00           N
ATOM    118  HZ1 LYS     6      12.060   2.560  11.660  1.00  0.00           H
ATOM    119  HZ2 LYS     6      10.510   1.950  11.390  1.00  0.00           H
ATOM    120  HZ3 LYS     6      10.770   3.570  11.160  1.00  0.00           H
ATOM    121  C   LYS     6       7.640   5.540  17.180  1.00  0.00           C
ATOM    122  O   LYS     6       8.730   5.470  17.690  1.00  0.00           O
ATOM    123  N   LEU     7       6.910   6.640  17.360  1.00  0.00           N
ATOM    124  H   LEU     7       5.970   6.690  16.960  1.00  0.00           H
ATOM    125  CA  LEU     7       7.280   7.910  18.020  1.00  0.00           C
ATOM    126  HA  LEU     7       8.250   8.300  17.730  1.00  0.00           H
ATOM    127  CB  LEU     7       6.180   9.030  17.720  1.00  0.00           C
ATOM    128  HB1 LEU     7       5.210   8.600  17.570  1.00  0.00           H
ATOM    129  HB2 LEU     7       6.100   9.640  18.640  1.00  0.00           H
ATOM    130  CG  LEU     7       6.490  10.030  16.610  1.00  0.00           C
ATOM    131  HG  LEU     7       6.860   9.470  15.760  1.00  0.00           H
ATOM    132  CD1 LEU     7       5.230  10.670  16.070  1.00  0.00           C
ATOM    133 1HD1 LEU     7       4.610  10.030  15.470  1.00  0.00           H
ATOM    134 2HD1 LEU     7       4.700  11.130  16.860  1.00  0.00           H
ATOM    135 3HD1 LEU     7       5.520  11.530  15.420  1.00  0.00           H
ATOM    136  CD2 LEU     7       7.570  11.090  16.990  1.00  0.00           C
ATOM    137 1HD2 LEU     7       7.120  11.670  17.710  1.00  0.00           H
ATOM    138 2HD2 LEU     7       8.530  10.700  17.270  1.00  0.00           H
ATOM    139 3HD2 LEU     7       7.830  11.720  16.150  1.00  0.00           H
ATOM    140  C   LEU     7       7.430   7.720  19.500  1.00  0.00           C
ATOM    141  O   LEU     7       8.270   8.420  20.100  1.00  0.00           O
ATOM    142  N   VAL     8       6.890   6.690  20.160  1.00  0.00           N
ATOM    143  H   VAL     8       6.210   6.150  19.520  1.00  0.00           H
ATOM    144  CA  VAL     8       7.070   6.280  21.580  1.00  0.00           C
ATOM    145  HA  VAL     8       6.980   7.150  22.190  1.00  0.00           H
ATOM    146  CB  VAL     8       6.100   5.160  22.000  1.00  0.00           C
ATOM    147  HB  VAL     8       6.320   4.300  21.390  1.00  0.00           H
ATOM    148  CG1 VAL     8       6.080   4.640  23.450  1.00  0.00           C
ATOM    149 1HG1 VAL     8       7.070   4.360  23.700  1.00  0.00           H
ATOM    150 2HG1 VAL     8       5.700   5.440  24.100  1.00  0.00           H
ATOM    151 3HG1 VAL     8       5.430   3.780  23.620  1.00  0.00           H
ATOM    152  CG2 VAL     8       4.650   5.580  21.640  1.00  0.00           C
ATOM    153 1HG2 VAL     8       4.020   4.750  21.960  1.00  0.00           H
ATOM    154 2HG2 VAL     8       4.420   6.390  22.330  1.00  0.00           H
ATOM    155 3HG2 VAL     8       4.550   5.900  20.590  1.00  0.00           H
ATOM    156  C   VAL     8       8.540   5.770  21.830  1.00  0.00           C
ATOM    157  O   VAL     8       9.190   6.000  22.790  1.00  0.00           O
ATOM    158  N   LYS     9       9.070   5.040  20.820  1.00  0.00           N
ATOM    159  H   LYS     9       8.550   4.960  19.940  1.00  0.00           H
ATOM    160  CA  LYS     9      10.340   4.310  20.890  1.00  0.00           C
ATOM    161  HA  LYS     9      10.560   3.810  21.880  1.00  0.00           H
ATOM    162  CB  LYS     9      10.350   3.310  19.710  1.00  0.00           C
ATOM    163  HB1 LYS     9      10.120   3.830  18.830  1.00  0.00           H
ATOM    164  HB2 LYS     9      11.390   2.960  19.620  1.00  0.00           H
ATOM    165  CG  LYS     9       9.360   2.190  19.880  1.00  0.00           C
ATOM    166  HG1 LYS     9       9.400   1.830  20.910  1.00  0.00           H
ATOM    167  HG2 LYS     9       8.330   2.560  19.730  1.00  0.00           H
ATOM    168  CD  LYS     9       9.560   1.050  18.900  1.00  0.00           C
ATOM    169  HD1 LYS     9       9.590   1.400  17.850  1.00  0.00           H
ATOM    170  HD2 LYS     9      10.530   0.570  19.180  1.00  0.00           H
ATOM    171  CE  LYS     9       8.480  -0.040  19.010  1.00  0.00           C
ATOM    172  HE1 LYS     9       8.320  -0.350  20.040  1.00  0.00           H
ATOM    173  HE2 LYS     9       7.530   0.220  18.630  1.00  0.00           H
ATOM    174  NZ  LYS     9       8.900  -1.310  18.400  1.00  0.00           N
ATOM    175  HZ1 LYS     9       8.260  -2.100  18.590  1.00  0.00           H
ATOM    176  HZ2 LYS     9       9.030  -1.150  17.360  1.00  0.00           H
ATOM    177  HZ3 LYS     9       9.880  -1.600  18.740  1.00  0.00           H
ATOM    178  C   LYS     9      11.450   5.350  20.640  1.00  0.00           C
ATOM    179  O   LYS     9      12.560   5.270  21.160  1.00  0.00           O
ATOM    180  N   LEU    10      11.180   6.310  19.770  1.00  0.00           N
ATOM    181  H   LEU    10      10.370   6.240  19.210  1.00  0.00           H
ATOM    182  CA  LEU    10      12.170   7.450  19.450  1.00  0.00           C
ATOM    183  HA  LEU    10      13.240   7.100  19.460  1.00  0.00           H
ATOM    184  CB  LEU    10      11.750   8.180  18.180  1.00  0.00           C
ATOM    185  HB1 LEU    10      10.680   8.380  18.300  1.00  0.00           H
ATOM    186  HB2 LEU    10      12.260   9.170  17.920  1.00  0.00           H
ATOM    187  CG  LEU    10      11.780   7.230  16.990  1.00  0.00           C
ATOM    188  HG  LEU    10      11.100   6.390  17.190  1.00  0.00           H
ATOM    189  CD1 LEU    10      11.060   7.830  15.770  1.00  0.00           C
ATOM    190 1HD1 LEU    10      10.180   8.360  16.010  1.00  0.00           H
ATOM    191 2HD1 LEU    10      11.760   8.590  15.490  1.00  0.00           H
ATOM    192 3HD1 LEU    10      10.990   7.230  14.910  1.00  0.00           H
ATOM    193  CD2 LEU    10      13.190   6.710  16.640  1.00  0.00           C
ATOM    194 1HD2 LEU    10      13.420   6.370  15.640  1.00  0.00           H
ATOM    195 2HD2 LEU    10      13.790   7.600  16.710  1.00  0.00           H
ATOM    196 3HD2 LEU    10      13.600   5.980  17.250  1.00  0.00           H
ATOM    197  C   LEU    10      12.190   8.530  20.520  1.00  0.00           C
ATOM    198  O   LEU    10      13.290   8.900  20.900  1.00  0.00           O
ATOM    199  N   ARG    11      11.060   8.950  21.130  1.00  0.00           N
ATOM    200  H   ARG    11      10.160   8.480  20.880  1.00  0.00           H
ATOM    201  CA  ARG    11      11.070   9.880  22.260  1.00  0.00           C
ATOM    202  HA  ARG    11      11.870  10.640  22.080  1.00  0.00           H
ATOM    203  CB  ARG    11       9.720  10.670  22.410  1.00  0.00           C
ATOM    204  HB1 ARG    11       8.980   9.950  22.680  1.00  0.00           H
ATOM    205  HB2 ARG    11       9.830  11.340  23.260  1.00  0.00           H
ATOM    206  CG  ARG    11       9.190  11.570  21.260  1.00  0.00           C
ATOM    207  HG1 ARG    11       9.670  12.510  21.330  1.00  0.00           H
ATOM    208  HG2 ARG    11       9.360  11.190  20.250  1.00  0.00           H
ATOM    209  CD  ARG    11       7.720  11.900  21.330  1.00  0.00           C
ATOM    210  HD1 ARG    11       7.260  10.840  21.340  1.00  0.00           H
ATOM    211  HD2 ARG    11       7.490  12.440  22.280  1.00  0.00           H
ATOM    212  NE  ARG    11       7.440  12.710  20.130  1.00  0.00           N
ATOM    213  HE  ARG    11       8.230  13.020  19.580  1.00  0.00           H
ATOM    214  CZ  ARG    11       6.240  13.200  19.850  1.00  0.00           C
ATOM    215  NH1 ARG    11       5.240  12.950  20.720  1.00  0.00           N
ATOM    216 1HH1 ARG    11       5.290  12.480  21.600  1.00  0.00           H
ATOM    217 2HH1 ARG    11       4.290  13.070  20.490  1.00  0.00           H
ATOM    218  NH2 ARG    11       6.030  14.000  18.820  1.00  0.00           N
ATOM    219 1HH2 ARG    11       6.720  14.130  18.040  1.00  0.00           H
ATOM    220 2HH2 ARG    11       5.080  14.140  18.500  1.00  0.00           H
ATOM    221  C   ARG    11      11.450   9.260  23.620  1.00  0.00           C
ATOM    222  O   ARG    11      11.490  10.030  24.610  1.00  0.00           O
ATOM    223  N   ASP    12      11.660   7.900  23.630  1.00  0.00           N
ATOM    224  H   ASP    12      11.580   7.540  22.630  1.00  0.00           H
ATOM    225  CA  ASP    12      12.110   7.020  24.710  1.00  0.00           C
ATOM    226  HA  ASP    12      11.130   6.730  25.210  1.00  0.00           H
ATOM    227  CB  ASP    12      12.760   5.730  24.230  1.00  0.00           C
ATOM    228  HB1 ASP    12      12.000   5.270  23.520  1.00  0.00           H
ATOM    229  HB2 ASP    12      13.650   5.970  23.630  1.00  0.00           H
ATOM    230  CG  ASP    12      13.070   4.770  25.350  1.00  0.00           C
ATOM    231  OD1 ASP    12      12.020   4.260  25.880  1.00  0.00           O
ATOM    232  OD2 ASP    12      14.230   4.600  25.780  1.00  0.00           O
ATOM    233  C   ASP    12      12.770   7.560  25.990  1.00  0.00           C
ATOM    234  O   ASP    12      12.280   7.290  27.120  1.00  0.00           O
ATOM    235  N   LYS    13      13.880   8.290  25.840  1.00  0.00           N
ATOM    236  H   LYS    13      14.260   8.360  24.910  1.00  0.00           H
ATOM    237  CA  LYS    13      14.710   8.870  26.890  1.00  0.00           C
ATOM    238  HA  LYS    13      14.910   7.990  27.620  1.00  0.00           H
ATOM    239  CB  LYS    13      16.100   9.250  26.280  1.00  0.00           C
ATOM    240  HB1 LYS    13      16.560   8.480  25.710  1.00  0.00           H
ATOM    241  HB2 LYS    13      16.030   9.980  25.500  1.00  0.00           H
ATOM    242  CG  LYS    13      17.150   9.800  27.270  1.00  0.00           C
ATOM    243  HG1 LYS    13      16.990  10.800  27.570  1.00  0.00           H
ATOM    244  HG2 LYS    13      17.090   9.290  28.230  1.00  0.00           H
ATOM    245  CD  LYS    13      18.620   9.810  26.860  1.00  0.00           C
ATOM    246  HD1 LYS    13      18.850   8.790  26.510  1.00  0.00           H
ATOM    247  HD2 LYS    13      18.800  10.440  25.950  1.00  0.00           H
ATOM    248  CE  LYS    13      19.550  10.310  27.950  1.00  0.00           C
ATOM    249  HE1 LYS    13      19.190  11.220  28.390  1.00  0.00           H
ATOM    250  HE2 LYS    13      19.520   9.560  28.720  1.00  0.00           H
ATOM    251  NZ  LYS    13      20.950  10.410  27.510  1.00  0.00           N
ATOM    252  HZ1 LYS    13      21.250   9.470  27.180  1.00  0.00           H
ATOM    253  HZ2 LYS    13      21.070  11.140  26.770  1.00  0.00           H
ATOM    254  HZ3 LYS    13      21.590  10.580  28.240  1.00  0.00           H
ATOM    255  C   LYS    13      14.060  10.100  27.510  1.00  0.00           C
ATOM    256  O   LYS    13      14.100  10.290  28.730  1.00  0.00           O
ATOM    257  N   LYS    14      13.240  10.840  26.740  1.00  0.00           N
ATOM    258  H   LYS    14      13.170  10.620  25.750  1.00  0.00           H
ATOM    259  CA  LYS    14      12.520  12.000  27.240  1.00  0.00           C
ATOM    260  HA  LYS    14      13.180  12.590  27.870  1.00  0.00           H
ATOM    261  CB  LYS    14      12.090  12.980  26.010  1.00  0.00           C
ATOM    262  HB1 LYS    14      12.660  12.880  25.090  1.00  0.00           H
ATOM    263  HB2 LYS    14      11.130  12.660  25.740  1.00  0.00           H
ATOM    264  CG  LYS    14      11.960  14.400  26.560  1.00  0.00           C
ATOM    265  HG1 LYS    14      11.430  14.470  27.530  1.00  0.00           H
ATOM    266  HG2 LYS    14      12.980  14.690  26.780  1.00  0.00           H
ATOM    267  CD  LYS    14      11.470  15.350  25.490  1.00  0.00           C
ATOM    268  HD1 LYS    14      12.140  15.150  24.610  1.00  0.00           H
ATOM    269  HD2 LYS    14      10.450  15.090  25.180  1.00  0.00           H
ATOM    270  CE  LYS    14      11.510  16.810  26.050  1.00  0.00           C
ATOM    271  HE1 LYS    14      10.920  16.850  26.960  1.00  0.00           H
ATOM    272  HE2 LYS    14      12.530  16.980  26.370  1.00  0.00           H
ATOM    273  NZ  LYS    14      10.970  17.830  25.080  1.00  0.00           N
ATOM    274  HZ1 LYS    14       9.960  17.700  24.940  1.00  0.00           H
ATOM    275  HZ2 LYS    14      10.970  18.760  25.470  1.00  0.00           H
ATOM    276  HZ3 LYS    14      11.470  17.880  24.150  1.00  0.00           H
ATOM    277  C   LYS    14      11.290  11.710  28.070  1.00  0.00           C
ATOM    278  O   LYS    14      10.960  12.370  29.040  1.00  0.00           O
ATOM    279  N   LEU    15      10.710  10.480  27.740  1.00  0.00           N
ATOM    280  H   LEU    15      11.200  10.010  27.030  1.00  0.00           H
ATOM    281  CA  LEU    15       9.520   9.840  28.380  1.00  0.00           C
ATOM    282  HA  LEU    15       8.840  10.690  28.660  1.00  0.00           H
ATOM    283  CB  LEU    15       8.860   8.790  27.480  1.00  0.00           C
ATOM    284  HB1 LEU    15       9.600   8.040  27.180  1.00  0.00           H
ATOM    285  HB2 LEU    15       8.290   8.120  28.130  1.00  0.00           H
ATOM    286  CG  LEU    15       8.090   9.380  26.220  1.00  0.00           C
ATOM    287  HG  LEU    15       8.850   9.950  25.650  1.00  0.00           H
ATOM    288  CD1 LEU    15       7.710   8.280  25.280  1.00  0.00           C
ATOM    289 1HD1 LEU    15       7.350   7.430  25.880  1.00  0.00           H
ATOM    290 2HD1 LEU    15       6.950   8.540  24.530  1.00  0.00           H
ATOM    291 3HD1 LEU    15       8.670   7.910  24.760  1.00  0.00           H
ATOM    292  CD2 LEU    15       6.860  10.250  26.630  1.00  0.00           C
ATOM    293 1HD2 LEU    15       6.130  10.510  25.850  1.00  0.00           H
ATOM    294 2HD2 LEU    15       6.240   9.690  27.390  1.00  0.00           H
ATOM    295 3HD2 LEU    15       7.200  11.210  27.020  1.00  0.00           H
ATOM    296  C   LEU    15      10.030   9.170  29.720  1.00  0.00           C
ATOM    297  O   LEU    15       9.310   9.200  30.710  1.00  0.00           O
ATOM    298  N   LYS    16      11.190   8.510  29.680  1.00  0.00           N
ATOM    299  H   LYS    16      11.650   8.320  28.760  1.00  0.00           H
ATOM    300  CA  LYS    16      11.920   8.100  30.860  1.00  0.00           C
ATOM    301  HA  LYS    16      11.300   7.440  31.420  1.00  0.00           H
ATOM    302  CB  LYS    16      13.190   7.230  30.430  1.00  0.00           C
ATOM    303  HB1 LYS    16      13.690   7.690  29.620  1.00  0.00           H
ATOM    304  HB2 LYS    16      13.790   7.160  31.290  1.00  0.00           H
ATOM    305  CG  LYS    16      12.870   5.720  30.100  1.00  0.00           C
ATOM    306  HG1 LYS    16      12.570   5.270  31.020  1.00  0.00           H
ATOM    307  HG2 LYS    16      11.940   5.750  29.460  1.00  0.00           H
ATOM    308  CD  LYS    16      13.960   4.970  29.450  1.00  0.00           C
ATOM    309  HD1 LYS    16      14.470   5.700  28.780  1.00  0.00           H
ATOM    310  HD2 LYS    16      14.730   4.890  30.170  1.00  0.00           H
ATOM    311  CE  LYS    16      13.630   3.690  28.810  1.00  0.00           C
ATOM    312  HE1 LYS    16      13.250   3.050  29.610  1.00  0.00           H
ATOM    313  HE2 LYS    16      12.830   3.780  28.110  1.00  0.00           H
ATOM    314  NZ  LYS    16      14.740   3.050  28.090  1.00  0.00           N
ATOM    315  HZ1 LYS    16      14.590   2.060  27.890  1.00  0.00           H
ATOM    316  HZ2 LYS    16      14.930   3.580  27.250  1.00  0.00           H
ATOM    317  HZ3 LYS    16      15.600   3.150  28.620  1.00  0.00           H
ATOM    318  C   LYS    16      12.210   9.290  31.790  1.00  0.00           C
ATOM    319  O   LYS    16      11.900   9.320  32.950  1.00  0.00           O
ATOM    320  N   ARG    17      12.880  10.340  31.270  1.00  0.00           N
ATOM    321  H   ARG    17      13.360  10.150  30.380  1.00  0.00           H
ATOM    322  CA  ARG    17      13.120  11.590  31.980  1.00  0.00           C
ATOM    323  HA  ARG    17      13.840  11.440  32.700  1.00  0.00           H
ATOM    324  CB  ARG    17      13.780  12.570  31.050  1.00  0.00           C
ATOM    325  HB1 ARG    17      14.560  11.930  30.700  1.00  0.00           H
ATOM    326  HB2 ARG    17      13.130  12.700  30.220  1.00  0.00           H
ATOM    327  CG  ARG    17      14.230  13.970  31.580  1.00  0.00           C
ATOM    328  HG1 ARG    17      13.430  14.500  32.200  1.00  0.00           H
ATOM    329  HG2 ARG    17      15.090  13.880  32.200  1.00  0.00           H
ATOM    330  CD  ARG    17      14.510  14.970  30.430  1.00  0.00           C
ATOM    331  HD1 ARG    17      13.550  15.090  29.860  1.00  0.00           H
ATOM    332  HD2 ARG    17      14.850  15.890  30.800  1.00  0.00           H
ATOM    333  NE  ARG    17      15.600  14.580  29.580  1.00  0.00           N
ATOM    334  HE  ARG    17      16.310  14.150  30.150  1.00  0.00           H
ATOM    335  CZ  ARG    17      15.940  15.060  28.350  1.00  0.00           C
ATOM    336  NH1 ARG    17      15.240  16.030  27.770  1.00  0.00           N
ATOM    337 1HH1 ARG    17      14.530  16.600  28.290  1.00  0.00           H
ATOM    338 2HH1 ARG    17      15.640  16.470  26.900  1.00  0.00           H
ATOM    339  NH2 ARG    17      17.070  14.650  27.750  1.00  0.00           N
ATOM    340 1HH2 ARG    17      17.850  14.270  28.300  1.00  0.00           H
ATOM    341 2HH2 ARG    17      17.280  14.840  26.740  1.00  0.00           H
ATOM    342  C   ARG    17      11.900  12.250  32.720  1.00  0.00           C
ATOM    343  O   ARG    17      12.040  12.700  33.840  1.00  0.00           O
ATOM    344  N   ASN    18      10.770  12.310  32.060  1.00  0.00           N
ATOM    345  H   ASN    18      10.780  12.170  31.070  1.00  0.00           H
ATOM    346  CA  ASN    18       9.570  12.780  32.690  1.00  0.00           C
ATOM    347  HA  ASN    18       9.820  13.840  33.110  1.00  0.00           H
ATOM    348  CB  ASN    18       8.540  13.040  31.600  1.00  0.00           C
ATOM    349  HB1 ASN    18       9.030  13.470  30.790  1.00  0.00           H
ATOM    350  HB2 ASN    18       8.200  12.050  31.230  1.00  0.00           H
ATOM    351  CG  ASN    18       7.370  14.010  31.810  1.00  0.00           C
ATOM    352  OD1 ASN    18       7.560  15.090  32.320  1.00  0.00           O
ATOM    353  ND2 ASN    18       6.140  13.660  31.430  1.00  0.00           N
ATOM    354 1HD2 ASN    18       5.930  12.740  31.050  1.00  0.00           H
ATOM    355 2HD2 ASN    18       5.340  14.310  31.470  1.00  0.00           H
ATOM    356  C   ASN    18       8.950  11.780  33.690  1.00  0.00           C
ATOM    357  O   ASN    18       8.340  12.180  34.720  1.00  0.00           O
ATOM    358  N   GLU    19       9.060  10.440  33.360  1.00  0.00           N
ATOM    359  H   GLU    19       9.550  10.200  32.540  1.00  0.00           H
ATOM    360  CA  GLU    19       8.650   9.430  34.440  1.00  0.00           C
ATOM    361  HA  GLU    19       7.610   9.680  34.830  1.00  0.00           H
ATOM    362  CB  GLU    19       8.710   7.990  33.780  1.00  0.00           C
ATOM    363  HB1 GLU    19       8.570   8.080  32.710  1.00  0.00           H
ATOM    364  HB2 GLU    19       9.630   7.520  33.980  1.00  0.00           H
ATOM    365  CG  GLU    19       7.540   7.140  34.300  1.00  0.00           C
ATOM    366  HG1 GLU    19       7.670   6.080  34.100  1.00  0.00           H
ATOM    367  HG2 GLU    19       7.650   7.160  35.320  1.00  0.00           H
ATOM    368  CD  GLU    19       6.130   7.550  33.850  1.00  0.00           C
ATOM    369  OE1 GLU    19       5.200   6.730  34.070  1.00  0.00           O
ATOM    370  OE2 GLU    19       6.000   8.550  33.090  1.00  0.00           O
ATOM    371  C   GLU    19       9.660   9.510  35.620  1.00  0.00           C
ATOM    372  O   GLU    19       9.230   9.110  36.700  1.00  0.00           O
ATOM    373  N   LEU    20      10.900   9.960  35.440  1.00  0.00           N
ATOM    374  H   LEU    20      11.250   9.910  34.500  1.00  0.00           H
ATOM    375  CA  LEU    20      11.940   9.940  36.450  1.00  0.00           C
ATOM    376  HA  LEU    20      11.840   9.140  37.220  1.00  0.00           H
ATOM    377  CB  LEU    20      13.380   9.980  35.790  1.00  0.00           C
ATOM    378  HB1 LEU    20      13.280  10.660  34.970  1.00  0.00           H
ATOM    379  HB2 LEU    20      14.060  10.480  36.500  1.00  0.00           H
ATOM    380  CG  LEU    20      13.890   8.600  35.510  1.00  0.00           C
ATOM    381  HG  LEU    20      13.090   7.950  35.060  1.00  0.00           H
ATOM    382  CD1 LEU    20      15.080   8.640  34.480  1.00  0.00           C
ATOM    383 1HD1 LEU    20      14.630   9.040  33.550  1.00  0.00           H
ATOM    384 2HD1 LEU    20      15.890   9.240  34.860  1.00  0.00           H
ATOM    385 3HD1 LEU    20      15.580   7.670  34.250  1.00  0.00           H
ATOM    386  CD2 LEU    20      14.230   7.930  36.840  1.00  0.00           C
ATOM    387 1HD2 LEU    20      14.710   7.000  36.570  1.00  0.00           H
ATOM    388 2HD2 LEU    20      14.920   8.520  37.420  1.00  0.00           H
ATOM    389 3HD2 LEU    20      13.340   7.730  37.430  1.00  0.00           H
ATOM    390  C   LEU    20      11.750  11.230  37.280  1.00  0.00           C
ATOM    391  O   LEU    20      12.160  11.360  38.440  1.00  0.00           O
ATOM    392  N   ALA    21      11.100  12.310  36.720  1.00  0.00           N
ATOM    393  H   ALA    21      10.750  12.060  35.760  1.00  0.00           H
ATOM    394  CA  ALA    21      10.490  13.430  37.460  1.00  0.00           C
ATOM    395  HA  ALA    21      11.190  13.870  38.200  1.00  0.00           H
ATOM    396  CB  ALA    21      10.220  14.560  36.400  1.00  0.00           C
ATOM    397  HB1 ALA    21      11.140  14.820  35.830  1.00  0.00           H
ATOM    398  HB2 ALA    21       9.540  14.090  35.660  1.00  0.00           H
ATOM    399  HB3 ALA    21       9.790  15.410  36.800  1.00  0.00           H
ATOM    400  C   ALA    21       9.150  13.120  38.240  1.00  0.00           C
ATOM    401  O   ALA    21       8.690  13.980  38.980  1.00  0.00           O
ATOM    402  N   MET    22       8.800  11.840  38.110  1.00  0.00           N
ATOM    403  H   MET    22       9.340  11.140  37.590  1.00  0.00           H
ATOM    404  CA  MET    22       7.760  11.350  39.090  1.00  0.00           C
ATOM    405  HA  MET    22       7.190  12.160  39.500  1.00  0.00           H
ATOM    406  CB  MET    22       6.790  10.450  38.270  1.00  0.00           C
ATOM    407  HB1 MET    22       6.590  11.000  37.380  1.00  0.00           H
ATOM    408  HB2 MET    22       7.230   9.510  37.930  1.00  0.00           H
ATOM    409  CG  MET    22       5.420  10.360  38.940  1.00  0.00           C
ATOM    410  HG1 MET    22       5.400  10.040  39.980  1.00  0.00           H
ATOM    411  HG2 MET    22       4.810  11.300  38.940  1.00  0.00           H
ATOM    412  SD  MET    22       4.320   9.100  38.180  1.00  0.00           S
ATOM    413  CE  MET    22       2.790  10.050  38.490  1.00  0.00           C
ATOM    414  HE1 MET    22       2.720  10.960  37.820  1.00  0.00           H
ATOM    415  HE2 MET    22       2.050   9.340  38.150  1.00  0.00           H
ATOM    416  HE3 MET    22       2.460  10.250  39.470  1.00  0.00           H
ATOM    417  C   MET    22       8.500  10.400  40.160  1.00  0.00           C
ATOM    418  O   MET    22       9.400   9.690  39.820  1.00  0.00           O
ATOM    419  N   GLY    23       8.020  10.500  41.420  1.00  0.00           N
ATOM    420  H   GLY    23       7.230  11.160  41.600  1.00  0.00           H
ATOM    421  CA  GLY    23       8.270   9.560  42.510  1.00  0.00           C
ATOM    422  HA1 GLY    23       9.050   8.820  42.370  1.00  0.00           H
ATOM    423  HA2 GLY    23       8.780  10.080  43.290  1.00  0.00           H
ATOM    424  C   GLY    23       7.020   8.980  43.130  1.00  0.00           C
ATOM    425  O   GLY    23       5.910   9.210  42.660  1.00  0.00           O
ATOM    426  N   VAL    24       7.240   8.230  44.230  1.00  0.00           N
ATOM    427  H   VAL    24       8.180   8.290  44.620  1.00  0.00           H
ATOM    428  CA  VAL    24       6.320   7.760  45.260  1.00  0.00           C
ATOM    429  HA  VAL    24       5.210   7.990  45.060  1.00  0.00           H
ATOM    430  CB  VAL    24       6.420   6.150  45.220  1.00  0.00           C
ATOM    431  HB  VAL    24       5.990   5.750  46.130  1.00  0.00           H
ATOM    432  CG1 VAL    24       5.570   5.640  44.060  1.00  0.00           C
ATOM    433 1HG1 VAL    24       6.000   5.930  43.080  1.00  0.00           H
ATOM    434 2HG1 VAL    24       5.370   4.560  44.030  1.00  0.00           H
ATOM    435 3HG1 VAL    24       4.630   6.110  43.920  1.00  0.00           H
ATOM    436  CG2 VAL    24       7.790   5.640  45.010  1.00  0.00           C
ATOM    437 1HG2 VAL    24       7.770   4.550  45.210  1.00  0.00           H
ATOM    438 2HG2 VAL    24       8.230   5.850  43.990  1.00  0.00           H
ATOM    439 3HG2 VAL    24       8.410   6.110  45.730  1.00  0.00           H
ATOM    440  C   VAL    24       6.780   8.310  46.610  1.00  0.00           C
ATOM    441  O   VAL    24       7.940   8.470  46.890  1.00  0.00           O
ATOM    442  N   TRP    25       5.850   8.700  47.430  1.00  0.00           N
ATOM    443  H   TRP    25       4.920   8.300  47.360  1.00  0.00           H
ATOM    444  CA  TRP    25       6.080   9.360  48.710  1.00  0.00           C
ATOM    445  HA  TRP    25       6.810   8.810  49.320  1.00  0.00           H
ATOM    446  CB  TRP    25       6.670  10.800  48.550  1.00  0.00           C
ATOM    447  HB1 TRP    25       7.590  10.820  48.000  1.00  0.00           H
ATOM    448  HB2 TRP    25       6.000  11.480  48.010  1.00  0.00           H
ATOM    449  CG  TRP    25       7.060  11.480  49.820  1.00  0.00           C
ATOM    450  CD1 TRP    25       6.730  12.800  50.150  1.00  0.00           C
ATOM    451  HD1 TRP    25       6.140  13.550  49.640  1.00  0.00           H
ATOM    452  CD2 TRP    25       8.020  11.000  50.860  1.00  0.00           C
ATOM    453  NE1 TRP    25       7.320  13.050  51.420  1.00  0.00           N
ATOM    454  HE1 TRP    25       7.280  13.970  51.870  1.00  0.00           H
ATOM    455  CE2 TRP    25       8.120  11.990  51.860  1.00  0.00           C
ATOM    456  CE3 TRP    25       8.810   9.820  51.070  1.00  0.00           C
ATOM    457  HE3 TRP    25       8.810   9.160  50.240  1.00  0.00           H
ATOM    458  CZ2 TRP    25       8.830  11.810  53.070  1.00  0.00           C
ATOM    459  HZ2 TRP    25       8.960  12.600  53.800  1.00  0.00           H
ATOM    460  CZ3 TRP    25       9.430   9.640  52.340  1.00  0.00           C
ATOM    461  HZ3 TRP    25       9.960   8.750  52.530  1.00  0.00           H
ATOM    462  CH2 TRP    25       9.380  10.580  53.400  1.00  0.00           C
ATOM    463  HH2 TRP    25       9.910  10.440  54.360  1.00  0.00           H
ATOM    464  C   TRP    25       4.660   9.340  49.270  1.00  0.00           C
ATOM    465  O1  TRP    25       4.440   9.860  50.390  1.00  0.00           O
ATOM    466  O2  TRP    25       3.740   8.820  48.570  1.00  0.00           O
TER
ENDMDL
REMARK    GENERATED BY TRJCONV
TITLE     Protein in water t= 4000.00000 step= 4000000
REMARK    THIS IS A SIMULATION BOX
CRYST1   40.000   40.000   40.000  90.00  90.00  90.00 P 1           1
MODEL        9
ATOM      1  N   THR     1       8.480  12.570  13.030  1.00  0.00           N
ATOM      2  H1  THR     1       8.980  11.950  12.360  1.00  0.00           H
ATOM      3  H2  THR     1       7.740  13.080  12.490  1.00  0.00           H
ATOM      4  H3  THR     1       9.240  13.140  13.460  1.00  0.00           H
ATOM      5  CA  THR     1       7.750  11.840  14.120  1.00  0.00           C
ATOM      6  HA  THR     1       8.490  11.150  14.560  1.00  0.00           H
ATOM      7  CB  THR     1       7.080  12.940  15.020  1.00  0.00           C
ATOM      8  HB  THR     1       6.360  13.430  14.400  1.00  0.00           H
ATOM      9  OG1 THR     1       7.960  13.940  15.540  1.00  0.00           O
ATOM     10  HG1 THR     1       8.460  13.500  16.250  1.00  0.00           H
ATOM     11  CG2 THR     1       6.450  12.420  16.330  1.00  0.00           C
ATOM     12 1HG2 THR     1       5.700  11.720  16.130  1.00  0.00           H
ATOM     13 2HG2 THR     1       7.140  12.210  17.200  1.00  0.00           H
ATOM     14 3HG2 THR     1       5.690  13.180  16.550  1.00  0.00           H
ATOM     15  C   THR     1       6.750  10.870  13.440  1.00  0.00           C
ATOM     16  O   THR     1       5.530  11.010  13.550  1.00  0.00           O
ATOM     17  N   TRP     2       7.320   9.730  13.000  1.00  0.00           N
ATOM     18  H   TRP     2       8.380   9.650  12.920  1.00  0.00           H
ATOM     19  CA  TRP     2       6.730   8.640  12.260  1.00  0.00           C
ATOM     20  HA  TRP     2       5.650   8.580  12.430  1.00  0.00           H
ATOM     21  CB  TRP     2       6.900   8.890  10.700  1.00  0.00           C
ATOM     22  HB1 TRP     2       6.760   9.990  10.410  1.00  0.00           H
ATOM     23  HB2 TRP     2       7.910   8.600  10.310  1.00  0.00           H
ATOM     24  CG  TRP     2       5.960   8.180   9.800  1.00  0.00           C
ATOM     25  CD1 TRP     2       4.800   8.630   9.220  1.00  0.00           C
ATOM     26  HD1 TRP     2       4.420   9.630   9.330  1.00  0.00           H
ATOM     27  CD2 TRP     2       6.130   6.790   9.340  1.00  0.00           C
ATOM     28  NE1 TRP     2       4.160   7.580   8.730  1.00  0.00           N
ATOM     29  HE1 TRP     2       3.290   7.720   8.320  1.00  0.00           H
ATOM     30  CE2 TRP     2       4.970   6.430   8.720  1.00  0.00           C
ATOM     31  CE3 TRP     2       7.100   5.840   9.500  1.00  0.00           C
ATOM     32  HE3 TRP     2       7.980   6.190   9.930  1.00  0.00           H
ATOM     33  CZ2 TRP     2       4.810   5.200   8.120  1.00  0.00           C
ATOM     34  HZ2 TRP     2       3.880   4.920   7.690  1.00  0.00           H
ATOM     35  CZ3 TRP     2       6.980   4.560   8.980  1.00  0.00           C
ATOM     36  HZ3 TRP     2       7.810   3.920   9.040  1.00  0.00           H
ATOM     37  CH2 TRP     2       5.810   4.270   8.220  1.00  0.00           C
ATOM     38  HH2 TRP     2       5.730   3.340   7.670  1.00  0.00           H
ATOM     39  C   TRP     2       7.110   7.290  12.750  1.00  0.00           C
ATOM     40  O   TRP     2       6.360   6.320  12.560  1.00  0.00           O
ATOM     41  N   ARG     3       8.360   7.180  13.260  1.00  0.00           N
ATOM     42  H   ARG     3       8.960   8.030  13.280  1.00  0.00           H
ATOM     43  CA  ARG     3       8.920   6.090  14.000  1.00  0.00           C
ATOM     44  HA  ARG     3       8.150   5.260  13.980  1.00  0.00           H
ATOM     45  CB  ARG     3      10.380   5.720  13.440  1.00  0.00           C
ATOM     46  HB1 ARG     3      11.090   6.550  13.540  1.00  0.00           H
ATOM     47  HB2 ARG     3      10.760   4.910  14.010  1.00  0.00           H
ATOM     48  CG  ARG     3      10.360   5.260  11.980  1.00  0.00           C
ATOM     49  HG1 ARG     3       9.980   6.050  11.400  1.00  0.00           H
ATOM     50  HG2 ARG     3      11.340   5.180  11.720  1.00  0.00           H
ATOM     51  CD  ARG     3       9.520   4.050  11.690  1.00  0.00           C
ATOM     52  HD1 ARG     3       9.550   3.340  12.510  1.00  0.00           H
ATOM     53  HD2 ARG     3       8.460   4.380  11.630  1.00  0.00           H
ATOM     54  NE  ARG     3       9.860   3.550  10.310  1.00  0.00           N
ATOM     55  HE  ARG     3      10.700   3.950   9.930  1.00  0.00           H
ATOM     56  CZ  ARG     3       9.290   2.520   9.700  1.00  0.00           C
ATOM     57  NH1 ARG     3       8.220   1.860  10.130  1.00  0.00           N
ATOM     58 1HH1 ARG     3       7.750   2.030  10.960  1.00  0.00           H
ATOM     59 2HH1 ARG     3       7.960   1.000   9.610  1.00  0.00           H
ATOM     60  NH2 ARG     3       9.770   2.320   8.480  1.00  0.00           N
ATOM     61 1HH2 ARG     3      10.790   2.480   8.250  1.00  0.00           H
ATOM     62 2HH2 ARG     3       9.280   1.820   7.670  1.00  0.00           H
ATOM     63  C   ARG     3       8.990   6.630  15.510  1.00  0.00           C
ATOM     64  O   ARG     3       9.540   7.640  15.860  1.00  0.00           O
ATOM     65  N   LEU     4       8.300   5.880  16.390  1.00  0.00           N
ATOM     66  H   LEU     4       8.000   4.950  16.020  1.00  0.00           H
ATOM     67  CA  LEU     4       7.970   6.370  17.780  1.00  0.00           C
ATOM     68  HA  LEU     4       8.600   7.190  18.020  1.00  0.00           H
ATOM     69  CB  LEU     4       6.430   6.710  17.990  1.00  0.00           C
ATOM     70  HB1 LEU     4       5.720   5.900  18.020  1.00  0.00           H
ATOM     71  HB2 LEU     4       6.370   7.300  18.930  1.00  0.00           H
ATOM     72  CG  LEU     4       5.870   7.600  16.880  1.00  0.00           C
ATOM     73  HG  LEU     4       6.240   7.190  15.940  1.00  0.00           H
ATOM     74  CD1 LEU     4       4.380   7.590  16.880  1.00  0.00           C
ATOM     75 1HD1 LEU     4       3.750   8.210  16.270  1.00  0.00           H
ATOM     76 2HD1 LEU     4       4.130   6.620  16.580  1.00  0.00           H
ATOM     77 3HD1 LEU     4       3.930   7.630  17.880  1.00  0.00           H
ATOM     78  CD2 LEU     4       6.300   9.030  17.000  1.00  0.00           C
ATOM     79 1HD2 LEU     4       5.860   9.520  16.140  1.00  0.00           H
ATOM     80 2HD2 LEU     4       6.110   9.530  17.880  1.00  0.00           H
ATOM     81 3HD2 LEU     4       7.400   9.270  16.960  1.00  0.00           H
ATOM     82  C   LEU     4       8.370   5.270  18.740  1.00  0.00           C
ATOM     83  O   LEU     4       9.210   5.530  19.600  1.00  0.00           O
ATOM     84  N   MET     5       7.910   4.020  18.530  1.00  0.00           N
ATOM     85  H   MET     5       7.350   3.850  17.740  1.00  0.00           H
ATOM     86  CA  MET     5       8.250   2.830  19.290  1.00  0.00           C
ATOM     87  HA  MET     5       8.110   3.100  20.350  1.00  0.00           H
ATOM     88  CB  MET     5       7.340   1.630  19.060  1.00  0.00           C
ATOM     89  HB1 MET     5       6.810   1.580  18.130  1.00  0.00           H
ATOM     90  HB2 MET     5       7.970   0.800  18.950  1.00  0.00           H
ATOM     91  CG  MET     5       6.460   1.140  20.220  1.00  0.00           C
ATOM     92  HG1 MET     5       7.140   1.030  21.130  1.00  0.00           H
ATOM     93  HG2 MET     5       5.620   1.810  20.470  1.00  0.00           H
ATOM     94  SD  MET     5       5.940  -0.560  19.900  1.00  0.00           S
ATOM     95  CE  MET     5       4.590  -0.680  21.110  1.00  0.00           C
ATOM     96  HE1 MET     5       5.070  -0.570  22.120  1.00  0.00           H
ATOM     97  HE2 MET     5       3.800   0.040  20.830  1.00  0.00           H
ATOM     98  HE3 MET     5       4.290  -1.720  21.200  1.00  0.00           H
ATOM     99  C   MET     5       9.690   2.540  19.040  1.00  0.00           C
ATOM    100  O   MET     5      10.380   2.100  19.960  1.00  0.00           O
ATOM    101  N   LYS     6      10.210   2.700  17.810  1.00  0.00           N
ATOM    102  H   LYS     6       9.560   3.000  17.090  1.00  0.00           H
ATOM    103  CA  LYS     6      11.630   2.580  17.490  1.00  0.00           C
ATOM    104  HA  LYS     6      11.870   1.490  17.500  1.00  0.00           H
ATOM    105  CB  LYS     6      12.050   3.050  16.020  1.00  0.00           C
ATOM    106  HB1 LYS     6      11.300   3.760  15.660  1.00  0.00           H
ATOM    107  HB2 LYS     6      13.010   3.660  15.960  1.00  0.00           H
ATOM    108  CG  LYS     6      12.270   1.780  15.060  1.00  0.00           C
ATOM    109  HG1 LYS     6      12.610   0.900  15.610  1.00  0.00           H
ATOM    110  HG2 LYS     6      11.270   1.410  14.680  1.00  0.00           H
ATOM    111  CD  LYS     6      13.200   1.990  13.850  1.00  0.00           C
ATOM    112  HD1 LYS     6      13.030   2.950  13.350  1.00  0.00           H
ATOM    113  HD2 LYS     6      14.240   1.950  14.320  1.00  0.00           H
ATOM    114  CE  LYS     6      13.020   0.770  12.880  1.00  0.00           C
ATOM    115  HE1 LYS     6      13.300  -0.140  13.460  1.00  0.00           H
ATOM    116  HE2 LYS     6      12.010   0.740  12.600  1.00  0.00           H
ATOM    117  NZ  LYS     6      13.780   0.710  11.660  1.00  0.00           N
ATOM    118  HZ1 LYS     6      13.670   1.420  10.890  1.00  0.00           H
ATOM    119  HZ2 LYS     6      14.770   0.850  11.790  1.00  0.00           H
ATOM    120  HZ3 LYS     6      13.710  -0.230  11.170  1.00  0.00           H
ATOM    121  C   LYS     6      12.570   3.340  18.530  1.00  0.00           C
ATOM    122  O   LYS     6      13.580   2.770  18.950  1.00  0.00           O
ATOM    123  N   LEU     7      12.170   4.590  18.880  1.00  0.00           N
ATOM    124  H   LEU     7      11.210   4.880  18.660  1.00  0.00           H
ATOM    125  CA  LEU     7      12.930   5.500  19.780  1.00  0.00           C
ATOM    126  HA  LEU     7      13.900   5.580  19.330  1.00  0.00           H
ATOM    127  CB  LEU     7      12.200   6.860  19.990  1.00  0.00           C
ATOM    128  HB1 LEU     7      11.180   6.660  20.380  1.00  0.00           H
ATOM    129  HB2 LEU     7      12.730   7.420  20.800  1.00  0.00           H
ATOM    130  CG  LEU     7      12.050   7.720  18.750  1.00  0.00           C
ATOM    131  HG  LEU     7      11.370   7.170  18.020  1.00  0.00           H
ATOM    132  CD1 LEU     7      11.310   9.050  19.100  1.00  0.00           C
ATOM    133 1HD1 LEU     7      10.360   8.790  19.530  1.00  0.00           H
ATOM    134 2HD1 LEU     7      11.860   9.720  19.770  1.00  0.00           H
ATOM    135 3HD1 LEU     7      11.030   9.630  18.180  1.00  0.00           H
ATOM    136  CD2 LEU     7      13.370   7.940  18.070  1.00  0.00           C
ATOM    137 1HD2 LEU     7      14.160   8.250  18.760  1.00  0.00           H
ATOM    138 2HD2 LEU     7      13.850   7.130  17.490  1.00  0.00           H
ATOM    139 3HD2 LEU     7      13.250   8.700  17.350  1.00  0.00           H
ATOM    140  C   LEU     7      12.920   4.930  21.190  1.00  0.00           C
ATOM    141  O   LEU     7      13.980   4.700  21.620  1.00  0.00           O
ATOM    142  N   VAL     8      11.740   4.470  21.670  1.00  0.00           N
ATOM    143  H   VAL     8      11.010   4.330  21.020  1.00  0.00           H
ATOM    144  CA  VAL     8      11.490   3.750  22.880  1.00  0.00           C
ATOM    145  HA  VAL     8      11.780   4.390  23.730  1.00  0.00           H
ATOM    146  CB  VAL     8       9.930   3.610  23.100  1.00  0.00           C
ATOM    147  HB  VAL     8       9.440   3.090  22.260  1.00  0.00           H
ATOM    148  CG1 VAL     8       9.600   2.810  24.400  1.00  0.00           C
ATOM    149 1HG1 VAL     8       8.510   2.830  24.480  1.00  0.00           H
ATOM    150 2HG1 VAL     8       9.980   1.780  24.310  1.00  0.00           H
ATOM    151 3HG1 VAL     8       9.990   3.300  25.360  1.00  0.00           H
ATOM    152  CG2 VAL     8       9.280   5.020  23.200  1.00  0.00           C
ATOM    153 1HG2 VAL     8       9.480   5.760  22.420  1.00  0.00           H
ATOM    154 2HG2 VAL     8       8.260   5.000  23.480  1.00  0.00           H
ATOM    155 3HG2 VAL     8       9.710   5.430  24.140  1.00  0.00           H
ATOM    156  C   VAL     8      12.380   2.460  22.980  1.00  0.00           C
ATOM    157  O   VAL     8      12.910   2.110  24.030  1.00  0.00           O
ATOM    158  N   LYS     9      12.630   1.740  21.880  1.00  0.00           N
ATOM    159  H   LYS     9      12.400   2.230  21.020  1.00  0.00           H
ATOM    160  CA  LYS     9      13.360   0.460  21.860  1.00  0.00           C
ATOM    161  HA  LYS     9      13.110  -0.190  22.740  1.00  0.00           H
ATOM    162  CB  LYS     9      12.920  -0.350  20.610  1.00  0.00           C
ATOM    163  HB1 LYS     9      12.940   0.250  19.670  1.00  0.00           H
ATOM    164  HB2 LYS     9      13.530  -1.230  20.360  1.00  0.00           H
ATOM    165  CG  LYS     9      11.510  -0.910  20.680  1.00  0.00           C
ATOM    166  HG1 LYS     9      11.470  -1.690  21.380  1.00  0.00           H
ATOM    167  HG2 LYS     9      10.980  -0.100  21.020  1.00  0.00           H
ATOM    168  CD  LYS     9      10.840  -1.240  19.370  1.00  0.00           C
ATOM    169  HD1 LYS     9      10.500  -0.410  18.800  1.00  0.00           H
ATOM    170  HD2 LYS     9      11.490  -1.890  18.710  1.00  0.00           H
ATOM    171  CE  LYS     9       9.580  -2.070  19.450  1.00  0.00           C
ATOM    172  HE1 LYS     9       9.840  -2.980  19.990  1.00  0.00           H
ATOM    173  HE2 LYS     9       8.850  -1.550  20.080  1.00  0.00           H
ATOM    174  NZ  LYS     9       8.920  -2.660  18.240  1.00  0.00           N
ATOM    175  HZ1 LYS     9       8.550  -1.770  17.770  1.00  0.00           H
ATOM    176  HZ2 LYS     9       9.650  -3.140  17.690  1.00  0.00           H
ATOM    177  HZ3 LYS     9       8.080  -3.210  18.470  1.00  0.00           H
ATOM    178  C   LYS     9      14.810   0.720  21.760  1.00  0.00           C
ATOM    179  O   LYS     9      15.600   0.000  22.420  1.00  0.00           O
ATOM    180  N   LEU    10      15.250   1.840  21.190  1.00  0.00           N
ATOM    181  H   LEU    10      14.590   2.400  20.620  1.00  0.00           H
ATOM    182  CA  LEU    10      16.620   2.430  21.310  1.00  0.00           C
ATOM    183  HA  LEU    10      17.210   1.580  21.130  1.00  0.00           H
ATOM    184  CB  LEU    10      16.940   3.680  20.340  1.00  0.00           C
ATOM    185  HB1 LEU    10      16.180   4.400  20.620  1.00  0.00           H
ATOM    186  HB2 LEU    10      17.880   4.140  20.620  1.00  0.00           H
ATOM    187  CG  LEU    10      16.760   3.300  18.880  1.00  0.00           C
ATOM    188  HG  LEU    10      15.990   2.560  18.700  1.00  0.00           H
ATOM    189  CD1 LEU    10      16.550   4.570  18.100  1.00  0.00           C
ATOM    190 1HD1 LEU    10      15.580   5.010  18.440  1.00  0.00           H
ATOM    191 2HD1 LEU    10      17.320   5.300  18.200  1.00  0.00           H
ATOM    192 3HD1 LEU    10      16.440   4.330  17.030  1.00  0.00           H
ATOM    193  CD2 LEU    10      18.100   2.730  18.390  1.00  0.00           C
ATOM    194 1HD2 LEU    10      18.790   3.500  18.410  1.00  0.00           H
ATOM    195 2HD2 LEU    10      18.560   1.980  19.100  1.00  0.00           H
ATOM    196 3HD2 LEU    10      18.070   2.380  17.390  1.00  0.00           H
ATOM    197  C   LEU    10      16.870   2.890  22.760  1.00  0.00           C
ATOM    198  O   LEU    10      17.900   2.460  23.300  1.00  0.00           O
ATOM    199  N   ARG    11      16.060   3.760  23.350  1.00  0.00           N
ATOM    200  H   ARG    11      15.260   4.010  22.790  1.00  0.00           H
ATOM    201  CA  ARG    11      16.270   4.350  24.690  1.00  0.00           C
ATOM    202  HA  ARG    11      17.300   4.710  24.750  1.00  0.00           H
ATOM    203  CB  ARG    11      15.200   5.440  24.960  1.00  0.00           C
ATOM    204  HB1 ARG    11      14.290   4.890  24.660  1.00  0.00           H
ATOM    205  HB2 ARG    11      15.040   5.860  25.990  1.00  0.00           H
ATOM    206  CG  ARG    11      15.370   6.700  24.080  1.00  0.00           C
ATOM    207  HG1 ARG    11      16.190   7.380  24.510  1.00  0.00           H
ATOM    208  HG2 ARG    11      15.690   6.410  23.090  1.00  0.00           H
ATOM    209  CD  ARG    11      14.070   7.530  24.030  1.00  0.00           C
ATOM    210  HD1 ARG    11      13.280   6.940  23.640  1.00  0.00           H
ATOM    211  HD2 ARG    11      13.840   7.770  25.060  1.00  0.00           H
ATOM    212  NE  ARG    11      14.220   8.800  23.350  1.00  0.00           N
ATOM    213  HE  ARG    11      15.150   9.010  22.770  1.00  0.00           H
ATOM    214  CZ  ARG    11      13.170   9.600  23.080  1.00  0.00           C
ATOM    215  NH1 ARG    11      12.050   9.320  23.710  1.00  0.00           N
ATOM    216 1HH1 ARG    11      12.010   8.750  24.600  1.00  0.00           H
ATOM    217 2HH1 ARG    11      11.100   9.750  23.520  1.00  0.00           H
ATOM    218  NH2 ARG    11      13.200  10.580  22.180  1.00  0.00           N
ATOM    219 1HH2 ARG    11      13.960  10.800  21.510  1.00  0.00           H
ATOM    220 2HH2 ARG    11      12.430  11.360  22.210  1.00  0.00           H
ATOM    221  C   ARG    11      16.040   3.300  25.810  1.00  0.00           C
ATOM    222  O   ARG    11      16.550   3.540  26.890  1.00  0.00           O
ATOM    223  N   ASP    12      15.440   2.150  25.520  1.00  0.00           N
ATOM    224  H   ASP    12      15.010   2.140  24.570  1.00  0.00           H
ATOM    225  CA  ASP    12      15.130   1.030  26.380  1.00  0.00           C
ATOM    226  HA  ASP    12      14.100   1.290  26.640  1.00  0.00           H
ATOM    227  CB  ASP    12      14.950  -0.340  25.600  1.00  0.00           C
ATOM    228  HB1 ASP    12      14.330  -0.160  24.750  1.00  0.00           H
ATOM    229  HB2 ASP    12      15.840  -0.850  25.220  1.00  0.00           H
ATOM    230  CG  ASP    12      14.260  -1.470  26.400  1.00  0.00           C
ATOM    231  OD1 ASP    12      13.090  -1.220  26.770  1.00  0.00           O
ATOM    232  OD2 ASP    12      14.920  -2.520  26.710  1.00  0.00           O
ATOM    233  C   ASP    12      15.750   0.880  27.760  1.00  0.00           C
ATOM    234  O   ASP    12      15.010   0.800  28.720  1.00  0.00           O
ATOM    235  N   LYS    13      17.110   0.860  27.790  1.00  0.00           N
ATOM    236  H   LYS    13      17.570   0.890  26.830  1.00  0.00           H
ATOM    237  CA  LYS    13      17.900   0.430  28.930  1.00  0.00           C
ATOM    238  HA  LYS    13      17.350  -0.400  29.300  1.00  0.00           H
ATOM    239  CB  LYS    13      19.260   0.020  28.430  1.00  0.00           C
ATOM    240  HB1 LYS    13      19.230  -0.720  27.650  1.00  0.00           H
ATOM    241  HB2 LYS    13      19.630   0.910  27.940  1.00  0.00           H
ATOM    242  CG  LYS    13      20.270  -0.360  29.530  1.00  0.00           C
ATOM    243  HG1 LYS    13      20.640   0.530  30.020  1.00  0.00           H
ATOM    244  HG2 LYS    13      19.780  -0.910  30.280  1.00  0.00           H
ATOM    245  CD  LYS    13      21.330  -1.390  29.140  1.00  0.00           C
ATOM    246  HD1 LYS    13      21.510  -2.160  29.860  1.00  0.00           H
ATOM    247  HD2 LYS    13      21.180  -1.870  28.160  1.00  0.00           H
ATOM    248  CE  LYS    13      22.710  -0.680  29.220  1.00  0.00           C
ATOM    249  HE1 LYS    13      22.720   0.360  28.710  1.00  0.00           H
ATOM    250  HE2 LYS    13      23.040  -0.420  30.200  1.00  0.00           H
ATOM    251  NZ  LYS    13      23.740  -1.560  28.610  1.00  0.00           N
ATOM    252  HZ1 LYS    13      24.650  -1.210  28.610  1.00  0.00           H
ATOM    253  HZ2 LYS    13      23.690  -2.590  28.990  1.00  0.00           H
ATOM    254  HZ3 LYS    13      23.570  -1.650  27.640  1.00  0.00           H
ATOM    255  C   LYS    13      17.980   1.510  30.000  1.00  0.00           C
ATOM    256  O   LYS    13      18.040   1.210  31.190  1.00  0.00           O
ATOM    257  N   LYS    14      17.960   2.800  29.580  1.00  0.00           N
ATOM    258  H   LYS    14      17.950   2.950  28.550  1.00  0.00           H
ATOM    259  CA  LYS    14      17.850   4.000  30.370  1.00  0.00           C
ATOM    260  HA  LYS    14      18.650   3.990  31.250  1.00  0.00           H
ATOM    261  CB  LYS    14      18.220   5.270  29.510  1.00  0.00           C
ATOM    262  HB1 LYS    14      17.450   5.370  28.760  1.00  0.00           H
ATOM    263  HB2 LYS    14      18.140   6.020  30.350  1.00  0.00           H
ATOM    264  CG  LYS    14      19.640   5.260  29.000  1.00  0.00           C
ATOM    265  HG1 LYS    14      20.430   5.060  29.700  1.00  0.00           H
ATOM    266  HG2 LYS    14      19.650   4.460  28.330  1.00  0.00           H
ATOM    267  CD  LYS    14      19.850   6.660  28.350  1.00  0.00           C
ATOM    268  HD1 LYS    14      19.110   6.640  27.550  1.00  0.00           H
ATOM    269  HD2 LYS    14      19.510   7.390  29.130  1.00  0.00           H
ATOM    270  CE  LYS    14      21.280   7.000  27.860  1.00  0.00           C
ATOM    271  HE1 LYS    14      21.920   7.080  28.730  1.00  0.00           H
ATOM    272  HE2 LYS    14      21.660   6.230  27.190  1.00  0.00           H
ATOM    273  NZ  LYS    14      21.230   8.260  27.080  1.00  0.00           N
ATOM    274  HZ1 LYS    14      20.470   8.900  27.390  1.00  0.00           H
ATOM    275  HZ2 LYS    14      22.130   8.780  27.120  1.00  0.00           H
ATOM    276  HZ3 LYS    14      20.980   8.160  26.150  1.00  0.00           H
ATOM    277  C   LYS    14      16.410   4.190  31.000  1.00  0.00           C
ATOM    278  O   LYS    14      16.370   4.720  32.170  1.00  0.00           O
ATOM    279  N   LEU    15      15.410   3.620  30.290  1.00  0.00           N
ATOM    280  H   LEU    15      15.620   3.190  29.400  1.00  0.00           H
ATOM    281  CA  LEU    15      14.030   3.670  30.860  1.00  0.00           C
ATOM    282  HA  LEU    15      13.730   4.620  31.280  1.00  0.00           H
ATOM    283  CB  LEU    15      12.910   3.460  29.820  1.00  0.00           C
ATOM    284  HB1 LEU    15      13.060   2.450  29.410  1.00  0.00           H
ATOM    285  HB2 LEU    15      11.970   3.490  30.330  1.00  0.00           H
ATOM    286  CG  LEU    15      12.820   4.420  28.620  1.00  0.00           C
ATOM    287  HG  LEU    15      13.720   4.110  28.100  1.00  0.00           H
ATOM    288  CD1 LEU    15      11.680   4.060  27.700  1.00  0.00           C
ATOM    289 1HD1 LEU    15      11.630   3.040  27.480  1.00  0.00           H
ATOM    290 2HD1 LEU    15      10.780   4.400  28.190  1.00  0.00           H
ATOM    291 3HD1 LEU    15      11.790   4.590  26.790  1.00  0.00           H
ATOM    292  CD2 LEU    15      12.810   5.930  28.820  1.00  0.00           C
ATOM    293 1HD2 LEU    15      12.610   6.420  27.930  1.00  0.00           H
ATOM    294 2HD2 LEU    15      11.980   6.370  29.510  1.00  0.00           H
ATOM    295 3HD2 LEU    15      13.800   6.260  29.130  1.00  0.00           H
ATOM    296  C   LEU    15      13.820   2.630  31.980  1.00  0.00           C
ATOM    297  O   LEU    15      13.350   2.960  33.060  1.00  0.00           O
ATOM    298  N   LYS    16      14.290   1.390  31.750  1.00  0.00           N
ATOM    299  H   LYS    16      14.520   1.130  30.770  1.00  0.00           H
ATOM    300  CA  LYS    16      14.490   0.290  32.730  1.00  0.00           C
ATOM    301  HA  LYS    16      13.600   0.040  33.110  1.00  0.00           H
ATOM    302  CB  LYS    16      15.030  -0.980  32.060  1.00  0.00           C
ATOM    303  HB1 LYS    16      15.800  -0.720  31.280  1.00  0.00           H
ATOM    304  HB2 LYS    16      15.580  -1.520  32.860  1.00  0.00           H
ATOM    305  CG  LYS    16      13.910  -1.820  31.400  1.00  0.00           C
ATOM    306  HG1 LYS    16      13.220  -2.330  32.100  1.00  0.00           H
ATOM    307  HG2 LYS    16      13.250  -1.160  30.850  1.00  0.00           H
ATOM    308  CD  LYS    16      14.460  -2.890  30.420  1.00  0.00           C
ATOM    309  HD1 LYS    16      15.170  -2.320  29.700  1.00  0.00           H
ATOM    310  HD2 LYS    16      15.150  -3.620  30.970  1.00  0.00           H
ATOM    311  CE  LYS    16      13.420  -3.570  29.550  1.00  0.00           C
ATOM    312  HE1 LYS    16      12.930  -4.460  30.020  1.00  0.00           H
ATOM    313  HE2 LYS    16      12.650  -2.830  29.240  1.00  0.00           H
ATOM    314  NZ  LYS    16      14.040  -4.220  28.450  1.00  0.00           N
ATOM    315  HZ1 LYS    16      13.300  -4.860  28.120  1.00  0.00           H
ATOM    316  HZ2 LYS    16      14.460  -3.550  27.810  1.00  0.00           H
ATOM    317  HZ3 LYS    16      14.720  -4.860  28.890  1.00  0.00           H
ATOM    318  C   LYS    16      15.410   0.740  33.950  1.00  0.00           C
ATOM    319  O   LYS    16      15.270   0.290  35.110  1.00  0.00           O
ATOM    320  N   ARG    17      16.440   1.510  33.590  1.00  0.00           N
ATOM    321  H   ARG    17      16.680   1.500  32.610  1.00  0.00           H
ATOM    322  CA  ARG    17      17.280   2.210  34.610  1.00  0.00           C
ATOM    323  HA  ARG    17      17.770   1.410  35.170  1.00  0.00           H
ATOM    324  CB  ARG    17      18.520   2.870  34.040  1.00  0.00           C
ATOM    325  HB1 ARG    17      19.160   2.250  33.500  1.00  0.00           H
ATOM    326  HB2 ARG    17      18.340   3.690  33.270  1.00  0.00           H
ATOM    327  CG  ARG    17      19.510   3.510  35.080  1.00  0.00           C
ATOM    328  HG1 ARG    17      19.240   3.240  36.100  1.00  0.00           H
ATOM    329  HG2 ARG    17      20.550   3.280  34.820  1.00  0.00           H
ATOM    330  CD  ARG    17      19.360   5.040  35.030  1.00  0.00           C
ATOM    331  HD1 ARG    17      18.350   5.420  35.140  1.00  0.00           H
ATOM    332  HD2 ARG    17      20.020   5.370  35.770  1.00  0.00           H
ATOM    333  NE  ARG    17      19.760   5.710  33.740  1.00  0.00           N
ATOM    334  HE  ARG    17      20.370   5.110  33.210  1.00  0.00           H
ATOM    335  CZ  ARG    17      19.490   6.950  33.240  1.00  0.00           C
ATOM    336  NH1 ARG    17      18.660   7.740  33.880  1.00  0.00           N
ATOM    337 1HH1 ARG    17      18.420   7.650  34.870  1.00  0.00           H
ATOM    338 2HH1 ARG    17      18.150   8.500  33.480  1.00  0.00           H
ATOM    339  NH2 ARG    17      19.950   7.240  32.000  1.00  0.00           N
ATOM    340 1HH2 ARG    17      20.630   6.620  31.560  1.00  0.00           H
ATOM    341 2HH2 ARG    17      19.870   8.210  31.500  1.00  0.00           H
ATOM    342  C   ARG    17      16.450   3.160  35.500  1.00  0.00           C
ATOM    343  O   ARG    17      16.600   3.240  36.760  1.00  0.00           O
ATOM    344  N   ASN    18      15.580   3.990  34.910  1.00  0.00           N
ATOM    345  H   ASN    18      15.600   4.060  33.900  1.00  0.00           H
ATOM    346  CA  ASN    18      14.800   5.000  35.620  1.00  0.00           C
ATOM    347  HA  ASN    18      15.380   5.670  36.170  1.00  0.00           H
ATOM    348  CB  ASN    18      14.080   5.820  34.570  1.00  0.00           C
ATOM    349  HB1 ASN    18      14.890   6.180  34.020  1.00  0.00           H
ATOM    350  HB2 ASN    18      13.490   5.110  33.960  1.00  0.00           H
ATOM    351  CG  ASN    18      13.200   7.010  35.000  1.00  0.00           C
ATOM    352  OD1 ASN    18      13.710   7.850  35.750  1.00  0.00           O
ATOM    353  ND2 ASN    18      11.870   6.980  34.750  1.00  0.00           N
ATOM    354 1HD2 ASN    18      11.540   6.170  34.240  1.00  0.00           H
ATOM    355 2HD2 ASN    18      11.120   7.640  34.930  1.00  0.00           H
ATOM    356  C   ASN    18      13.760   4.360  36.580  1.00  0.00           C
ATOM    357  O   ASN    18      13.250   4.960  37.490  1.00  0.00           O
ATOM    358  N   GLU    19      13.310   3.100  36.180  1.00  0.00           N
ATOM    359  H   GLU    19      13.570   2.890  35.240  1.00  0.00           H
ATOM    360  CA  GLU    19      12.250   2.250  36.810  1.00  0.00           C
ATOM    361  HA  GLU    19      11.410   2.950  36.740  1.00  0.00           H
ATOM    362  CB  GLU    19      12.100   0.960  36.020  1.00  0.00           C
ATOM    363  HB1 GLU    19      12.090   1.200  34.950  1.00  0.00           H
ATOM    364  HB2 GLU    19      13.060   0.470  36.150  1.00  0.00           H
ATOM    365  CG  GLU    19      10.830   0.040  36.360  1.00  0.00           C
ATOM    366  HG1 GLU    19      11.120  -1.030  36.350  1.00  0.00           H
ATOM    367  HG2 GLU    19      10.510   0.280  37.410  1.00  0.00           H
ATOM    368  CD  GLU    19       9.630   0.300  35.470  1.00  0.00           C
ATOM    369  OE1 GLU    19       9.000   1.410  35.620  1.00  0.00           O
ATOM    370  OE2 GLU    19       9.230  -0.660  34.770  1.00  0.00           O
ATOM    371  C   GLU    19      12.690   2.050  38.270  1.00  0.00           C
ATOM    372  O   GLU    19      11.850   2.040  39.130  1.00  0.00           O
ATOM    373  N   LEU    20      13.970   1.950  38.610  1.00  0.00           N
ATOM    374  H   LEU    20      14.760   2.060  37.990  1.00  0.00           H
ATOM    375  CA  LEU    20      14.470   1.680  39.990  1.00  0.00           C
ATOM    376  HA  LEU    20      13.820   0.980  40.560  1.00  0.00           H
ATOM    377  CB  LEU    20      15.820   1.040  39.980  1.00  0.00           C
ATOM    378  HB1 LEU    20      16.430   1.790  39.460  1.00  0.00           H
ATOM    379  HB2 LEU    20      16.220   0.920  40.990  1.00  0.00           H
ATOM    380  CG  LEU    20      15.830  -0.260  39.160  1.00  0.00           C
ATOM    381  HG  LEU    20      14.940  -0.460  38.490  1.00  0.00           H
ATOM    382  CD1 LEU    20      16.970  -0.230  38.140  1.00  0.00           C
ATOM    383 1HD1 LEU    20      16.960  -1.150  37.500  1.00  0.00           H
ATOM    384 2HD1 LEU    20      16.840   0.640  37.500  1.00  0.00           H
ATOM    385 3HD1 LEU    20      17.970  -0.130  38.550  1.00  0.00           H
ATOM    386  CD2 LEU    20      15.980  -1.500  40.100  1.00  0.00           C
ATOM    387 1HD2 LEU    20      15.730  -2.370  39.540  1.00  0.00           H
ATOM    388 2HD2 LEU    20      16.990  -1.580  40.540  1.00  0.00           H
ATOM    389 3HD2 LEU    20      15.300  -1.440  40.920  1.00  0.00           H
ATOM    390  C   LEU    20      14.480   3.030  40.730  1.00  0.00           C
ATOM    391  O   LEU    20      14.240   3.080  41.960  1.00  0.00           O
ATOM    392  N   ALA    21      14.860   4.090  40.030  1.00  0.00           N
ATOM    393  H   ALA    21      14.850   4.000  39.040  1.00  0.00           H
ATOM    394  CA  ALA    21      15.150   5.450  40.520  1.00  0.00           C
ATOM    395  HA  ALA    21      15.950   5.390  41.250  1.00  0.00           H
ATOM    396  CB  ALA    21      15.790   6.140  39.330  1.00  0.00           C
ATOM    397  HB1 ALA    21      15.900   7.210  39.640  1.00  0.00           H
ATOM    398  HB2 ALA    21      16.760   5.730  39.140  1.00  0.00           H
ATOM    399  HB3 ALA    21      15.230   6.040  38.470  1.00  0.00           H
ATOM    400  C   ALA    21      13.900   6.230  40.960  1.00  0.00           C
ATOM    401  O   ALA    21      13.980   7.140  41.690  1.00  0.00           O
ATOM    402  N   MET    22      12.730   5.820  40.460  1.00  0.00           N
ATOM    403  H   MET    22      12.770   5.180  39.650  1.00  0.00           H
ATOM    404  CA  MET    22      11.410   6.310  40.860  1.00  0.00           C
ATOM    405  HA  MET    22      11.300   7.340  40.370  1.00  0.00           H
ATOM    406  CB  MET    22      10.310   5.460  40.230  1.00  0.00           C
ATOM    407  HB1 MET    22      10.490   4.380  40.400  1.00  0.00           H
ATOM    408  HB2 MET    22       9.340   5.690  40.740  1.00  0.00           H
ATOM    409  CG  MET    22      10.070   5.760  38.730  1.00  0.00           C
ATOM    410  HG1 MET    22      10.060   6.910  38.600  1.00  0.00           H
ATOM    411  HG2 MET    22      10.840   5.270  38.120  1.00  0.00           H
ATOM    412  SD  MET    22       8.460   5.200  37.920  1.00  0.00           S
ATOM    413  CE  MET    22       8.930   5.900  36.260  1.00  0.00           C
ATOM    414  HE1 MET    22       8.040   5.850  35.650  1.00  0.00           H
ATOM    415  HE2 MET    22       9.260   6.920  36.080  1.00  0.00           H
ATOM    416  HE3 MET    22       9.710   5.230  35.900  1.00  0.00           H
ATOM    417  C   MET    22      11.210   6.310  42.440  1.00  0.00           C
ATOM    418  O   MET    22      11.410   5.290  43.110  1.00  0.00           O
ATOM    419  N   GLY    23      10.730   7.400  43.020  1.00  0.00           N
ATOM    420  H   GLY    23      10.340   8.220  42.440  1.00  0.00           H
ATOM    421  CA  GLY    23      10.230   7.510  44.340  1.00  0.00           C
ATOM    422  HA1 GLY    23       9.190   7.790  44.300  1.00  0.00           H
ATOM    423  HA2 GLY    23      10.230   6.510  44.740  1.00  0.00           H
ATOM    424  C   GLY    23      10.900   8.640  45.120  1.00  0.00           C
ATOM    425  O   GLY    23      11.920   9.180  44.690  1.00  0.00           O
ATOM    426  N   VAL    24      10.230   9.020  46.210  1.00  0.00           N
ATOM    427  H   VAL    24       9.370   8.480  46.350  1.00  0.00           H
ATOM    428  CA  VAL    24      10.770   9.850  47.230  1.00  0.00           C
ATOM    429  HA  VAL    24      11.670  10.330  46.970  1.00  0.00           H
ATOM    430  CB  VAL    24       9.660  10.890  47.570  1.00  0.00           C
ATOM    431  HB  VAL    24       9.910  11.330  48.490  1.00  0.00           H
ATOM    432  CG1 VAL    24       9.670  12.010  46.510  1.00  0.00           C
ATOM    433 1HG1 VAL    24      10.630  12.560  46.500  1.00  0.00           H
ATOM    434 2HG1 VAL    24       9.530  11.500  45.530  1.00  0.00           H
ATOM    435 3HG1 VAL    24       8.820  12.720  46.620  1.00  0.00           H
ATOM    436  CG2 VAL    24       8.220  10.360  47.610  1.00  0.00           C
ATOM    437 1HG2 VAL    24       7.660  11.100  48.170  1.00  0.00           H
ATOM    438 2HG2 VAL    24       7.900  10.270  46.570  1.00  0.00           H
ATOM    439 3HG2 VAL    24       8.130   9.350  48.060  1.00  0.00           H
ATOM    440  C   VAL    24      11.060   8.960  48.450  1.00  0.00           C
ATOM    441  O   VAL    24      10.940   7.710  48.450  1.00  0.00           O
ATOM    442  N   TRP    25      11.350   9.580  49.600  1.00  0.00           N
ATOM    443  H   TRP    25      11.410  10.600  49.590  1.00  0.00           H
ATOM    444  CA  TRP    25      11.320   9.000  50.960  1.00  0.00           C
ATOM    445  HA  TRP    25      10.900   8.050  50.990  1.00  0.00           H
ATOM    446  CB  TRP    25      12.800   8.970  51.450  1.00  0.00           C
ATOM    447  HB1 TRP    25      13.380   9.830  51.290  1.00  0.00           H
ATOM    448  HB2 TRP    25      12.710   9.210  52.550  1.00  0.00           H
ATOM    449  CG  TRP    25      13.570   7.720  51.350  1.00  0.00           C
ATOM    450  CD1 TRP    25      13.870   7.060  50.240  1.00  0.00           C
ATOM    451  HD1 TRP    25      13.500   7.520  49.280  1.00  0.00           H
ATOM    452  CD2 TRP    25      14.270   7.000  52.450  1.00  0.00           C
ATOM    453  NE1 TRP    25      14.730   6.020  50.510  1.00  0.00           N
ATOM    454  HE1 TRP    25      15.140   5.440  49.740  1.00  0.00           H
ATOM    455  CE2 TRP    25      14.860   5.840  51.890  1.00  0.00           C
ATOM    456  CE3 TRP    25      14.280   7.130  53.830  1.00  0.00           C
ATOM    457  HE3 TRP    25      13.920   8.140  54.120  1.00  0.00           H
ATOM    458  CZ2 TRP    25      15.560   4.830  52.680  1.00  0.00           C
ATOM    459  HZ2 TRP    25      16.020   4.070  52.210  1.00  0.00           H
ATOM    460  CZ3 TRP    25      14.810   6.080  54.680  1.00  0.00           C
ATOM    461  HZ3 TRP    25      14.680   6.160  55.780  1.00  0.00           H
ATOM    462  CH2 TRP    25      15.460   4.970  54.050  1.00  0.00           C
ATOM    463  HH2 TRP    25      15.890   4.150  54.610  1.00  0.00           H
ATOM    464  C   TRP    25      10.300   9.860  51.810  1.00  0.00           C
ATOM    465  O1  TRP    25       9.920   9.420  52.910  1.00  0.00           O
ATOM    466  O2  TRP    25       9.950  10.940  51.360  1.00  0.00           O
TER
ENDMDL
REMARK    GENERATED BY TRJCONV
TITLE     Protein in water t= 4500.00000 step= 4500000
REMARK    THIS IS A SIMULATION BOX
CRYST1   40.000   40.000   40.000  90.00  90.00  90.00 P 1           1
MODEL       10
ATOM      1  N   THR     1      13.310  13.560  13.840  1.00  0.00           N
ATOM      2  H1  THR     1      13.000  12.610  13.840  1.00  0.00           H
ATOM      3  H2  THR     1      12.640  14.070  13.310  1.00  0.00           H
ATOM      4  H3  THR     1      14.210  13.630  13.460  1.00  0.00           H
ATOM      5  CA  THR     1      13.120  13.920  15.230  1.00  0.00           C
ATOM      6  HA  THR     1      13.640  13.120  15.690  1.00  0.00           H
ATOM      7  CB  THR     1      13.790  15.250  15.600  1.00  0.00           C
ATOM      8  HB  THR     1      13.700  15.480  16.640  1.00  0.00           H
ATOM      9  OG1 THR     1      13.090  16.350  14.890  1.00  0.00           O
ATOM     10  HG1 THR     1      12.270  16.610  15.390  1.00  0.00           H
ATOM     11  CG2 THR     1      15.310  15.200  15.250  1.00  0.00           C
ATOM     12 1HG2 THR     1      15.370  15.040  14.170  1.00  0.00           H
ATOM     13 2HG2 THR     1      15.700  16.210  15.370  1.00  0.00           H
ATOM     14 3HG2 THR     1      15.910  14.530  15.890  1.00  0.00           H
ATOM     15  C   THR     1      11.660  13.980  15.680  1.00  0.00           C
ATOM     16  O   THR     1      11.410  14.330  16.830  1.00  0.00           O
ATOM     17  N   TRP     2      10.660  13.770  14.820  1.00  0.00           N
ATOM     18  H   TRP     2      10.960  13.500  13.900  1.00  0.00           H
ATOM     19  CA  TRP     2       9.240  14.030  15.080  1.00  0.00           C
ATOM     20  HA  TRP     2       9.010  14.970  15.630  1.00  0.00           H
ATOM     21  CB  TRP     2       8.540  14.140  13.670  1.00  0.00           C
ATOM     22  HB1 TRP     2       8.920  14.870  13.050  1.00  0.00           H
ATOM     23  HB2 TRP     2       8.740  13.230  13.150  1.00  0.00           H
ATOM     24  CG  TRP     2       7.080  14.210  13.550  1.00  0.00           C
ATOM     25  CD1 TRP     2       6.220  14.850  14.340  1.00  0.00           C
ATOM     26  HD1 TRP     2       6.380  15.380  15.230  1.00  0.00           H
ATOM     27  CD2 TRP     2       6.290  13.530  12.520  1.00  0.00           C
ATOM     28  NE1 TRP     2       4.930  14.610  13.850  1.00  0.00           N
ATOM     29  HE1 TRP     2       4.070  14.980  14.370  1.00  0.00           H
ATOM     30  CE2 TRP     2       4.910  13.880  12.700  1.00  0.00           C
ATOM     31  CE3 TRP     2       6.550  12.600  11.550  1.00  0.00           C
ATOM     32  HE3 TRP     2       7.570  12.150  11.530  1.00  0.00           H
ATOM     33  CZ2 TRP     2       3.890  13.450  11.810  1.00  0.00           C
ATOM     34  HZ2 TRP     2       2.830  13.730  11.940  1.00  0.00           H
ATOM     35  CZ3 TRP     2       5.570  12.130  10.720  1.00  0.00           C
ATOM     36  HZ3 TRP     2       5.870  11.450   9.910  1.00  0.00           H
ATOM     37  CH2 TRP     2       4.240  12.510  10.830  1.00  0.00           C
ATOM     38  HH2 TRP     2       3.490  12.200  10.150  1.00  0.00           H
ATOM     39  C   TRP     2       8.680  12.810  15.850  1.00  0.00           C
ATOM     40  O   TRP     2       7.770  12.890  16.640  1.00  0.00           O
ATOM     41  N   ARG     3       9.100  11.640  15.490  1.00  0.00           N
ATOM     42  H   ARG     3       9.810  11.620  14.760  1.00  0.00           H
ATOM     43  CA  ARG     3       8.630  10.350  15.870  1.00  0.00           C
ATOM     44  HA  ARG     3       7.580  10.430  15.850  1.00  0.00           H
ATOM     45  CB  ARG     3       9.000   9.350  14.770  1.00  0.00           C
ATOM     46  HB1 ARG     3      10.050   9.240  14.840  1.00  0.00           H
ATOM     47  HB2 ARG     3       8.540   8.330  15.090  1.00  0.00           H
ATOM     48  CG  ARG     3       8.580   9.670  13.370  1.00  0.00           C
ATOM     49  HG1 ARG     3       9.040  10.580  13.000  1.00  0.00           H
ATOM     50  HG2 ARG     3       9.010   8.930  12.630  1.00  0.00           H
ATOM     51  CD  ARG     3       7.070   9.580  13.280  1.00  0.00           C
ATOM     52  HD1 ARG     3       6.710   8.720  13.900  1.00  0.00           H
ATOM     53  HD2 ARG     3       6.570  10.540  13.560  1.00  0.00           H
ATOM     54  NE  ARG     3       6.650   9.340  11.880  1.00  0.00           N
ATOM     55  HE  ARG     3       7.380   9.670  11.230  1.00  0.00           H
ATOM     56  CZ  ARG     3       5.450   8.920  11.490  1.00  0.00           C
ATOM     57  NH1 ARG     3       4.390   8.920  12.290  1.00  0.00           N
ATOM     58 1HH1 ARG     3       4.400   9.440  13.230  1.00  0.00           H
ATOM     59 2HH1 ARG     3       3.420   8.710  11.930  1.00  0.00           H
ATOM     60  NH2 ARG     3       5.290   8.440  10.220  1.00  0.00           N
ATOM     61 1HH2 ARG     3       5.970   8.630   9.510  1.00  0.00           H
ATOM     62 2HH2 ARG     3       4.400   8.080   9.850  1.00  0.00           H
ATOM     63  C   ARG     3       8.910   9.860  17.360  1.00  0.00           C
ATOM     64  O   ARG     3       9.230   8.680  17.610  1.00  0.00           O
ATOM     65  N   LEU     4       8.800  10.830  18.240  1.00  0.00           N
ATOM     66  H   LEU     4       8.380  11.620  17.720  1.00  0.00           H
ATOM     67  CA  LEU     4       8.900  10.860  19.690  1.00  0.00           C
ATOM     68  HA  LEU     4       9.980  11.050  19.940  1.00  0.00           H
ATOM     69  CB  LEU     4       8.090  12.110  20.020  1.00  0.00           C
ATOM     70  HB1 LEU     4       8.710  12.870  19.500  1.00  0.00           H
ATOM     71  HB2 LEU     4       7.140  12.300  19.460  1.00  0.00           H
ATOM     72  CG  LEU     4       7.770  12.440  21.470  1.00  0.00           C
ATOM     73  HG  LEU     4       7.390  13.490  21.580  1.00  0.00           H
ATOM     74  CD1 LEU     4       6.710  11.480  22.120  1.00  0.00           C
ATOM     75 1HD1 LEU     4       7.130  10.520  22.530  1.00  0.00           H
ATOM     76 2HD1 LEU     4       6.290  12.150  22.870  1.00  0.00           H
ATOM     77 3HD1 LEU     4       5.880  11.160  21.420  1.00  0.00           H
ATOM     78  CD2 LEU     4       9.100  12.550  22.200  1.00  0.00           C
ATOM     79 1HD2 LEU     4       9.760  13.240  21.710  1.00  0.00           H
ATOM     80 2HD2 LEU     4       8.910  13.080  23.140  1.00  0.00           H
ATOM     81 3HD2 LEU     4       9.500  11.560  22.290  1.00  0.00           H
ATOM     82  C   LEU     4       8.490   9.590  20.380  1.00  0.00           C
ATOM     83  O   LEU     4       9.230   9.000  21.120  1.00  0.00           O
ATOM     84  N   MET     5       7.260   9.110  20.070  1.00  0.00           N
ATOM     85  H   MET     5       6.710   9.600  19.340  1.00  0.00           H
ATOM     86  CA  MET     5       6.640   7.920  20.790  1.00  0.00           C
ATOM     87  HA  MET     5       6.720   8.080  21.900  1.00  0.00           H
ATOM     88  CB  MET     5       5.110   7.800  20.340  1.00  0.00           C
ATOM     89  HB1 MET     5       5.090   7.460  19.270  1.00  0.00           H
ATOM     90  HB2 MET     5       4.750   6.970  20.940  1.00  0.00           H
ATOM     91  CG  MET     5       4.250   9.060  20.570  1.00  0.00           C
ATOM     92  HG1 MET     5       4.530   9.430  21.530  1.00  0.00           H
ATOM     93  HG2 MET     5       4.490   9.820  19.830  1.00  0.00           H
ATOM     94  SD  MET     5       2.440   8.770  20.720  1.00  0.00           S
ATOM     95  CE  MET     5       2.060  10.480  20.890  1.00  0.00           C
ATOM     96  HE1 MET     5       2.230  11.120  20.040  1.00  0.00           H
ATOM     97  HE2 MET     5       0.960  10.520  20.950  1.00  0.00           H
ATOM     98  HE3 MET     5       2.490  10.760  21.810  1.00  0.00           H
ATOM     99  C   MET     5       7.410   6.660  20.420  1.00  0.00           C
ATOM    100  O   MET     5       7.340   5.660  21.160  1.00  0.00           O
ATOM    101  N   LYS     6       8.260   6.670  19.330  1.00  0.00           N
ATOM    102  H   LYS     6       8.470   7.550  18.850  1.00  0.00           H
ATOM    103  CA  LYS     6       8.970   5.550  18.790  1.00  0.00           C
ATOM    104  HA  LYS     6       8.530   4.600  19.100  1.00  0.00           H
ATOM    105  CB  LYS     6       8.930   5.600  17.310  1.00  0.00           C
ATOM    106  HB1 LYS     6       9.660   6.340  16.950  1.00  0.00           H
ATOM    107  HB2 LYS     6       9.280   4.610  17.010  1.00  0.00           H
ATOM    108  CG  LYS     6       7.550   5.830  16.750  1.00  0.00           C
ATOM    109  HG1 LYS     6       6.970   5.050  17.310  1.00  0.00           H
ATOM    110  HG2 LYS     6       7.040   6.830  16.920  1.00  0.00           H
ATOM    111  CD  LYS     6       7.430   5.500  15.220  1.00  0.00           C
ATOM    112  HD1 LYS     6       7.990   6.190  14.540  1.00  0.00           H
ATOM    113  HD2 LYS     6       7.940   4.550  15.000  1.00  0.00           H
ATOM    114  CE  LYS     6       5.970   5.480  14.850  1.00  0.00           C
ATOM    115  HE1 LYS     6       5.330   4.860  15.510  1.00  0.00           H
ATOM    116  HE2 LYS     6       5.560   6.500  14.750  1.00  0.00           H
ATOM    117  NZ  LYS     6       5.840   4.910  13.500  1.00  0.00           N
ATOM    118  HZ1 LYS     6       6.350   5.460  12.790  1.00  0.00           H
ATOM    119  HZ2 LYS     6       6.190   3.980  13.490  1.00  0.00           H
ATOM    120  HZ3 LYS     6       4.880   4.860  13.160  1.00  0.00           H
ATOM    121  C   LYS     6      10.390   5.680  19.260  1.00  0.00           C
ATOM    122  O   LYS     6      10.930   4.720  19.810  1.00  0.00           O
ATOM    123  N   LEU     7      10.970   6.910  19.290  1.00  0.00           N
ATOM    124  H   LEU     7      10.500   7.710  18.890  1.00  0.00           H
ATOM    125  CA  LEU     7      12.290   7.280  19.780  1.00  0.00           C
ATOM    126  HA  LEU     7      13.050   6.720  19.360  1.00  0.00           H
ATOM    127  CB  LEU     7      12.570   8.710  19.380  1.00  0.00           C
ATOM    128  HB1 LEU     7      11.810   9.280  19.960  1.00  0.00           H
ATOM    129  HB2 LEU     7      13.530   8.970  19.760  1.00  0.00           H
ATOM    130  CG  LEU     7      12.640   9.060  17.830  1.00  0.00           C
ATOM    131  HG  LEU     7      11.760   8.690  17.290  1.00  0.00           H
ATOM    132  CD1 LEU     7      12.670  10.630  17.740  1.00  0.00           C
ATOM    133 1HD1 LEU     7      11.840  11.040  18.310  1.00  0.00           H
ATOM    134 2HD1 LEU     7      13.570  11.110  18.030  1.00  0.00           H
ATOM    135 3HD1 LEU     7      12.500  10.860  16.640  1.00  0.00           H
ATOM    136  CD2 LEU     7      13.950   8.470  17.290  1.00  0.00           C
ATOM    137 1HD2 LEU     7      14.830   8.790  17.900  1.00  0.00           H
ATOM    138 2HD2 LEU     7      14.000   7.400  17.370  1.00  0.00           H
ATOM    139 3HD2 LEU     7      13.950   8.810  16.190  1.00  0.00           H
ATOM    140  C   LEU     7      12.550   7.090  21.320  1.00  0.00           C
ATOM    141  O   LEU     7      13.600   6.610  21.860  1.00  0.00           O
ATOM    142  N   VAL     8      11.430   7.400  22.030  1.00  0.00           N
ATOM    143  H   VAL     8      10.600   7.760  21.550  1.00  0.00           H
ATOM    144  CA  VAL     8      11.260   7.150  23.450  1.00  0.00           C
ATOM    145  HA  VAL     8      12.010   7.650  23.980  1.00  0.00           H
ATOM    146  CB  VAL     8       9.930   7.720  24.030  1.00  0.00           C
ATOM    147  HB  VAL     8       9.050   7.460  23.340  1.00  0.00           H
ATOM    148  CG1 VAL     8       9.440   7.220  25.430  1.00  0.00           C
ATOM    149 1HG1 VAL     8       9.370   6.150  25.380  1.00  0.00           H
ATOM    150 2HG1 VAL     8      10.100   7.540  26.250  1.00  0.00           H
ATOM    151 3HG1 VAL     8       8.530   7.640  25.640  1.00  0.00           H
ATOM    152  CG2 VAL     8      10.070   9.210  24.200  1.00  0.00           C
ATOM    153 1HG2 VAL     8       9.180   9.570  24.690  1.00  0.00           H
ATOM    154 2HG2 VAL     8      10.870   9.360  24.910  1.00  0.00           H
ATOM    155 3HG2 VAL     8      10.260   9.780  23.240  1.00  0.00           H
ATOM    156  C   VAL     8      11.460   5.720  23.820  1.00  0.00           C
ATOM    157  O   VAL     8      12.010   5.380  24.820  1.00  0.00           O
ATOM    158  N   LYS     9      10.890   4.820  23.080  1.00  0.00           N
ATOM    159  H   LYS     9      10.450   5.110  22.230  1.00  0.00           H
ATOM    160  CA  LYS     9      10.910   3.360  23.220  1.00  0.00           C
ATOM    161  HA  LYS     9      10.620   3.030  24.230  1.00  0.00           H
ATOM    162  CB  LYS     9       9.940   2.630  22.180  1.00  0.00           C
ATOM    163  HB1 LYS     9       9.550   3.350  21.470  1.00  0.00           H
ATOM    164  HB2 LYS     9      10.520   2.050  21.460  1.00  0.00           H
ATOM    165  CG  LYS     9       8.660   2.040  22.760  1.00  0.00           C
ATOM    166  HG1 LYS     9       8.870   1.490  23.670  1.00  0.00           H
ATOM    167  HG2 LYS     9       8.050   2.890  23.040  1.00  0.00           H
ATOM    168  CD  LYS     9       7.920   1.150  21.790  1.00  0.00           C
ATOM    169  HD1 LYS     9       7.620   1.800  20.910  1.00  0.00           H
ATOM    170  HD2 LYS     9       8.510   0.350  21.350  1.00  0.00           H
ATOM    171  CE  LYS     9       6.610   0.600  22.410  1.00  0.00           C
ATOM    172  HE1 LYS     9       6.750   0.330  23.490  1.00  0.00           H
ATOM    173  HE2 LYS     9       5.790   1.330  22.530  1.00  0.00           H
ATOM    174  NZ  LYS     9       6.190  -0.600  21.670  1.00  0.00           N
ATOM    175  HZ1 LYS     9       5.210  -0.780  21.810  1.00  0.00           H
ATOM    176  HZ2 LYS     9       6.320  -0.440  20.650  1.00  0.00           H
ATOM    177  HZ3 LYS     9       6.710  -1.370  22.050  1.00  0.00           H
ATOM    178  C   LYS     9      12.310   2.770  23.060  1.00  0.00           C
ATOM    179  O   LYS     9      12.630   1.730  23.660  1.00  0.00           O
ATOM    180  N   LEU    10      13.180   3.450  22.350  1.00  0.00           N
ATOM    181  H   LEU    10      12.820   4.340  21.960  1.00  0.00           H
ATOM    182  CA  LEU    10      14.640   3.090  22.130  1.00  0.00           C
ATOM    183  HA  LEU    10      14.840   2.000  22.070  1.00  0.00           H
ATOM    184  CB  LEU    10      15.220   3.730  20.860  1.00  0.00           C
ATOM    185  HB1 LEU    10      15.350   4.810  21.030  1.00  0.00           H
ATOM    186  HB2 LEU    10      16.210   3.320  20.690  1.00  0.00           H
ATOM    187  CG  LEU    10      14.320   3.670  19.660  1.00  0.00           C
ATOM    188  HG  LEU    10      13.290   4.150  19.920  1.00  0.00           H
ATOM    189  CD1 LEU    10      14.970   4.510  18.610  1.00  0.00           C
ATOM    190 1HD1 LEU    10      14.350   4.510  17.680  1.00  0.00           H
ATOM    191 2HD1 LEU    10      14.920   5.600  18.780  1.00  0.00           H
ATOM    192 3HD1 LEU    10      16.010   4.150  18.360  1.00  0.00           H
ATOM    193  CD2 LEU    10      13.950   2.270  19.110  1.00  0.00           C
ATOM    194 1HD2 LEU    10      14.910   1.750  19.030  1.00  0.00           H
ATOM    195 2HD2 LEU    10      13.270   1.670  19.660  1.00  0.00           H
ATOM    196 3HD2 LEU    10      13.610   2.370  18.050  1.00  0.00           H
ATOM    197  C   LEU    10      15.520   3.520  23.240  1.00  0.00           C
ATOM    198  O   LEU    10      16.510   2.840  23.510  1.00  0.00           O
ATOM    199  N   ARG    11      15.210   4.600  23.890  1.00  0.00           N
ATOM    200  H   ARG    11      14.400   5.120  23.610  1.00  0.00           H
ATOM    201  CA  ARG    11      16.020   5.150  24.980  1.00  0.00           C
ATOM    202  HA  ARG    11      17.070   4.800  24.980  1.00  0.00           H
ATOM    203  CB  ARG    11      15.910   6.660  24.850  1.00  0.00           C
ATOM    204  HB1 ARG    11      15.000   7.150  25.200  1.00  0.00           H
ATOM    205  HB2 ARG    11      16.490   7.060  25.690  1.00  0.00           H
ATOM    206  CG  ARG    11      16.340   7.240  23.480  1.00  0.00           C
ATOM    207  HG1 ARG    11      17.400   7.400  23.500  1.00  0.00           H
ATOM    208  HG2 ARG    11      16.110   6.460  22.690  1.00  0.00           H
ATOM    209  CD  ARG    11      15.610   8.590  23.140  1.00  0.00           C
ATOM    210  HD1 ARG    11      14.520   8.430  23.270  1.00  0.00           H
ATOM    211  HD2 ARG    11      15.930   9.330  23.900  1.00  0.00           H
ATOM    212  NE  ARG    11      16.030   9.210  21.870  1.00  0.00           N
ATOM    213  HE  ARG    11      16.550   8.620  21.210  1.00  0.00           H
ATOM    214  CZ  ARG    11      15.760  10.460  21.280  1.00  0.00           C
ATOM    215  NH1 ARG    11      14.800  11.270  21.720  1.00  0.00           N
ATOM    216 1HH1 ARG    11      14.140  11.020  22.460  1.00  0.00           H
ATOM    217 2HH1 ARG    11      14.560  12.080  21.170  1.00  0.00           H
ATOM    218  NH2 ARG    11      16.420  10.740  20.130  1.00  0.00           N
ATOM    219 1HH2 ARG    11      17.290  10.270  19.850  1.00  0.00           H
ATOM    220 2HH2 ARG    11      16.110  11.540  19.630  1.00  0.00           H
ATOM    221  C   ARG    11      15.430   4.750  26.380  1.00  0.00           C
ATOM    222  O   ARG    11      15.780   5.300  27.440  1.00  0.00           O
ATOM    223  N   ASP    12      14.460   3.840  26.340  1.00  0.00           N
ATOM    224  H   ASP    12      14.140   3.720  25.400  1.00  0.00           H
ATOM    225  CA  ASP    12      13.660   3.300  27.410  1.00  0.00           C
ATOM    226  HA  ASP    12      12.860   4.090  27.610  1.00  0.00           H
ATOM    227  CB  ASP    12      12.910   2.090  26.920  1.00  0.00           C
ATOM    228  HB1 ASP    12      12.280   2.420  26.130  1.00  0.00           H
ATOM    229  HB2 ASP    12      13.570   1.310  26.380  1.00  0.00           H
ATOM    230  CG  ASP    12      12.010   1.390  27.930  1.00  0.00           C
ATOM    231  OD1 ASP    12      11.080   2.060  28.480  1.00  0.00           O
ATOM    232  OD2 ASP    12      11.990   0.180  28.090  1.00  0.00           O
ATOM    233  C   ASP    12      14.350   3.190  28.780  1.00  0.00           C
ATOM    234  O   ASP    12      13.860   3.820  29.770  1.00  0.00           O
ATOM    235  N   LYS    13      15.540   2.460  28.830  1.00  0.00           N
ATOM    236  H   LYS    13      15.960   2.130  27.940  1.00  0.00           H
ATOM    237  CA  LYS    13      16.320   2.310  30.030  1.00  0.00           C
ATOM    238  HA  LYS    13      15.640   1.950  30.790  1.00  0.00           H
ATOM    239  CB  LYS    13      17.370   1.240  29.740  1.00  0.00           C
ATOM    240  HB1 LYS    13      18.220   1.500  29.110  1.00  0.00           H
ATOM    241  HB2 LYS    13      17.780   1.040  30.760  1.00  0.00           H
ATOM    242  CG  LYS    13      16.820  -0.050  29.170  1.00  0.00           C
ATOM    243  HG1 LYS    13      15.770  -0.220  29.500  1.00  0.00           H
ATOM    244  HG2 LYS    13      16.950   0.050  28.120  1.00  0.00           H
ATOM    245  CD  LYS    13      17.660  -1.270  29.590  1.00  0.00           C
ATOM    246  HD1 LYS    13      18.730  -1.120  29.360  1.00  0.00           H
ATOM    247  HD2 LYS    13      17.580  -1.360  30.690  1.00  0.00           H
ATOM    248  CE  LYS    13      17.140  -2.560  28.860  1.00  0.00           C
ATOM    249  HE1 LYS    13      16.230  -2.950  29.210  1.00  0.00           H
ATOM    250  HE2 LYS    13      17.040  -2.350  27.770  1.00  0.00           H
ATOM    251  NZ  LYS    13      18.050  -3.670  29.070  1.00  0.00           N
ATOM    252  HZ1 LYS    13      18.980  -3.410  28.790  1.00  0.00           H
ATOM    253  HZ2 LYS    13      17.990  -3.910  30.090  1.00  0.00           H
ATOM    254  HZ3 LYS    13      17.640  -4.420  28.490  1.00  0.00           H
ATOM    255  C   LYS    13      16.910   3.630  30.580  1.00  0.00           C
ATOM    256  O   LYS    13      17.070   3.880  31.760  1.00  0.00           O
ATOM    257  N   LYS    14      17.270   4.460  29.660  1.00  0.00           N
ATOM    258  H   LYS    14      16.820   4.300  28.810  1.00  0.00           H
ATOM    259  CA  LYS    14      18.090   5.670  29.900  1.00  0.00           C
ATOM    260  HA  LYS    14      18.750   5.670  30.800  1.00  0.00           H
ATOM    261  CB  LYS    14      18.830   6.120  28.560  1.00  0.00           C
ATOM    262  HB1 LYS    14      18.100   6.080  27.800  1.00  0.00           H
ATOM    263  HB2 LYS    14      19.230   7.130  28.540  1.00  0.00           H
ATOM    264  CG  LYS    14      19.800   5.180  27.910  1.00  0.00           C
ATOM    265  HG1 LYS    14      20.550   5.110  28.740  1.00  0.00           H
ATOM    266  HG2 LYS    14      19.350   4.140  27.810  1.00  0.00           H
ATOM    267  CD  LYS    14      20.490   5.710  26.650  1.00  0.00           C
ATOM    268  HD1 LYS    14      19.790   6.350  26.170  1.00  0.00           H
ATOM    269  HD2 LYS    14      21.230   6.530  26.910  1.00  0.00           H
ATOM    270  CE  LYS    14      21.140   4.630  25.800  1.00  0.00           C
ATOM    271  HE1 LYS    14      21.860   3.970  26.360  1.00  0.00           H
ATOM    272  HE2 LYS    14      20.400   4.060  25.260  1.00  0.00           H
ATOM    273  NZ  LYS    14      22.090   5.260  24.760  1.00  0.00           N
ATOM    274  HZ1 LYS    14      22.750   5.940  25.150  1.00  0.00           H
ATOM    275  HZ2 LYS    14      22.560   4.410  24.340  1.00  0.00           H
ATOM    276  HZ3 LYS    14      21.530   5.650  24.010  1.00  0.00           H
ATOM    277  C   LYS    14      17.160   6.740  30.430  1.00  0.00           C
ATOM    278  O   LYS    14      17.430   7.340  31.470  1.00  0.00           O
ATOM    279  N   LEU    15      15.870   6.710  30.020  1.00  0.00           N
ATOM    280  H   LEU    15      15.630   6.070  29.240  1.00  0.00           H
ATOM    281  CA  LEU    15      14.620   7.420  30.540  1.00  0.00           C
ATOM    282  HA  LEU    15      14.900   8.480  30.680  1.00  0.00           H
ATOM    283  CB  LEU    15      13.450   7.310  29.580  1.00  0.00           C
ATOM    284  HB1 LEU    15      13.330   6.250  29.490  1.00  0.00           H
ATOM    285  HB2 LEU    15      12.600   7.580  30.140  1.00  0.00           H
ATOM    286  CG  LEU    15      13.580   8.000  28.180  1.00  0.00           C
ATOM    287  HG  LEU    15      14.420   7.630  27.610  1.00  0.00           H
ATOM    288  CD1 LEU    15      12.350   7.670  27.420  1.00  0.00           C
ATOM    289 1HD1 LEU    15      12.270   7.970  26.400  1.00  0.00           H
ATOM    290 2HD1 LEU    15      12.100   6.600  27.290  1.00  0.00           H
ATOM    291 3HD1 LEU    15      11.480   8.270  27.820  1.00  0.00           H
ATOM    292  CD2 LEU    15      13.520   9.650  28.460  1.00  0.00           C
ATOM    293 1HD2 LEU    15      12.720   9.930  29.160  1.00  0.00           H
ATOM    294 2HD2 LEU    15      14.580   9.970  28.720  1.00  0.00           H
ATOM    295 3HD2 LEU    15      13.200  10.230  27.600  1.00  0.00           H
ATOM    296  C   LEU    15      14.280   6.800  31.930  1.00  0.00           C
ATOM    297  O   LEU    15      14.000   7.530  32.860  1.00  0.00           O
ATOM    298  N   LYS    16      14.340   5.460  32.120  1.00  0.00           N
ATOM    299  H   LYS    16      14.470   4.920  31.240  1.00  0.00           H
ATOM    300  CA  LYS    16      13.840   4.850  33.320  1.00  0.00           C
ATOM    301  HA  LYS    16      12.900   5.280  33.520  1.00  0.00           H
ATOM    302  CB  LYS    16      13.660   3.410  33.010  1.00  0.00           C
ATOM    303  HB1 LYS    16      14.290   2.950  32.190  1.00  0.00           H
ATOM    304  HB2 LYS    16      13.850   2.740  33.900  1.00  0.00           H
ATOM    305  CG  LYS    16      12.260   3.140  32.470  1.00  0.00           C
ATOM    306  HG1 LYS    16      11.440   3.270  33.190  1.00  0.00           H
ATOM    307  HG2 LYS    16      12.040   3.940  31.810  1.00  0.00           H
ATOM    308  CD  LYS    16      12.200   1.750  31.860  1.00  0.00           C
ATOM    309  HD1 LYS    16      12.660   1.830  30.850  1.00  0.00           H
ATOM    310  HD2 LYS    16      12.750   0.970  32.420  1.00  0.00           H
ATOM    311  CE  LYS    16      10.760   1.210  31.720  1.00  0.00           C
ATOM    312  HE1 LYS    16      10.520   0.990  32.740  1.00  0.00           H
ATOM    313  HE2 LYS    16      10.110   1.940  31.280  1.00  0.00           H
ATOM    314  NZ  LYS    16      10.800  -0.020  30.850  1.00  0.00           N
ATOM    315  HZ1 LYS    16      11.010   0.390  29.920  1.00  0.00           H
ATOM    316  HZ2 LYS    16      11.570  -0.630  31.210  1.00  0.00           H
ATOM    317  HZ3 LYS    16       9.840  -0.410  30.930  1.00  0.00           H
ATOM    318  C   LYS    16      14.780   5.050  34.500  1.00  0.00           C
ATOM    319  O   LYS    16      14.370   5.360  35.630  1.00  0.00           O
ATOM    320  N   ARG    17      16.100   4.980  34.210  1.00  0.00           N
ATOM    321  H   ARG    17      16.510   4.820  33.270  1.00  0.00           H
ATOM    322  CA  ARG    17      17.040   5.140  35.260  1.00  0.00           C
ATOM    323  HA  ARG    17      16.580   4.640  36.060  1.00  0.00           H
ATOM    324  CB  ARG    17      18.370   4.510  34.790  1.00  0.00           C
ATOM    325  HB1 ARG    17      18.780   5.130  34.050  1.00  0.00           H
ATOM    326  HB2 ARG    17      19.140   4.680  35.590  1.00  0.00           H
ATOM    327  CG  ARG    17      18.340   3.010  34.410  1.00  0.00           C
ATOM    328  HG1 ARG    17      17.400   2.630  34.070  1.00  0.00           H
ATOM    329  HG2 ARG    17      19.000   2.840  33.600  1.00  0.00           H
ATOM    330  CD  ARG    17      18.920   2.060  35.520  1.00  0.00           C
ATOM    331  HD1 ARG    17      18.970   1.080  35.060  1.00  0.00           H
ATOM    332  HD2 ARG    17      19.850   2.460  35.840  1.00  0.00           H
ATOM    333  NE  ARG    17      18.120   2.130  36.810  1.00  0.00           N
ATOM    334  HE  ARG    17      18.660   2.720  37.460  1.00  0.00           H
ATOM    335  CZ  ARG    17      16.900   1.570  37.040  1.00  0.00           C
ATOM    336  NH1 ARG    17      16.220   1.090  35.990  1.00  0.00           N
ATOM    337 1HH1 ARG    17      16.690   0.980  35.120  1.00  0.00           H
ATOM    338 2HH1 ARG    17      15.250   0.740  35.950  1.00  0.00           H
ATOM    339  NH2 ARG    17      16.340   1.560  38.210  1.00  0.00           N
ATOM    340 1HH2 ARG    17      16.790   2.090  38.960  1.00  0.00           H
ATOM    341 2HH2 ARG    17      15.600   0.870  38.500  1.00  0.00           H
ATOM    342  C   ARG    17      17.290   6.590  35.740  1.00  0.00           C
ATOM    343  O   ARG    17      18.060   6.790  36.710  1.00  0.00           O
ATOM    344  N   ASN    18      16.580   7.540  35.160  1.00  0.00           N
ATOM    345  H   ASN    18      16.080   7.330  34.300  1.00  0.00           H
ATOM    346  CA  ASN    18      16.530   8.900  35.680  1.00  0.00           C
ATOM    347  HA  ASN    18      17.230   9.110  36.450  1.00  0.00           H
ATOM    348  CB  ASN    18      16.600   9.980  34.620  1.00  0.00           C
ATOM    349  HB1 ASN    18      17.090   9.530  33.760  1.00  0.00           H
ATOM    350  HB2 ASN    18      15.590  10.110  34.190  1.00  0.00           H
ATOM    351  CG  ASN    18      17.190  11.280  35.150  1.00  0.00           C
ATOM    352  OD1 ASN    18      16.540  12.140  35.740  1.00  0.00           O
ATOM    353  ND2 ASN    18      18.480  11.360  34.890  1.00  0.00           N
ATOM    354 1HD2 ASN    18      18.980  10.720  34.320  1.00  0.00           H
ATOM    355 2HD2 ASN    18      18.910  12.130  35.370  1.00  0.00           H
ATOM    356  C   ASN    18      15.170   9.090  36.480  1.00  0.00           C
ATOM    357  O   ASN    18      15.020  10.010  37.300  1.00  0.00           O
ATOM    358  N   GLU    19      14.120   8.360  36.170  1.00  0.00           N
ATOM    359  H   GLU    19      14.310   7.540  35.600  1.00  0.00           H
ATOM    360  CA  GLU    19      12.850   8.410  36.740  1.00  0.00           C
ATOM    361  HA  GLU    19      12.530   9.510  36.850  1.00  0.00           H
ATOM    362  CB  GLU    19      11.900   7.720  35.740  1.00  0.00           C
ATOM    363  HB1 GLU    19      12.190   7.850  34.740  1.00  0.00           H
ATOM    364  HB2 GLU    19      12.090   6.640  35.880  1.00  0.00           H
ATOM    365  CG  GLU    19      10.460   8.090  35.830  1.00  0.00           C
ATOM    366  HG1 GLU    19      10.020   7.540  34.950  1.00  0.00           H
ATOM    367  HG2 GLU    19      10.170   7.730  36.860  1.00  0.00           H
ATOM    368  CD  GLU    19      10.130   9.600  35.660  1.00  0.00           C
ATOM    369  OE1 GLU    19       9.340  10.200  36.450  1.00  0.00           O
ATOM    370  OE2 GLU    19      10.550  10.170  34.630  1.00  0.00           O
ATOM    371  C   GLU    19      12.780   7.690  38.170  1.00  0.00           C
ATOM    372  O   GLU    19      12.100   8.150  39.160  1.00  0.00           O
ATOM    373  N   LEU    20      13.600   6.610  38.270  1.00  0.00           N
ATOM    374  H   LEU    20      14.100   6.240  37.530  1.00  0.00           H
ATOM    375  CA  LEU    20      13.840   5.810  39.450  1.00  0.00           C
ATOM    376  HA  LEU    20      12.960   6.020  40.110  1.00  0.00           H
ATOM    377  CB  LEU    20      13.880   4.330  39.050  1.00  0.00           C
ATOM    378  HB1 LEU    20      14.840   4.100  38.620  1.00  0.00           H
ATOM    379  HB2 LEU    20      13.840   3.660  39.940  1.00  0.00           H
ATOM    380  CG  LEU    20      12.710   3.820  38.160  1.00  0.00           C
ATOM    381  HG  LEU    20      12.660   4.090  37.070  1.00  0.00           H
ATOM    382  CD1 LEU    20      12.960   2.320  37.880  1.00  0.00           C
ATOM    383 1HD1 LEU    20      12.390   1.860  37.070  1.00  0.00           H
ATOM    384 2HD1 LEU    20      14.010   2.220  37.420  1.00  0.00           H
ATOM    385 3HD1 LEU    20      12.830   1.630  38.680  1.00  0.00           H
ATOM    386  CD2 LEU    20      11.320   4.010  38.690  1.00  0.00           C
ATOM    387 1HD2 LEU    20      11.310   3.740  39.750  1.00  0.00           H
ATOM    388 2HD2 LEU    20      11.030   5.020  38.420  1.00  0.00           H
ATOM    389 3HD2 LEU    20      10.500   3.400  38.270  1.00  0.00           H
ATOM    390  C   LEU    20      15.090   6.230  40.210  1.00  0.00           C
ATOM    391  O   LEU    20      15.720   5.520  41.070  1.00  0.00           O
ATOM    392  N   ALA    21      15.550   7.510  40.080  1.00  0.00           N
ATOM    393  H   ALA    21      15.220   8.050  39.290  1.00  0.00           H
ATOM    394  CA  ALA    21      16.480   8.110  41.010  1.00  0.00           C
ATOM    395  HA  ALA    21      17.190   7.460  41.490  1.00  0.00           H
ATOM    396  CB  ALA    21      17.280   9.140  40.250  1.00  0.00           C
ATOM    397  HB1 ALA    21      17.860   9.730  40.880  1.00  0.00           H
ATOM    398  HB2 ALA    21      18.000   8.690  39.540  1.00  0.00           H
ATOM    399  HB3 ALA    21      16.630   9.790  39.760  1.00  0.00           H
ATOM    400  C   ALA    21      15.750   8.840  42.090  1.00  0.00           C
ATOM    401  O   ALA    21      16.260   8.800  43.240  1.00  0.00           O
ATOM    402  N   MET    22      14.550   9.410  41.720  1.00  0.00           N
ATOM    403  H   MET    22      14.240   9.500  40.770  1.00  0.00           H
ATOM    404  CA  MET    22      13.600  10.120  42.680  1.00  0.00           C
ATOM    405  HA  MET    22      14.160  10.640  43.380  1.00  0.00           H
ATOM    406  CB  MET    22      12.650  11.020  41.820  1.00  0.00           C
ATOM    407  HB1 MET    22      12.370  10.360  41.020  1.00  0.00           H
ATOM    408  HB2 MET    22      11.680  11.300  42.310  1.00  0.00           H
ATOM    409  CG  MET    22      13.320  12.300  41.350  1.00  0.00           C
ATOM    410  HG1 MET    22      13.390  12.990  42.190  1.00  0.00           H
ATOM    411  HG2 MET    22      14.270  12.160  40.930  1.00  0.00           H
ATOM    412  SD  MET    22      12.420  13.040  39.970  1.00  0.00           S
ATOM    413  CE  MET    22      12.460  11.710  38.660  1.00  0.00           C
ATOM    414  HE1 MET    22      11.810  10.890  38.990  1.00  0.00           H
ATOM    415  HE2 MET    22      12.130  12.290  37.770  1.00  0.00           H
ATOM    416  HE3 MET    22      13.490  11.400  38.590  1.00  0.00           H
ATOM    417  C   MET    22      12.700   9.150  43.440  1.00  0.00           C
ATOM    418  O   MET    22      12.330   8.040  42.960  1.00  0.00           O
ATOM    419  N   GLY    23      12.350   9.580  44.650  1.00  0.00           N
ATOM    420  H   GLY    23      12.620  10.470  44.950  1.00  0.00           H
ATOM    421  CA  GLY    23      11.540   8.940  45.600  1.00  0.00           C
ATOM    422  HA1 GLY    23      10.730   9.580  45.680  1.00  0.00           H
ATOM    423  HA2 GLY    23      11.180   7.980  45.270  1.00  0.00           H
ATOM    424  C   GLY    23      12.330   8.720  46.890  1.00  0.00           C
ATOM    425  O   GLY    23      12.600   7.610  47.240  1.00  0.00           O
ATOM    426  N   VAL    24      12.820   9.850  47.460  1.00  0.00           N
ATOM    427  H   VAL    24      12.670  10.750  47.000  1.00  0.00           H
ATOM    428  CA  VAL    24      13.550   9.820  48.750  1.00  0.00           C
ATOM    429  HA  VAL    24      14.270   8.960  48.670  1.00  0.00           H
ATOM    430  CB  VAL    24      14.330  11.120  48.960  1.00  0.00           C
ATOM    431  HB  VAL    24      14.870  10.950  49.950  1.00  0.00           H
ATOM    432  CG1 VAL    24      15.440  11.390  47.860  1.00  0.00           C
ATOM    433 1HG1 VAL    24      16.030  12.290  48.120  1.00  0.00           H
ATOM    434 2HG1 VAL    24      16.150  10.600  47.730  1.00  0.00           H
ATOM    435 3HG1 VAL    24      14.970  11.460  46.920  1.00  0.00           H
ATOM    436  CG2 VAL    24      13.440  12.380  49.080  1.00  0.00           C
ATOM    437 1HG2 VAL    24      13.980  13.260  49.110  1.00  0.00           H
ATOM    438 2HG2 VAL    24      12.820  12.440  48.200  1.00  0.00           H
ATOM    439 3HG2 VAL    24      12.870  12.210  49.990  1.00  0.00           H
ATOM    440  C   VAL    24      12.590   9.580  49.930  1.00  0.00           C
ATOM    441  O   VAL    24      11.340   9.620  49.750  1.00  0.00           O
ATOM    442  N   TRP    25      13.100   9.380  51.140  1.00  0.00           N
ATOM    443  H   TRP    25      14.160   9.300  51.210  1.00  0.00           H
ATOM    444  CA  TRP    25      12.400   9.330  52.400  1.00  0.00           C
ATOM    445  HA  TRP    25      11.280   9.350  52.350  1.00  0.00           H
ATOM    446  CB  TRP    25      12.770   8.010  53.210  1.00  0.00           C
ATOM    447  HB1 TRP    25      13.770   7.610  52.900  1.00  0.00           H
ATOM    448  HB2 TRP    25      12.850   8.240  54.280  1.00  0.00           H
ATOM    449  CG  TRP    25      11.900   6.890  53.040  1.00  0.00           C
ATOM    450  CD1 TRP    25      10.910   6.640  52.080  1.00  0.00           C
ATOM    451  HD1 TRP    25      10.630   7.390  51.340  1.00  0.00           H
ATOM    452  CD2 TRP    25      11.850   5.690  53.890  1.00  0.00           C
ATOM    453  NE1 TRP    25      10.340   5.380  52.270  1.00  0.00           N
ATOM    454  HE1 TRP    25       9.640   4.980  51.640  1.00  0.00           H
ATOM    455  CE2 TRP    25      10.930   4.700  53.340  1.00  0.00           C
ATOM    456  CE3 TRP    25      12.250   5.410  55.200  1.00  0.00           C
ATOM    457  HE3 TRP    25      12.880   6.200  55.660  1.00  0.00           H
ATOM    458  CZ2 TRP    25      10.680   3.450  53.940  1.00  0.00           C
ATOM    459  HZ2 TRP    25      10.110   2.710  53.440  1.00  0.00           H
ATOM    460  CZ3 TRP    25      12.050   4.170  55.860  1.00  0.00           C
ATOM    461  HZ3 TRP    25      12.400   4.160  56.800  1.00  0.00           H
ATOM    462  CH2 TRP    25      11.230   3.210  55.190  1.00  0.00           C
ATOM    463  HH2 TRP    25      10.990   2.280  55.740  1.00  0.00           H
ATOM    464  C   TRP    25      12.710  10.570  53.260  1.00  0.00           C
ATOM    465  O1  TRP    25      11.800  11.390  53.380  1.00  0.00           O
ATOM    466  O2  TRP    25      13.900  10.810  53.600  1.00  0.00           O
TER
ENDMDL
REMARK    GENERATED BY TRJCONV
TITLE     Protein in water t= 5000.00000 step= 5000000
REMARK    THIS IS A SIMULATION BOX
CRYST1   40.000   40.000   40.000  90.00  90.00  90.00 P 1           1
MODEL       11
ATOM      1  N   THR     1      10.560  14.700  16.670  1.00  0.00           N
ATOM      2  H1  THR     1      10.940  15.560  16.270  1.00  0.00           H
ATOM      3  H2  THR     1      11.160  13.910  16.500  1.00  0.00           H
ATOM      4  H3  THR     1       9.620  14.500  16.260  1.00  0.00           H
ATOM      5  CA  THR     1      10.470  14.840  18.140  1.00  0.00           C
ATOM      6  HA  THR     1      10.160  13.890  18.560  1.00  0.00           H
ATOM      7  CB  THR     1      11.910  15.090  18.650  1.00  0.00           C
ATOM      8  HB  THR     1      11.900  15.570  19.670  1.00  0.00           H
ATOM      9  OG1 THR     1      12.640  16.020  17.750  1.00  0.00           O
ATOM     10  HG1 THR     1      12.260  16.900  17.830  1.00  0.00           H
ATOM     11  CG2 THR     1      12.630  13.750  18.870  1.00  0.00           C
ATOM     12 1HG2 THR     1      13.710  13.990  19.100  1.00  0.00           H
ATOM     13 2HG2 THR     1      12.130  13.130  19.610  1.00  0.00           H
ATOM     14 3HG2 THR     1      12.690  13.190  17.960  1.00  0.00           H
ATOM     15  C   THR     1       9.420  15.870  18.610  1.00  0.00           C
ATOM     16  O   THR     1       9.640  16.640  19.530  1.00  0.00           O
ATOM     17  N   TRP     2       8.160  15.850  17.930  1.00  0.00           N
ATOM     18  H   TRP     2       7.920  15.160  17.170  1.00  0.00           H
ATOM     19  CA  TRP     2       7.060  16.750  18.200  1.00  0.00           C
ATOM     20  HA  TRP     2       7.370  17.270  19.100  1.00  0.00           H
ATOM     21  CB  TRP     2       7.080  17.810  17.140  1.00  0.00           C
ATOM     22  HB1 TRP     2       8.030  18.180  16.940  1.00  0.00           H
ATOM     23  HB2 TRP     2       6.730  17.380  16.160  1.00  0.00           H
ATOM     24  CG  TRP     2       6.280  19.060  17.440  1.00  0.00           C
ATOM     25  CD1 TRP     2       6.670  20.050  18.280  1.00  0.00           C
ATOM     26  HD1 TRP     2       7.570  20.070  18.890  1.00  0.00           H
ATOM     27  CD2 TRP     2       5.030  19.570  16.870  1.00  0.00           C
ATOM     28  NE1 TRP     2       5.730  21.050  18.380  1.00  0.00           N
ATOM     29  HE1 TRP     2       5.820  21.970  18.870  1.00  0.00           H
ATOM     30  CE2 TRP     2       4.720  20.820  17.520  1.00  0.00           C
ATOM     31  CE3 TRP     2       4.100  19.090  15.940  1.00  0.00           C
ATOM     32  HE3 TRP     2       4.170  18.070  15.600  1.00  0.00           H
ATOM     33  CZ2 TRP     2       3.500  21.510  17.310  1.00  0.00           C
ATOM     34  HZ2 TRP     2       3.350  22.500  17.730  1.00  0.00           H
ATOM     35  CZ3 TRP     2       2.950  19.840  15.640  1.00  0.00           C
ATOM     36  HZ3 TRP     2       2.410  19.570  14.770  1.00  0.00           H
ATOM     37  CH2 TRP     2       2.680  21.070  16.310  1.00  0.00           C
ATOM     38  HH2 TRP     2       1.770  21.620  15.980  1.00  0.00           H
ATOM     39  C   TRP     2       5.750  16.140  18.540  1.00  0.00           C
ATOM     40  O   TRP     2       4.920  16.720  19.250  1.00  0.00           O
ATOM     41  N   ARG     3       5.500  14.900  18.100  1.00  0.00           N
ATOM     42  H   ARG     3       6.210  14.390  17.620  1.00  0.00           H
ATOM     43  CA  ARG     3       4.170  14.200  18.250  1.00  0.00           C
ATOM     44  HA  ARG     3       3.390  14.950  18.220  1.00  0.00           H
ATOM     45  CB  ARG     3       3.960  13.250  17.040  1.00  0.00           C
ATOM     46  HB1 ARG     3       4.650  12.450  16.900  1.00  0.00           H
ATOM     47  HB2 ARG     3       3.030  12.720  17.310  1.00  0.00           H
ATOM     48  CG  ARG     3       3.800  14.030  15.750  1.00  0.00           C
ATOM     49  HG1 ARG     3       3.120  14.870  15.940  1.00  0.00           H
ATOM     50  HG2 ARG     3       4.740  14.470  15.420  1.00  0.00           H
ATOM     51  CD  ARG     3       3.140  13.100  14.650  1.00  0.00           C
ATOM     52  HD1 ARG     3       3.690  12.190  14.680  1.00  0.00           H
ATOM     53  HD2 ARG     3       2.120  12.790  14.900  1.00  0.00           H
ATOM     54  NE  ARG     3       3.260  13.560  13.220  1.00  0.00           N
ATOM     55  HE  ARG     3       4.200  13.380  12.800  1.00  0.00           H
ATOM     56  CZ  ARG     3       2.400  14.430  12.680  1.00  0.00           C
ATOM     57  NH1 ARG     3       1.330  14.780  13.360  1.00  0.00           N
ATOM     58 1HH1 ARG     3       1.140  14.630  14.380  1.00  0.00           H
ATOM     59 2HH1 ARG     3       0.560  15.380  13.040  1.00  0.00           H
ATOM     60  NH2 ARG     3       2.520  14.860  11.390  1.00  0.00           N
ATOM     61 1HH2 ARG     3       3.110  14.350  10.700  1.00  0.00           H
ATOM     62 2HH2 ARG     3       1.840  15.590  11.010  1.00  0.00           H
ATOM     63  C   ARG     3       4.160  13.470  19.630  1.00  0.00           C
ATOM     64  O   ARG     3       4.540  12.250  19.640  1.00  0.00           O
ATOM     65  N   LEU     4       3.630  14.070  20.710  1.00  0.00           N
ATOM     66  H   LEU     4       3.270  15.020  20.640  1.00  0.00           H
ATOM     67  CA  LEU     4       3.660  13.680  22.170  1.00  0.00           C
ATOM     68  HA  LEU     4       4.680  13.840  22.440  1.00  0.00           H
ATOM     69  CB  LEU     4       2.750  14.500  23.020  1.00  0.00           C
ATOM     70  HB1 LEU     4       2.790  15.550  22.740  1.00  0.00           H
ATOM     71  HB2 LEU     4       1.700  14.230  22.830  1.00  0.00           H
ATOM     72  CG  LEU     4       3.030  14.390  24.550  1.00  0.00           C
ATOM     73  HG  LEU     4       2.900  13.310  24.720  1.00  0.00           H
ATOM     74  CD1 LEU     4       4.410  14.770  25.050  1.00  0.00           C
ATOM     75 1HD1 LEU     4       4.730  14.270  25.980  1.00  0.00           H
ATOM     76 2HD1 LEU     4       5.220  14.610  24.390  1.00  0.00           H
ATOM     77 3HD1 LEU     4       4.490  15.860  25.270  1.00  0.00           H
ATOM     78  CD2 LEU     4       1.920  15.000  25.440  1.00  0.00           C
ATOM     79 1HD2 LEU     4       1.970  16.070  25.420  1.00  0.00           H
ATOM     80 2HD2 LEU     4       0.890  14.750  25.120  1.00  0.00           H
ATOM     81 3HD2 LEU     4       2.060  14.620  26.480  1.00  0.00           H
ATOM     82  C   LEU     4       3.410  12.180  22.440  1.00  0.00           C
ATOM     83  O   LEU     4       4.250  11.450  23.030  1.00  0.00           O
ATOM     84  N   MET     5       2.270  11.660  21.830  1.00  0.00           N
ATOM     85  H   MET     5       1.600  12.280  21.420  1.00  0.00           H
ATOM     86  CA  MET     5       1.750  10.250  21.940  1.00  0.00           C
ATOM     87  HA  MET     5       1.500  10.040  23.020  1.00  0.00           H
ATOM     88  CB  MET     5       0.590  10.040  20.950  1.00  0.00           C
ATOM     89  HB1 MET     5       0.890  10.480  20.030  1.00  0.00           H
ATOM     90  HB2 MET     5       0.500   8.930  20.730  1.00  0.00           H
ATOM     91  CG  MET     5      -0.760  10.520  21.400  1.00  0.00           C
ATOM     92  HG1 MET     5      -1.090   9.990  22.380  1.00  0.00           H
ATOM     93  HG2 MET     5      -0.580  11.590  21.600  1.00  0.00           H
ATOM     94  SD  MET     5      -2.030  10.220  20.140  1.00  0.00           S
ATOM     95  CE  MET     5      -3.570  10.900  20.900  1.00  0.00           C
ATOM     96  HE1 MET     5      -3.950  10.370  21.730  1.00  0.00           H
ATOM     97  HE2 MET     5      -3.220  11.830  21.340  1.00  0.00           H
ATOM     98  HE3 MET     5      -4.310  11.000  20.120  1.00  0.00           H
ATOM     99  C   MET     5       2.890   9.230  21.610  1.00  0.00           C
ATOM    100  O   MET     5       2.730   8.120  22.130  1.00  0.00           O
ATOM    101  N   LYS     6       3.770   9.520  20.660  1.00  0.00           N
ATOM    102  H   LYS     6       3.720  10.570  20.420  1.00  0.00           H
ATOM    103  CA  LYS     6       4.730   8.590  20.060  1.00  0.00           C
ATOM    104  HA  LYS     6       4.230   7.590  20.090  1.00  0.00           H
ATOM    105  CB  LYS     6       5.180   9.110  18.700  1.00  0.00           C
ATOM    106  HB1 LYS     6       5.740  10.040  18.780  1.00  0.00           H
ATOM    107  HB2 LYS     6       5.820   8.400  18.150  1.00  0.00           H
ATOM    108  CG  LYS     6       4.070   9.560  17.710  1.00  0.00           C
ATOM    109  HG1 LYS     6       3.520  10.380  18.260  1.00  0.00           H
ATOM    110  HG2 LYS     6       4.610   9.950  16.840  1.00  0.00           H
ATOM    111  CD  LYS     6       3.040   8.550  17.200  1.00  0.00           C
ATOM    112  HD1 LYS     6       3.610   7.660  17.030  1.00  0.00           H
ATOM    113  HD2 LYS     6       2.280   8.470  18.040  1.00  0.00           H
ATOM    114  CE  LYS     6       2.140   9.010  15.980  1.00  0.00           C
ATOM    115  HE1 LYS     6       1.710  10.000  16.210  1.00  0.00           H
ATOM    116  HE2 LYS     6       2.710   9.150  15.110  1.00  0.00           H
ATOM    117  NZ  LYS     6       1.090   8.040  15.550  1.00  0.00           N
ATOM    118  HZ1 LYS     6       0.690   8.420  14.750  1.00  0.00           H
ATOM    119  HZ2 LYS     6       1.460   7.160  15.240  1.00  0.00           H
ATOM    120  HZ3 LYS     6       0.400   7.950  16.290  1.00  0.00           H
ATOM    121  C   LYS     6       5.990   8.480  20.910  1.00  0.00           C
ATOM    122  O   LYS     6       6.670   7.490  20.870  1.00  0.00           O
ATOM    123  N   LEU     7       6.250   9.540  21.630  1.00  0.00           N
ATOM    124  H   LEU     7       5.580  10.320  21.410  1.00  0.00           H
ATOM    125  CA  LEU     7       7.480   9.660  22.350  1.00  0.00           C
ATOM    126  HA  LEU     7       8.270   9.140  21.760  1.00  0.00           H
ATOM    127  CB  LEU     7       7.760  11.180  22.410  1.00  0.00           C
ATOM    128  HB1 LEU     7       7.070  11.690  23.100  1.00  0.00           H
ATOM    129  HB2 LEU     7       8.710  11.210  22.900  1.00  0.00           H
ATOM    130  CG  LEU     7       7.750  11.860  21.050  1.00  0.00           C
ATOM    131  HG  LEU     7       6.860  11.640  20.470  1.00  0.00           H
ATOM    132  CD1 LEU     7       7.630  13.350  21.270  1.00  0.00           C
ATOM    133 1HD1 LEU     7       6.780  13.720  21.870  1.00  0.00           H
ATOM    134 2HD1 LEU     7       8.500  13.730  21.800  1.00  0.00           H
ATOM    135 3HD1 LEU     7       7.490  13.900  20.360  1.00  0.00           H
ATOM    136  CD2 LEU     7       8.950  11.390  20.170  1.00  0.00           C
ATOM    137 1HD2 LEU     7       9.020  11.900  19.220  1.00  0.00           H
ATOM    138 2HD2 LEU     7       9.880  11.800  20.560  1.00  0.00           H
ATOM    139 3HD2 LEU     7       9.010  10.360  19.970  1.00  0.00           H
ATOM    140  C   LEU     7       7.330   9.100  23.750  1.00  0.00           C
ATOM    141  O   LEU     7       8.210   8.390  24.230  1.00  0.00           O
ATOM    142  N   VAL     8       6.110   9.230  24.300  1.00  0.00           N
ATOM    143  H   VAL     8       5.400   9.780  23.790  1.00  0.00           H
ATOM    144  CA  VAL     8       5.630   8.630  25.580  1.00  0.00           C
ATOM    145  HA  VAL     8       6.390   8.730  26.390  1.00  0.00           H
ATOM    146  CB  VAL     8       4.290   9.340  25.940  1.00  0.00           C
ATOM    147  HB  VAL     8       3.650   9.280  25.020  1.00  0.00           H
ATOM    148  CG1 VAL     8       3.620   8.640  27.130  1.00  0.00           C
ATOM    149 1HG1 VAL     8       2.970   7.810  26.910  1.00  0.00           H
ATOM    150 2HG1 VAL     8       4.300   8.200  27.910  1.00  0.00           H
ATOM    151 3HG1 VAL     8       2.890   9.320  27.630  1.00  0.00           H
ATOM    152  CG2 VAL     8       4.660  10.790  26.390  1.00  0.00           C
ATOM    153 1HG2 VAL     8       3.770  11.380  26.630  1.00  0.00           H
ATOM    154 2HG2 VAL     8       5.280  10.900  27.240  1.00  0.00           H
ATOM    155 3HG2 VAL     8       5.010  11.290  25.450  1.00  0.00           H
ATOM    156  C   VAL     8       5.500   7.120  25.450  1.00  0.00           C
ATOM    157  O   VAL     8       5.520   6.410  26.490  1.00  0.00           O
ATOM    158  N   LYS     9       5.420   6.560  24.250  1.00  0.00           N
ATOM    159  H   LYS     9       5.380   7.050  23.330  1.00  0.00           H
ATOM    160  CA  LYS     9       5.370   5.070  24.100  1.00  0.00           C
ATOM    161  HA  LYS     9       4.650   4.710  24.870  1.00  0.00           H
ATOM    162  CB  LYS     9       4.670   4.860  22.700  1.00  0.00           C
ATOM    163  HB1 LYS     9       3.800   5.600  22.590  1.00  0.00           H
ATOM    164  HB2 LYS     9       5.370   5.250  21.910  1.00  0.00           H
ATOM    165  CG  LYS     9       4.220   3.420  22.370  1.00  0.00           C
ATOM    166  HG1 LYS     9       4.090   3.310  21.320  1.00  0.00           H
ATOM    167  HG2 LYS     9       4.980   2.810  22.670  1.00  0.00           H
ATOM    168  CD  LYS     9       2.920   2.930  23.040  1.00  0.00           C
ATOM    169  HD1 LYS     9       3.180   2.620  24.130  1.00  0.00           H
ATOM    170  HD2 LYS     9       2.240   3.810  23.110  1.00  0.00           H
ATOM    171  CE  LYS     9       2.340   1.710  22.240  1.00  0.00           C
ATOM    172  HE1 LYS     9       2.020   2.070  21.270  1.00  0.00           H
ATOM    173  HE2 LYS     9       3.110   0.970  22.050  1.00  0.00           H
ATOM    174  NZ  LYS     9       1.300   0.940  22.990  1.00  0.00           N
ATOM    175  HZ1 LYS     9       0.930   0.260  22.390  1.00  0.00           H
ATOM    176  HZ2 LYS     9       1.680   0.500  23.770  1.00  0.00           H
ATOM    177  HZ3 LYS     9       0.460   1.480  23.320  1.00  0.00           H
ATOM    178  C   LYS     9       6.740   4.460  24.160  1.00  0.00           C
ATOM    179  O   LYS     9       6.890   3.260  24.460  1.00  0.00           O
ATOM    180  N   LEU    10       7.770   5.350  24.050  1.00  0.00           N
ATOM    181  H   LEU    10       7.470   6.240  23.790  1.00  0.00           H
ATOM    182  CA  LEU    10       9.150   4.930  23.960  1.00  0.00           C
ATOM    183  HA  LEU    10       9.220   3.900  23.850  1.00  0.00           H
ATOM    184  CB  LEU    10       9.880   5.480  22.730  1.00  0.00           C
ATOM    185  HB1 LEU    10       9.770   6.610  22.750  1.00  0.00           H
ATOM    186  HB2 LEU    10      10.940   5.320  22.730  1.00  0.00           H
ATOM    187  CG  LEU    10       9.180   5.130  21.360  1.00  0.00           C
ATOM    188  HG  LEU    10       8.150   5.290  21.520  1.00  0.00           H
ATOM    189  CD1 LEU    10       9.640   5.970  20.180  1.00  0.00           C
ATOM    190 1HD1 LEU    10       9.220   5.590  19.270  1.00  0.00           H
ATOM    191 2HD1 LEU    10       9.340   7.040  20.360  1.00  0.00           H
ATOM    192 3HD1 LEU    10      10.740   5.850  20.070  1.00  0.00           H
ATOM    193  CD2 LEU    10       9.290   3.560  21.040  1.00  0.00           C
ATOM    194 1HD2 LEU    10      10.390   3.430  21.010  1.00  0.00           H
ATOM    195 2HD2 LEU    10       8.750   2.980  21.790  1.00  0.00           H
ATOM    196 3HD2 LEU    10       8.930   3.310  20.040  1.00  0.00           H
ATOM    197  C   LEU    10       9.890   5.270  25.260  1.00  0.00           C
ATOM    198  O   LEU    10      10.670   4.440  25.800  1.00  0.00           O
ATOM    199  N   ARG    11       9.610   6.440  25.800  1.00  0.00           N
ATOM    200  H   ARG    11       8.840   7.000  25.440  1.00  0.00           H
ATOM    201  CA  ARG    11      10.140   6.920  27.100  1.00  0.00           C
ATOM    202  HA  ARG    11      11.230   6.620  27.130  1.00  0.00           H
ATOM    203  CB  ARG    11       9.980   8.520  27.240  1.00  0.00           C
ATOM    204  HB1 ARG    11       8.950   8.750  27.280  1.00  0.00           H
ATOM    205  HB2 ARG    11      10.340   8.840  28.190  1.00  0.00           H
ATOM    206  CG  ARG    11      10.650   9.340  26.120  1.00  0.00           C
ATOM    207  HG1 ARG    11      11.690   9.260  26.310  1.00  0.00           H
ATOM    208  HG2 ARG    11      10.350   8.890  25.120  1.00  0.00           H
ATOM    209  CD  ARG    11      10.330  10.790  26.160  1.00  0.00           C
ATOM    210  HD1 ARG    11       9.290  10.920  26.410  1.00  0.00           H
ATOM    211  HD2 ARG    11      10.890  11.330  26.970  1.00  0.00           H
ATOM    212  NE  ARG    11      10.750  11.440  24.920  1.00  0.00           N
ATOM    213  HE  ARG    11      11.040  10.750  24.170  1.00  0.00           H
ATOM    214  CZ  ARG    11      10.360  12.640  24.510  1.00  0.00           C
ATOM    215  NH1 ARG    11       9.620  13.560  25.130  1.00  0.00           N
ATOM    216 1HH1 ARG    11       9.380  13.430  26.030  1.00  0.00           H
ATOM    217 2HH1 ARG    11       9.290  14.450  24.720  1.00  0.00           H
ATOM    218  NH2 ARG    11      10.890  13.020  23.340  1.00  0.00           N
ATOM    219 1HH2 ARG    11      11.540  12.400  22.840  1.00  0.00           H
ATOM    220 2HH2 ARG    11      10.750  14.000  22.830  1.00  0.00           H
ATOM    221  C   ARG    11       9.510   6.270  28.360  1.00  0.00           C
ATOM    222  O   ARG    11       9.900   6.670  29.430  1.00  0.00           O
ATOM    223  N   ASP    12       8.730   5.150  28.190  1.00  0.00           N
ATOM    224  H   ASP    12       8.590   4.870  27.210  1.00  0.00           H
ATOM    225  CA  ASP    12       8.090   4.260  29.110  1.00  0.00           C
ATOM    226  HA  ASP    12       7.340   4.810  29.650  1.00  0.00           H
ATOM    227  CB  ASP    12       7.290   3.170  28.360  1.00  0.00           C
ATOM    228  HB1 ASP    12       6.320   3.590  28.050  1.00  0.00           H
ATOM    229  HB2 ASP    12       7.720   2.680  27.410  1.00  0.00           H
ATOM    230  CG  ASP    12       6.970   1.950  29.260  1.00  0.00           C
ATOM    231  OD1 ASP    12       6.010   2.060  30.030  1.00  0.00           O
ATOM    232  OD2 ASP    12       7.560   0.890  29.030  1.00  0.00           O
ATOM    233  C   ASP    12       9.120   3.730  30.120  1.00  0.00           C
ATOM    234  O   ASP    12       8.900   3.760  31.330  1.00  0.00           O
ATOM    235  N   LYS    13      10.340   3.310  29.630  1.00  0.00           N
ATOM    236  H   LYS    13      10.450   3.260  28.640  1.00  0.00           H
ATOM    237  CA  LYS    13      11.400   2.740  30.400  1.00  0.00           C
ATOM    238  HA  LYS    13      11.060   1.970  31.080  1.00  0.00           H
ATOM    239  CB  LYS    13      12.440   2.140  29.470  1.00  0.00           C
ATOM    240  HB1 LYS    13      13.240   1.830  30.100  1.00  0.00           H
ATOM    241  HB2 LYS    13      12.130   1.190  28.920  1.00  0.00           H
ATOM    242  CG  LYS    13      13.000   3.180  28.460  1.00  0.00           C
ATOM    243  HG1 LYS    13      12.160   3.560  27.830  1.00  0.00           H
ATOM    244  HG2 LYS    13      13.480   4.030  28.920  1.00  0.00           H
ATOM    245  CD  LYS    13      14.000   2.470  27.490  1.00  0.00           C
ATOM    246  HD1 LYS    13      14.390   3.390  27.000  1.00  0.00           H
ATOM    247  HD2 LYS    13      14.740   1.980  28.030  1.00  0.00           H
ATOM    248  CE  LYS    13      13.490   1.570  26.310  1.00  0.00           C
ATOM    249  HE1 LYS    13      13.050   0.630  26.600  1.00  0.00           H
ATOM    250  HE2 LYS    13      12.750   2.020  25.610  1.00  0.00           H
ATOM    251  NZ  LYS    13      14.680   1.180  25.490  1.00  0.00           N
ATOM    252  HZ1 LYS    13      14.450   0.670  24.680  1.00  0.00           H
ATOM    253  HZ2 LYS    13      15.220   2.010  25.180  1.00  0.00           H
ATOM    254  HZ3 LYS    13      15.290   0.640  26.130  1.00  0.00           H
ATOM    255  C   LYS    13      12.010   3.750  31.360  1.00  0.00           C
ATOM    256  O   LYS    13      12.640   3.450  32.380  1.00  0.00           O
ATOM    257  N   LYS    14      11.790   5.040  31.070  1.00  0.00           N
ATOM    258  H   LYS    14      11.290   5.230  30.230  1.00  0.00           H
ATOM    259  CA  LYS    14      12.160   6.220  31.870  1.00  0.00           C
ATOM    260  HA  LYS    14      12.960   5.920  32.540  1.00  0.00           H
ATOM    261  CB  LYS    14      12.710   7.410  30.930  1.00  0.00           C
ATOM    262  HB1 LYS    14      11.820   7.810  30.490  1.00  0.00           H
ATOM    263  HB2 LYS    14      13.220   8.130  31.540  1.00  0.00           H
ATOM    264  CG  LYS    14      13.540   7.070  29.700  1.00  0.00           C
ATOM    265  HG1 LYS    14      14.510   6.780  30.130  1.00  0.00           H
ATOM    266  HG2 LYS    14      13.070   6.260  29.100  1.00  0.00           H
ATOM    267  CD  LYS    14      13.850   8.300  28.930  1.00  0.00           C
ATOM    268  HD1 LYS    14      12.940   8.780  28.620  1.00  0.00           H
ATOM    269  HD2 LYS    14      14.300   8.980  29.690  1.00  0.00           H
ATOM    270  CE  LYS    14      14.650   8.110  27.610  1.00  0.00           C
ATOM    271  HE1 LYS    14      14.140   7.390  27.020  1.00  0.00           H
ATOM    272  HE2 LYS    14      14.730   8.980  27.050  1.00  0.00           H
ATOM    273  NZ  LYS    14      16.050   7.780  27.820  1.00  0.00           N
ATOM    274  HZ1 LYS    14      16.580   8.320  28.480  1.00  0.00           H
ATOM    275  HZ2 LYS    14      16.250   6.840  27.980  1.00  0.00           H
ATOM    276  HZ3 LYS    14      16.480   8.010  26.930  1.00  0.00           H
ATOM    277  C   LYS    14      10.970   6.590  32.770  1.00  0.00           C
ATOM    278  O   LYS    14      11.170   6.790  34.020  1.00  0.00           O
ATOM    279  N   LEU    15       9.750   6.730  32.170  1.00  0.00           N
ATOM    280  H   LEU    15       9.770   6.740  31.140  1.00  0.00           H
ATOM    281  CA  LEU    15       8.570   7.100  32.960  1.00  0.00           C
ATOM    282  HA  LEU    15       8.730   8.050  33.520  1.00  0.00           H
ATOM    283  CB  LEU    15       7.290   7.170  32.090  1.00  0.00           C
ATOM    284  HB1 LEU    15       7.170   6.200  31.610  1.00  0.00           H
ATOM    285  HB2 LEU    15       6.320   7.180  32.590  1.00  0.00           H
ATOM    286  CG  LEU    15       7.300   8.330  31.010  1.00  0.00           C
ATOM    287  HG  LEU    15       8.390   8.500  30.760  1.00  0.00           H
ATOM    288  CD1 LEU    15       6.410   7.930  29.760  1.00  0.00           C
ATOM    289 1HD1 LEU    15       5.370   7.700  30.010  1.00  0.00           H
ATOM    290 2HD1 LEU    15       6.350   8.730  29.000  1.00  0.00           H
ATOM    291 3HD1 LEU    15       6.830   7.020  29.330  1.00  0.00           H
ATOM    292  CD2 LEU    15       6.870   9.670  31.590  1.00  0.00           C
ATOM    293 1HD2 LEU    15       6.940  10.500  30.930  1.00  0.00           H
ATOM    294 2HD2 LEU    15       5.870   9.510  32.090  1.00  0.00           H
ATOM    295 3HD2 LEU    15       7.640  10.000  32.370  1.00  0.00           H
ATOM    296  C   LEU    15       8.320   6.200  34.130  1.00  0.00           C
ATOM    297  O   LEU    15       8.040   6.690  35.270  1.00  0.00           O
ATOM    298  N   LYS    16       8.400   4.920  33.930  1.00  0.00           N
ATOM    299  H   LYS    16       8.630   4.520  33.000  1.00  0.00           H
ATOM    300  CA  LYS    16       8.500   3.970  34.960  1.00  0.00           C
ATOM    301  HA  LYS    16       7.470   3.870  35.370  1.00  0.00           H
ATOM    302  CB  LYS    16       8.820   2.620  34.340  1.00  0.00           C
ATOM    303  HB1 LYS    16       9.600   2.730  33.600  1.00  0.00           H
ATOM    304  HB2 LYS    16       9.220   1.880  35.090  1.00  0.00           H
ATOM    305  CG  LYS    16       7.610   1.990  33.770  1.00  0.00           C
ATOM    306  HG1 LYS    16       6.880   1.650  34.520  1.00  0.00           H
ATOM    307  HG2 LYS    16       7.170   2.760  33.140  1.00  0.00           H
ATOM    308  CD  LYS    16       8.100   0.790  33.010  1.00  0.00           C
ATOM    309  HD1 LYS    16       8.910   1.020  32.200  1.00  0.00           H
ATOM    310  HD2 LYS    16       8.580   0.040  33.640  1.00  0.00           H
ATOM    311  CE  LYS    16       6.870   0.010  32.350  1.00  0.00           C
ATOM    312  HE1 LYS    16       6.490  -0.680  33.090  1.00  0.00           H
ATOM    313  HE2 LYS    16       5.940   0.550  32.310  1.00  0.00           H
ATOM    314  NZ  LYS    16       7.360  -0.730  31.150  1.00  0.00           N
ATOM    315  HZ1 LYS    16       6.830  -1.600  31.050  1.00  0.00           H
ATOM    316  HZ2 LYS    16       7.260  -0.170  30.280  1.00  0.00           H
ATOM    317  HZ3 LYS    16       8.310  -1.040  31.360  1.00  0.00           H
ATOM    318  C   LYS    16       9.320   4.270  36.260  1.00  0.00           C
ATOM    319  O   LYS    16       8.970   3.730  37.310  1.00  0.00           O
ATOM    320  N   ARG    17      10.460   4.930  36.180  1.00  0.00           N
ATOM    321  H   ARG    17      10.650   5.280  35.270  1.00  0.00           H
ATOM    322  CA  ARG    17      11.250   5.250  37.350  1.00  0.00           C
ATOM    323  HA  ARG    17      11.100   4.420  38.090  1.00  0.00           H
ATOM    324  CB  ARG    17      12.780   5.420  37.030  1.00  0.00           C
ATOM    325  HB1 ARG    17      13.010   6.280  36.400  1.00  0.00           H
ATOM    326  HB2 ARG    17      13.230   5.640  37.990  1.00  0.00           H
ATOM    327  CG  ARG    17      13.430   4.200  36.300  1.00  0.00           C
ATOM    328  HG1 ARG    17      12.490   3.600  36.120  1.00  0.00           H
ATOM    329  HG2 ARG    17      13.830   4.460  35.370  1.00  0.00           H
ATOM    330  CD  ARG    17      14.420   3.470  37.250  1.00  0.00           C
ATOM    331  HD1 ARG    17      15.070   4.290  37.520  1.00  0.00           H
ATOM    332  HD2 ARG    17      13.940   3.070  38.100  1.00  0.00           H
ATOM    333  NE  ARG    17      15.200   2.540  36.390  1.00  0.00           N
ATOM    334  HE  ARG    17      14.680   2.180  35.570  1.00  0.00           H
ATOM    335  CZ  ARG    17      16.350   1.840  36.650  1.00  0.00           C
ATOM    336  NH1 ARG    17      16.970   2.060  37.800  1.00  0.00           N
ATOM    337 1HH1 ARG    17      16.490   2.680  38.490  1.00  0.00           H
ATOM    338 2HH1 ARG    17      17.970   1.910  38.010  1.00  0.00           H
ATOM    339  NH2 ARG    17      16.830   0.870  35.890  1.00  0.00           N
ATOM    340 1HH2 ARG    17      16.600   0.700  34.860  1.00  0.00           H
ATOM    341 2HH2 ARG    17      17.680   0.420  36.220  1.00  0.00           H
ATOM    342  C   ARG    17      10.780   6.550  37.980  1.00  0.00           C
ATOM    343  O   ARG    17      10.940   6.760  39.210  1.00  0.00           O
ATOM    344  N   ASN    18      10.450   7.550  37.170  1.00  0.00           N
ATOM    345  H   ASN    18      10.390   7.310  36.180  1.00  0.00           H
ATOM    346  CA  ASN    18      10.080   8.900  37.600  1.00  0.00           C
ATOM    347  HA  ASN    18      10.860   9.480  38.180  1.00  0.00           H
ATOM    348  CB  ASN    18       9.860   9.670  36.310  1.00  0.00           C
ATOM    349  HB1 ASN    18      10.820   9.940  35.910  1.00  0.00           H
ATOM    350  HB2 ASN    18       9.330   9.040  35.610  1.00  0.00           H
ATOM    351  CG  ASN    18       9.140  11.070  36.590  1.00  0.00           C
ATOM    352  OD1 ASN    18       9.720  12.070  36.860  1.00  0.00           O
ATOM    353  ND2 ASN    18       7.840  11.160  36.290  1.00  0.00           N
ATOM    354 1HD2 ASN    18       7.240  10.360  36.010  1.00  0.00           H
ATOM    355 2HD2 ASN    18       7.310  11.990  36.400  1.00  0.00           H
ATOM    356  C   ASN    18       8.850   8.950  38.560  1.00  0.00           C
ATOM    357  O   ASN    18       8.680   9.850  39.370  1.00  0.00           O
ATOM    358  N   GLU    19       8.070   7.910  38.410  1.00  0.00           N
ATOM    359  H   GLU    19       8.320   7.150  37.820  1.00  0.00           H
ATOM    360  CA  GLU    19       6.830   7.610  39.200  1.00  0.00           C
ATOM    361  HA  GLU    19       6.370   8.570  39.140  1.00  0.00           H
ATOM    362  CB  GLU    19       6.100   6.570  38.380  1.00  0.00           C
ATOM    363  HB1 GLU    19       6.350   6.650  37.290  1.00  0.00           H
ATOM    364  HB2 GLU    19       6.440   5.550  38.610  1.00  0.00           H
ATOM    365  CG  GLU    19       4.550   6.630  38.640  1.00  0.00           C
ATOM    366  HG1 GLU    19       4.160   5.620  38.440  1.00  0.00           H
ATOM    367  HG2 GLU    19       4.390   6.840  39.710  1.00  0.00           H
ATOM    368  CD  GLU    19       3.840   7.600  37.880  1.00  0.00           C
ATOM    369  OE1 GLU    19       2.900   8.330  38.420  1.00  0.00           O
ATOM    370  OE2 GLU    19       4.120   7.670  36.640  1.00  0.00           O
ATOM    371  C   GLU    19       7.240   7.050  40.590  1.00  0.00           C
ATOM    372  O   GLU    19       6.410   6.970  41.460  1.00  0.00           O
ATOM    373  N   LEU    20       8.520   6.680  40.810  1.00  0.00           N
[truncated: 5,525,407 more chars]
