# Supplementary material for: Interaction of Amphipathic Peptide from Influenza Virus M1 Protein with Mitochondrial Cytochrome Oxidase
Source: Int J Mol Sci. 2023 Feb 18;24(4):4119. doi: 10.3390/ijms24044119 (PMC9961948; doi:10.3390/ijms24044119)
Supplement: Supplementary file 1 [file ijms-24-04119-s001.zip › A4mov.pdb]

REMARK    GENERATED BY TRJCONV
TITLE     Protein in water t=   0.00000 step= 0
REMARK    THIS IS A SIMULATION BOX
CRYST1   50.000   50.000   50.000  60.00  60.00  90.00 P 1           1
MODEL        1
ATOM      1  N   ARG     1      28.100  26.120   5.210  1.00  0.00           N
ATOM      2  H1  ARG     1      27.330  25.910   5.820  1.00  0.00           H
ATOM      3  H2  ARG     1      27.900  27.060   4.890  1.00  0.00           H
ATOM      4  H3  ARG     1      28.000  25.550   4.380  1.00  0.00           H
ATOM      5  CA  ARG     1      29.410  25.990   5.870  1.00  0.00           C
ATOM      6  HA  ARG     1      29.230  25.400   6.770  1.00  0.00           H
ATOM      7  CB  ARG     1      30.460  25.270   5.020  1.00  0.00           C
ATOM      8  HB1 ARG     1      30.230  25.350   3.960  1.00  0.00           H
ATOM      9  HB2 ARG     1      31.420  25.780   5.100  1.00  0.00           H
ATOM     10  CG  ARG     1      30.730  23.810   5.400  1.00  0.00           C
ATOM     11  HG1 ARG     1      31.720  23.520   5.040  1.00  0.00           H
ATOM     12  HG2 ARG     1      30.780  23.700   6.480  1.00  0.00           H
ATOM     13  CD  ARG     1      29.710  22.820   4.830  1.00  0.00           C
ATOM     14  HD1 ARG     1      29.840  21.830   5.270  1.00  0.00           H
ATOM     15  HD2 ARG     1      28.700  23.140   5.060  1.00  0.00           H
ATOM     16  NE  ARG     1      29.900  22.690   3.380  1.00  0.00           N
ATOM     17  HE  ARG     1      30.800  22.940   3.020  1.00  0.00           H
ATOM     18  CZ  ARG     1      29.000  22.290   2.480  1.00  0.00           C
ATOM     19  NH1 ARG     1      27.720  22.030   2.790  1.00  0.00           N
ATOM     20 1HH1 ARG     1      27.380  22.360   3.680  1.00  0.00           H
ATOM     21 2HH1 ARG     1      27.070  22.070   2.020  1.00  0.00           H
ATOM     22  NH2 ARG     1      29.410  22.170   1.210  1.00  0.00           N
ATOM     23 1HH2 ARG     1      30.330  22.530   0.970  1.00  0.00           H
ATOM     24 2HH2 ARG     1      28.910  21.640   0.520  1.00  0.00           H
ATOM     25  C   ARG     1      29.930  27.340   6.350  1.00  0.00           C
ATOM     26  O   ARG     1      30.270  27.460   7.530  1.00  0.00           O
ATOM     27  N   SER     2      30.060  28.340   5.470  1.00  0.00           N
ATOM     28  H   SER     2      29.780  28.160   4.520  1.00  0.00           H
ATOM     29  CA  SER     2      30.820  29.570   5.640  1.00  0.00           C
ATOM     30  HA  SER     2      31.870  29.280   5.660  1.00  0.00           H
ATOM     31  CB  SER     2      30.660  30.450   4.390  1.00  0.00           C
ATOM     32  HB1 SER     2      29.620  30.770   4.270  1.00  0.00           H
ATOM     33  HB2 SER     2      31.230  31.370   4.490  1.00  0.00           H
ATOM     34  OG  SER     2      31.090  29.790   3.230  1.00  0.00           O
ATOM     35  HG  SER     2      31.450  30.430   2.640  1.00  0.00           H
ATOM     36  C   SER     2      30.590  30.350   6.920  1.00  0.00           C
ATOM     37  O   SER     2      31.530  30.900   7.490  1.00  0.00           O
ATOM     38  N   LEU     3      29.370  30.340   7.470  1.00  0.00           N
ATOM     39  H   LEU     3      28.650  29.880   6.930  1.00  0.00           H
ATOM     40  CA  LEU     3      28.970  30.900   8.750  1.00  0.00           C
ATOM     41  HA  LEU     3      29.160  31.970   8.650  1.00  0.00           H
ATOM     42  CB  LEU     3      27.470  30.710   8.980  1.00  0.00           C
ATOM     43  HB1 LEU     3      26.920  31.040   8.100  1.00  0.00           H
ATOM     44  HB2 LEU     3      27.270  29.640   9.050  1.00  0.00           H
ATOM     45  CG  LEU     3      26.860  31.400  10.200  1.00  0.00           C
ATOM     46  HG  LEU     3      27.400  31.070  11.090  1.00  0.00           H
ATOM     47  CD1 LEU     3      26.980  32.930  10.150  1.00  0.00           C
ATOM     48 1HD1 LEU     3      26.510  33.410  11.010  1.00  0.00           H
ATOM     49 2HD1 LEU     3      28.020  33.260  10.130  1.00  0.00           H
ATOM     50 3HD1 LEU     3      26.490  33.330   9.260  1.00  0.00           H
ATOM     51  CD2 LEU     3      25.410  31.000  10.440  1.00  0.00           C
ATOM     52 1HD2 LEU     3      25.000  31.440  11.350  1.00  0.00           H
ATOM     53 2HD2 LEU     3      24.770  31.320   9.620  1.00  0.00           H
ATOM     54 3HD2 LEU     3      25.300  29.920  10.540  1.00  0.00           H
ATOM     55  C   LEU     3      29.800  30.370   9.910  1.00  0.00           C
ATOM     56  O   LEU     3      30.200  31.130  10.780  1.00  0.00           O
ATOM     57  N   LYS     4      30.180  29.090   9.920  1.00  0.00           N
ATOM     58  H   LYS     4      29.930  28.520   9.120  1.00  0.00           H
ATOM     59  CA  LYS     4      30.980  28.450  10.950  1.00  0.00           C
ATOM     60  HA  LYS     4      30.570  28.730  11.920  1.00  0.00           H
ATOM     61  CB  LYS     4      30.920  26.930  10.830  1.00  0.00           C
ATOM     62  HB1 LYS     4      31.310  26.610   9.870  1.00  0.00           H
ATOM     63  HB2 LYS     4      31.600  26.490  11.560  1.00  0.00           H
ATOM     64  CG  LYS     4      29.540  26.310  11.070  1.00  0.00           C
ATOM     65  HG1 LYS     4      29.130  26.690  12.000  1.00  0.00           H
ATOM     66  HG2 LYS     4      28.860  26.640  10.290  1.00  0.00           H
ATOM     67  CD  LYS     4      29.540  24.780  11.130  1.00  0.00           C
ATOM     68  HD1 LYS     4      29.970  24.380  10.210  1.00  0.00           H
ATOM     69  HD2 LYS     4      30.210  24.460  11.940  1.00  0.00           H
ATOM     70  CE  LYS     4      28.160  24.180  11.360  1.00  0.00           C
ATOM     71  HE1 LYS     4      27.700  24.590  12.260  1.00  0.00           H
ATOM     72  HE2 LYS     4      27.490  24.440  10.530  1.00  0.00           H
ATOM     73  NZ  LYS     4      28.170  22.710  11.480  1.00  0.00           N
ATOM     74  HZ1 LYS     4      27.220  22.380  11.520  1.00  0.00           H
ATOM     75  HZ2 LYS     4      28.600  22.260  10.680  1.00  0.00           H
ATOM     76  HZ3 LYS     4      28.650  22.420  12.320  1.00  0.00           H
ATOM     77  C   LYS     4      32.430  28.910  10.940  1.00  0.00           C
ATOM     78  O   LYS     4      33.100  28.880  11.970  1.00  0.00           O
ATOM     79  N   ARG     5      32.960  29.340   9.790  1.00  0.00           N
ATOM     80  H   ARG     5      32.330  29.410   9.000  1.00  0.00           H
ATOM     81  CA  ARG     5      34.270  29.950   9.640  1.00  0.00           C
ATOM     82  HA  ARG     5      34.980  29.460  10.310  1.00  0.00           H
ATOM     83  CB  ARG     5      34.780  29.820   8.200  1.00  0.00           C
ATOM     84  HB1 ARG     5      34.090  30.320   7.520  1.00  0.00           H
ATOM     85  HB2 ARG     5      35.710  30.370   8.080  1.00  0.00           H
ATOM     86  CG  ARG     5      35.000  28.400   7.690  1.00  0.00           C
ATOM     87  HG1 ARG     5      34.110  27.790   7.880  1.00  0.00           H
ATOM     88  HG2 ARG     5      35.080  28.420   6.600  1.00  0.00           H
ATOM     89  CD  ARG     5      36.240  27.690   8.230  1.00  0.00           C
ATOM     90  HD1 ARG     5      37.130  28.220   7.880  1.00  0.00           H
ATOM     91  HD2 ARG     5      36.290  27.760   9.320  1.00  0.00           H
ATOM     92  NE  ARG     5      36.340  26.300   7.810  1.00  0.00           N
ATOM     93  HE  ARG     5      36.960  26.150   7.030  1.00  0.00           H
ATOM     94  CZ  ARG     5      35.850  25.220   8.440  1.00  0.00           C
ATOM     95  NH1 ARG     5      35.220  25.340   9.610  1.00  0.00           N
ATOM     96 1HH1 ARG     5      35.350  26.170  10.170  1.00  0.00           H
ATOM     97 2HH1 ARG     5      34.980  24.520  10.160  1.00  0.00           H
ATOM     98  NH2 ARG     5      35.950  24.000   7.890  1.00  0.00           N
ATOM     99 1HH2 ARG     5      36.520  23.790   7.080  1.00  0.00           H
ATOM    100 2HH2 ARG     5      35.510  23.190   8.310  1.00  0.00           H
ATOM    101  C   ARG     5      34.190  31.420  10.030  1.00  0.00           C
ATOM    102  O   ARG     5      35.010  31.890  10.820  1.00  0.00           O
ATOM    103  N   TRP     6      33.180  32.160   9.560  1.00  0.00           N
ATOM    104  H   TRP     6      32.540  31.690   8.940  1.00  0.00           H
ATOM    105  CA  TRP     6      32.860  33.530   9.890  1.00  0.00           C
ATOM    106  HA  TRP     6      33.680  34.160   9.550  1.00  0.00           H
ATOM    107  CB  TRP     6      31.610  33.990   9.130  1.00  0.00           C
ATOM    108  HB1 TRP     6      31.740  33.860   8.060  1.00  0.00           H
ATOM    109  HB2 TRP     6      30.790  33.320   9.390  1.00  0.00           H
ATOM    110  CG  TRP     6      31.100  35.380   9.350  1.00  0.00           C
ATOM    111  CD1 TRP     6      30.050  35.710  10.140  1.00  0.00           C
ATOM    112  HD1 TRP     6      29.460  35.010  10.710  1.00  0.00           H
ATOM    113  CD2 TRP     6      31.600  36.640   8.800  1.00  0.00           C
ATOM    114  NE1 TRP     6      29.850  37.070  10.080  1.00  0.00           N
ATOM    115  HE1 TRP     6      29.130  37.550  10.610  1.00  0.00           H
ATOM    116  CE2 TRP     6      30.770  37.700   9.270  1.00  0.00           C
ATOM    117  CE3 TRP     6      32.650  37.000   7.950  1.00  0.00           C
ATOM    118  HE3 TRP     6      33.300  36.230   7.550  1.00  0.00           H
ATOM    119  CZ2 TRP     6      30.990  39.030   8.910  1.00  0.00           C
ATOM    120  HZ2 TRP     6      30.340  39.810   9.280  1.00  0.00           H
ATOM    121  CZ3 TRP     6      32.890  38.330   7.590  1.00  0.00           C
ATOM    122  HZ3 TRP     6      33.710  38.570   6.930  1.00  0.00           H
ATOM    123  CH2 TRP     6      32.060  39.350   8.060  1.00  0.00           C
ATOM    124  HH2 TRP     6      32.240  40.380   7.780  1.00  0.00           H
ATOM    125  C   TRP     6      32.720  33.770  11.390  1.00  0.00           C
ATOM    126  O   TRP     6      33.350  34.670  11.940  1.00  0.00           O
ATOM    127  N   LEU     7      31.950  32.950  12.100  1.00  0.00           N
ATOM    128  H   LEU     7      31.410  32.260  11.590  1.00  0.00           H
ATOM    129  CA  LEU     7      31.740  33.010  13.530  1.00  0.00           C
ATOM    130  HA  LEU     7      31.450  34.040  13.780  1.00  0.00           H
ATOM    131  CB  LEU     7      30.600  32.090  13.970  1.00  0.00           C
ATOM    132  HB1 LEU     7      30.810  31.080  13.600  1.00  0.00           H
ATOM    133  HB2 LEU     7      30.610  31.960  15.050  1.00  0.00           H
ATOM    134  CG  LEU     7      29.180  32.490  13.570  1.00  0.00           C
ATOM    135  HG  LEU     7      29.160  32.700  12.500  1.00  0.00           H
ATOM    136  CD1 LEU     7      28.190  31.360  13.820  1.00  0.00           C
ATOM    137 1HD1 LEU     7      27.180  31.630  13.500  1.00  0.00           H
ATOM    138 2HD1 LEU     7      28.460  30.450  13.270  1.00  0.00           H
ATOM    139 3HD1 LEU     7      28.140  31.100  14.880  1.00  0.00           H
ATOM    140  CD2 LEU     7      28.700  33.770  14.270  1.00  0.00           C
ATOM    141 1HD2 LEU     7      27.670  34.010  14.010  1.00  0.00           H
ATOM    142 2HD2 LEU     7      28.750  33.660  15.350  1.00  0.00           H
ATOM    143 3HD2 LEU     7      29.300  34.640  14.000  1.00  0.00           H
ATOM    144  C   LEU     7      33.000  32.720  14.340  1.00  0.00           C
ATOM    145  O   LEU     7      33.170  33.260  15.430  1.00  0.00           O
ATOM    146  N   LYS     8      33.910  31.890  13.830  1.00  0.00           N
ATOM    147  H   LYS     8      33.750  31.520  12.910  1.00  0.00           H
ATOM    148  CA  LYS     8      35.200  31.610  14.440  1.00  0.00           C
ATOM    149  HA  LYS     8      35.030  31.410  15.500  1.00  0.00           H
ATOM    150  CB  LYS     8      35.870  30.380  13.830  1.00  0.00           C
ATOM    151  HB1 LYS     8      35.190  29.530  13.890  1.00  0.00           H
ATOM    152  HB2 LYS     8      36.010  30.540  12.760  1.00  0.00           H
ATOM    153  CG  LYS     8      37.220  29.960  14.430  1.00  0.00           C
ATOM    154  HG1 LYS     8      37.630  29.150  13.830  1.00  0.00           H
ATOM    155  HG2 LYS     8      37.950  30.770  14.340  1.00  0.00           H
ATOM    156  CD  LYS     8      37.160  29.500  15.880  1.00  0.00           C
ATOM    157  HD1 LYS     8      36.750  30.290  16.520  1.00  0.00           H
ATOM    158  HD2 LYS     8      36.430  28.690  15.940  1.00  0.00           H
ATOM    159  CE  LYS     8      38.490  28.990  16.440  1.00  0.00           C
ATOM    160  HE1 LYS     8      38.310  28.190  17.150  1.00  0.00           H
ATOM    161  HE2 LYS     8      39.120  28.570  15.650  1.00  0.00           H
ATOM    162  NZ  LYS     8      39.240  30.030  17.160  1.00  0.00           N
ATOM    163  HZ1 LYS     8      40.090  29.610  17.510  1.00  0.00           H
ATOM    164  HZ2 LYS     8      39.490  30.840  16.610  1.00  0.00           H
ATOM    165  HZ3 LYS     8      38.710  30.380  17.940  1.00  0.00           H
ATOM    166  C   LYS     8      36.110  32.830  14.330  1.00  0.00           C
ATOM    167  O   LYS     8      36.660  33.270  15.340  1.00  0.00           O
ATOM    168  N   VAL     9      36.240  33.420  13.140  1.00  0.00           N
ATOM    169  H   VAL     9      35.740  33.000  12.370  1.00  0.00           H
ATOM    170  CA  VAL     9      36.960  34.640  12.840  1.00  0.00           C
ATOM    171  HA  VAL     9      37.990  34.490  13.140  1.00  0.00           H
ATOM    172  CB  VAL     9      36.950  34.960  11.340  1.00  0.00           C
ATOM    173  HB  VAL     9      35.910  34.970  11.020  1.00  0.00           H
ATOM    174  CG1 VAL     9      37.530  36.320  10.960  1.00  0.00           C
ATOM    175 1HG1 VAL     9      37.550  36.470   9.880  1.00  0.00           H
ATOM    176 2HG1 VAL     9      36.950  37.150  11.370  1.00  0.00           H
ATOM    177 3HG1 VAL     9      38.550  36.430  11.310  1.00  0.00           H
ATOM    178  CG2 VAL     9      37.660  33.890  10.510  1.00  0.00           C
ATOM    179 1HG2 VAL     9      37.510  34.030   9.430  1.00  0.00           H
ATOM    180 2HG2 VAL     9      38.730  33.910  10.680  1.00  0.00           H
ATOM    181 3HG2 VAL     9      37.330  32.870  10.740  1.00  0.00           H
ATOM    182  C   VAL     9      36.430  35.780  13.710  1.00  0.00           C
ATOM    183  O   VAL     9      37.190  36.470  14.370  1.00  0.00           O
ATOM    184  N   ALA    10      35.110  35.960  13.780  1.00  0.00           N
ATOM    185  H   ALA    10      34.540  35.380  13.170  1.00  0.00           H
ATOM    186  CA  ALA    10      34.400  36.900  14.630  1.00  0.00           C
ATOM    187  HA  ALA    10      34.710  37.890  14.320  1.00  0.00           H
ATOM    188  CB  ALA    10      32.890  36.820  14.410  1.00  0.00           C
ATOM    189  HB1 ALA    10      32.370  37.590  14.980  1.00  0.00           H
ATOM    190  HB2 ALA    10      32.620  36.960  13.360  1.00  0.00           H
ATOM    191  HB3 ALA    10      32.490  35.860  14.730  1.00  0.00           H
ATOM    192  C   ALA    10      34.770  36.730  16.100  1.00  0.00           C
ATOM    193  O   ALA    10      35.260  37.680  16.700  1.00  0.00           O
ATOM    194  N   LYS    11      34.620  35.540  16.690  1.00  0.00           N
ATOM    195  H   LYS    11      34.250  34.790  16.130  1.00  0.00           H
ATOM    196  CA  LYS    11      35.000  35.230  18.050  1.00  0.00           C
ATOM    197  HA  LYS    11      34.420  35.890  18.690  1.00  0.00           H
ATOM    198  CB  LYS    11      34.650  33.800  18.460  1.00  0.00           C
ATOM    199  HB1 LYS    11      34.980  33.100  17.690  1.00  0.00           H
ATOM    200  HB2 LYS    11      35.250  33.520  19.320  1.00  0.00           H
ATOM    201  CG  LYS    11      33.190  33.510  18.830  1.00  0.00           C
ATOM    202  HG1 LYS    11      32.760  34.380  19.320  1.00  0.00           H
ATOM    203  HG2 LYS    11      32.590  33.390  17.920  1.00  0.00           H
ATOM    204  CD  LYS    11      33.020  32.300  19.740  1.00  0.00           C
ATOM    205  HD1 LYS    11      33.600  31.460  19.340  1.00  0.00           H
ATOM    206  HD2 LYS    11      33.480  32.530  20.710  1.00  0.00           H
ATOM    207  CE  LYS    11      31.580  31.860  19.960  1.00  0.00           C
ATOM    208  HE1 LYS    11      30.940  32.710  20.200  1.00  0.00           H
ATOM    209  HE2 LYS    11      31.170  31.430  19.040  1.00  0.00           H
ATOM    210  NZ  LYS    11      31.440  30.880  21.050  1.00  0.00           N
ATOM    211  HZ1 LYS    11      30.650  30.270  20.880  1.00  0.00           H
ATOM    212  HZ2 LYS    11      32.250  30.280  21.110  1.00  0.00           H
ATOM    213  HZ3 LYS    11      31.340  31.350  21.940  1.00  0.00           H
ATOM    214  C   LYS    11      36.460  35.530  18.370  1.00  0.00           C
ATOM    215  O   LYS    11      36.770  36.000  19.470  1.00  0.00           O
ATOM    216  N   ASP    12      37.390  35.270  17.440  1.00  0.00           N
ATOM    217  H   ASP    12      37.050  34.840  16.590  1.00  0.00           H
ATOM    218  CA  ASP    12      38.810  35.480  17.570  1.00  0.00           C
ATOM    219  HA  ASP    12      39.100  35.190  18.580  1.00  0.00           H
ATOM    220  CB  ASP    12      39.590  34.630  16.570  1.00  0.00           C
ATOM    221  HB1 ASP    12      39.180  34.740  15.560  1.00  0.00           H
ATOM    222  HB2 ASP    12      40.620  34.970  16.480  1.00  0.00           H
ATOM    223  CG  ASP    12      39.660  33.150  16.900  1.00  0.00           C
ATOM    224  OD1 ASP    12      39.420  32.770  18.070  1.00  0.00           O
ATOM    225  OD2 ASP    12      40.060  32.290  16.080  1.00  0.00           O
ATOM    226  C   ASP    12      39.170  36.960  17.450  1.00  0.00           C
ATOM    227  O   ASP    12      39.960  37.460  18.250  1.00  0.00           O
ATOM    228  N   MET    13      38.560  37.730  16.550  1.00  0.00           N
ATOM    229  H   MET    13      37.940  37.270  15.900  1.00  0.00           H
ATOM    230  CA  MET    13      38.710  39.170  16.450  1.00  0.00           C
ATOM    231  HA  MET    13      39.780  39.390  16.440  1.00  0.00           H
ATOM    232  CB  MET    13      38.110  39.770  15.170  1.00  0.00           C
ATOM    233  HB1 MET    13      37.040  39.570  15.140  1.00  0.00           H
ATOM    234  HB2 MET    13      38.180  40.860  15.240  1.00  0.00           H
ATOM    235  CG  MET    13      38.730  39.370  13.830  1.00  0.00           C
ATOM    236  HG1 MET    13      38.360  38.400  13.510  1.00  0.00           H
ATOM    237  HG2 MET    13      38.350  40.040  13.060  1.00  0.00           H
ATOM    238  SD  MET    13      40.530  39.370  13.670  1.00  0.00           S
ATOM    239  CE  MET    13      40.840  37.590  13.760  1.00  0.00           C
ATOM    240  HE1 MET    13      41.900  37.360  13.660  1.00  0.00           H
ATOM    241  HE2 MET    13      40.500  37.180  14.710  1.00  0.00           H
ATOM    242  HE3 MET    13      40.300  37.070  12.960  1.00  0.00           H
ATOM    243  C   MET    13      38.130  39.860  17.680  1.00  0.00           C
ATOM    244  O   MET    13      38.780  40.690  18.300  1.00  0.00           O
ATOM    245  N   ASN    14      36.950  39.430  18.140  1.00  0.00           N
ATOM    246  H   ASN    14      36.460  38.770  17.560  1.00  0.00           H
ATOM    247  CA  ASN    14      36.300  39.770  19.390  1.00  0.00           C
ATOM    248  HA  ASN    14      36.180  40.860  19.410  1.00  0.00           H
ATOM    249  CB  ASN    14      34.910  39.140  19.520  1.00  0.00           C
ATOM    250  HB1 ASN    14      34.940  38.100  19.180  1.00  0.00           H
ATOM    251  HB2 ASN    14      34.610  39.050  20.560  1.00  0.00           H
ATOM    252  CG  ASN    14      33.770  39.840  18.800  1.00  0.00           C
ATOM    253  OD1 ASN    14      33.760  40.000  17.580  1.00  0.00           O
ATOM    254  ND2 ASN    14      32.760  40.290  19.540  1.00  0.00           N
ATOM    255 1HD2 ASN    14      32.860  40.350  20.550  1.00  0.00           H
ATOM    256 2HD2 ASN    14      31.960  40.710  19.090  1.00  0.00           H
ATOM    257  C   ASN    14      37.110  39.420  20.630  1.00  0.00           C
ATOM    258  O   ASN    14      36.800  39.850  21.740  1.00  0.00           O
ATOM    259  N   GLY    15      38.200  38.650  20.480  1.00  0.00           N
ATOM    260  H   GLY    15      38.400  38.320  19.550  1.00  0.00           H
ATOM    261  CA  GLY    15      39.110  38.270  21.540  1.00  0.00           C
ATOM    262  HA1 GLY    15      38.650  38.290  22.520  1.00  0.00           H
ATOM    263  HA2 GLY    15      39.430  37.240  21.350  1.00  0.00           H
ATOM    264  C   GLY    15      40.340  39.160  21.490  1.00  0.00           C
ATOM    265  O   GLY    15      40.750  39.690  22.520  1.00  0.00           O
ATOM    266  N   LEU    16      40.910  39.420  20.310  1.00  0.00           N
ATOM    267  H   LEU    16      40.520  38.940  19.510  1.00  0.00           H
ATOM    268  CA  LEU    16      41.990  40.350  20.050  1.00  0.00           C
ATOM    269  HA  LEU    16      42.830  40.020  20.660  1.00  0.00           H
ATOM    270  CB  LEU    16      42.410  40.320  18.580  1.00  0.00           C
ATOM    271  HB1 LEU    16      41.540  40.520  17.960  1.00  0.00           H
ATOM    272  HB2 LEU    16      43.060  41.170  18.380  1.00  0.00           H
ATOM    273  CG  LEU    16      43.120  39.070  18.070  1.00  0.00           C
ATOM    274  HG  LEU    16      42.490  38.200  18.260  1.00  0.00           H
ATOM    275  CD1 LEU    16      43.330  39.150  16.560  1.00  0.00           C
ATOM    276 1HD1 LEU    16      43.910  38.300  16.190  1.00  0.00           H
ATOM    277 2HD1 LEU    16      42.380  39.170  16.030  1.00  0.00           H
ATOM    278 3HD1 LEU    16      43.880  40.050  16.280  1.00  0.00           H
ATOM    279  CD2 LEU    16      44.450  38.800  18.780  1.00  0.00           C
ATOM    280 1HD2 LEU    16      44.970  37.940  18.350  1.00  0.00           H
ATOM    281 2HD2 LEU    16      45.130  39.650  18.680  1.00  0.00           H
ATOM    282 3HD2 LEU    16      44.340  38.590  19.840  1.00  0.00           H
ATOM    283  C   LEU    16      41.690  41.770  20.490  1.00  0.00           C
ATOM    284  O   LEU    16      42.500  42.400  21.160  1.00  0.00           O
ATOM    285  N   GLU    17      40.510  42.310  20.170  1.00  0.00           N
ATOM    286  H   GLU    17      39.890  41.760  19.580  1.00  0.00           H
ATOM    287  CA  GLU    17      40.070  43.650  20.520  1.00  0.00           C
ATOM    288  HA  GLU    17      40.820  44.350  20.180  1.00  0.00           H
ATOM    289  CB  GLU    17      38.750  43.970  19.810  1.00  0.00           C
ATOM    290  HB1 GLU    17      37.990  43.230  20.100  1.00  0.00           H
ATOM    291  HB2 GLU    17      38.350  44.910  20.180  1.00  0.00           H
ATOM    292  CG  GLU    17      38.800  44.030  18.290  1.00  0.00           C
ATOM    293  HG1 GLU    17      39.170  43.100  17.860  1.00  0.00           H
ATOM    294  HG2 GLU    17      37.800  44.160  17.870  1.00  0.00           H
ATOM    295  CD  GLU    17      39.670  45.140  17.700  1.00  0.00           C
ATOM    296  OE1 GLU    17      39.840  46.200  18.350  1.00  0.00           O
ATOM    297  OE2 GLU    17      40.160  44.970  16.560  1.00  0.00           O
ATOM    298  C   GLU    17      39.940  43.810  22.030  1.00  0.00           C
ATOM    299  O   GLU    17      40.330  44.830  22.600  1.00  0.00           O
ATOM    300  N   VAL    18      39.430  42.810  22.750  1.00  0.00           N
ATOM    301  H   VAL    18      39.180  41.990  22.220  1.00  0.00           H
ATOM    302  CA  VAL    18      39.300  42.720  24.190  1.00  0.00           C
ATOM    303  HA  VAL    18      38.870  43.660  24.540  1.00  0.00           H
ATOM    304  CB  VAL    18      38.320  41.600  24.540  1.00  0.00           C
ATOM    305  HB  VAL    18      38.610  40.700  23.990  1.00  0.00           H
ATOM    306  CG1 VAL    18      38.230  41.180  26.000  1.00  0.00           C
ATOM    307 1HG1 VAL    18      37.530  40.360  26.160  1.00  0.00           H
ATOM    308 2HG1 VAL    18      39.180  40.830  26.410  1.00  0.00           H
ATOM    309 3HG1 VAL    18      37.890  42.010  26.630  1.00  0.00           H
ATOM    310  CG2 VAL    18      36.900  41.940  24.060  1.00  0.00           C
ATOM    311 1HG2 VAL    18      36.190  41.130  24.260  1.00  0.00           H
ATOM    312 2HG2 VAL    18      36.520  42.820  24.580  1.00  0.00           H
ATOM    313 3HG2 VAL    18      36.850  42.150  23.000  1.00  0.00           H
ATOM    314  C   VAL    18      40.650  42.590  24.880  1.00  0.00           C
ATOM    315  O   VAL    18      40.870  43.160  25.950  1.00  0.00           O
ATOM    316  N   LEU    19      41.620  41.890  24.290  1.00  0.00           N
ATOM    317  H   LEU    19      41.390  41.390  23.450  1.00  0.00           H
ATOM    318  CA  LEU    19      42.990  41.780  24.760  1.00  0.00           C
ATOM    319  HA  LEU    19      42.970  41.590  25.840  1.00  0.00           H
ATOM    320  CB  LEU    19      43.730  40.620  24.080  1.00  0.00           C
ATOM    321  HB1 LEU    19      43.600  40.720  23.010  1.00  0.00           H
ATOM    322  HB2 LEU    19      44.800  40.720  24.230  1.00  0.00           H
ATOM    323  CG  LEU    19      43.330  39.210  24.520  1.00  0.00           C
ATOM    324  HG  LEU    19      42.240  39.140  24.510  1.00  0.00           H
ATOM    325  CD1 LEU    19      43.840  38.140  23.550  1.00  0.00           C
ATOM    326 1HD1 LEU    19      43.520  37.140  23.850  1.00  0.00           H
ATOM    327 2HD1 LEU    19      43.470  38.310  22.540  1.00  0.00           H
ATOM    328 3HD1 LEU    19      44.930  38.140  23.510  1.00  0.00           H
ATOM    329  CD2 LEU    19      43.770  38.870  25.950  1.00  0.00           C
ATOM    330 1HD2 LEU    19      43.470  37.860  26.230  1.00  0.00           H
ATOM    331 2HD2 LEU    19      44.850  38.920  26.060  1.00  0.00           H
ATOM    332 3HD2 LEU    19      43.330  39.540  26.690  1.00  0.00           H
ATOM    333  C   LEU    19      43.750  43.080  24.570  1.00  0.00           C
ATOM    334  O   LEU    19      44.470  43.510  25.470  1.00  0.00           O
ATOM    335  N   MET    20      43.600  43.780  23.440  1.00  0.00           N
ATOM    336  H   MET    20      43.030  43.350  22.720  1.00  0.00           H
ATOM    337  CA  MET    20      44.180  45.070  23.150  1.00  0.00           C
ATOM    338  HA  MET    20      45.260  45.000  23.310  1.00  0.00           H
ATOM    339  CB  MET    20      43.970  45.470  21.690  1.00  0.00           C
ATOM    340  HB1 MET    20      42.920  45.340  21.420  1.00  0.00           H
ATOM    341  HB2 MET    20      44.150  46.540  21.570  1.00  0.00           H
ATOM    342  CG  MET    20      44.860  44.750  20.680  1.00  0.00           C
ATOM    343  HG1 MET    20      45.900  44.820  21.020  1.00  0.00           H
ATOM    344  HG2 MET    20      44.640  43.680  20.680  1.00  0.00           H
ATOM    345  SD  MET    20      44.820  45.350  18.970  1.00  0.00           S
ATOM    346  CE  MET    20      43.070  45.110  18.550  1.00  0.00           C
ATOM    347  HE1 MET    20      42.880  45.380  17.510  1.00  0.00           H
ATOM    348  HE2 MET    20      42.770  44.070  18.690  1.00  0.00           H
ATOM    349  HE3 MET    20      42.420  45.730  19.170  1.00  0.00           H
ATOM    350  C   MET    20      43.680  46.160  24.080  1.00  0.00           C
ATOM    351  O   MET    20      44.460  46.960  24.590  1.00  0.00           O
ATOM    352  N   GLU    21      42.380  46.180  24.400  1.00  0.00           N
ATOM    353  H   GLU    21      41.780  45.550  23.890  1.00  0.00           H
ATOM    354  CA  GLU    21      41.750  47.050  25.370  1.00  0.00           C
ATOM    355  HA  GLU    21      42.030  48.070  25.100  1.00  0.00           H
ATOM    356  CB  GLU    21      40.230  46.930  25.260  1.00  0.00           C
ATOM    357  HB1 GLU    21      39.940  45.890  25.110  1.00  0.00           H
ATOM    358  HB2 GLU    21      39.770  47.170  26.220  1.00  0.00           H
ATOM    359  CG  GLU    21      39.550  47.810  24.200  1.00  0.00           C
ATOM    360  HG1 GLU    21      39.930  47.550  23.210  1.00  0.00           H
ATOM    361  HG2 GLU    21      38.480  47.600  24.170  1.00  0.00           H
ATOM    362  CD  GLU    21      39.710  49.310  24.400  1.00  0.00           C
ATOM    363  OE1 GLU    21      40.030  49.730  25.530  1.00  0.00           O
ATOM    364  OE2 GLU    21      39.640  50.070  23.400  1.00  0.00           O
ATOM    365  C   GLU    21      42.280  46.850  26.780  1.00  0.00           C
ATOM    366  O   GLU    21      42.430  47.820  27.530  1.00  0.00           O
ATOM    367  N   TRP    22      42.630  45.630  27.180  1.00  0.00           N
ATOM    368  H   TRP    22      42.480  44.880  26.510  1.00  0.00           H
ATOM    369  CA  TRP    22      43.160  45.250  28.480  1.00  0.00           C
ATOM    370  HA  TRP    22      42.540  45.770  29.220  1.00  0.00           H
ATOM    371  CB  TRP    22      43.020  43.740  28.690  1.00  0.00           C
ATOM    372  HB1 TRP    22      42.030  43.420  28.360  1.00  0.00           H
ATOM    373  HB2 TRP    22      43.710  43.230  28.020  1.00  0.00           H
ATOM    374  CG  TRP    22      43.180  43.190  30.060  1.00  0.00           C
ATOM    375  CD1 TRP    22      43.940  42.120  30.390  1.00  0.00           C
ATOM    376  HD1 TRP    22      44.530  41.540  29.690  1.00  0.00           H
ATOM    377  CD2 TRP    22      42.580  43.630  31.320  1.00  0.00           C
ATOM    378  NE1 TRP    22      43.850  41.860  31.750  1.00  0.00           N
ATOM    379  HE1 TRP    22      44.270  41.070  32.200  1.00  0.00           H
ATOM    380  CE2 TRP    22      43.050  42.800  32.370  1.00  0.00           C
ATOM    381  CE3 TRP    22      41.700  44.660  31.680  1.00  0.00           C
ATOM    382  HE3 TRP    22      41.280  45.300  30.930  1.00  0.00           H
ATOM    383  CZ2 TRP    22      42.690  43.000  33.710  1.00  0.00           C
ATOM    384  HZ2 TRP    22      43.060  42.350  34.490  1.00  0.00           H
ATOM    385  CZ3 TRP    22      41.330  44.880  33.020  1.00  0.00           C
ATOM    386  HZ3 TRP    22      40.670  45.700  33.260  1.00  0.00           H
ATOM    387  CH2 TRP    22      41.830  44.060  34.030  1.00  0.00           C
ATOM    388  HH2 TRP    22      41.540  44.240  35.060  1.00  0.00           H
ATOM    389  C   TRP    22      44.600  45.680  28.690  1.00  0.00           C
ATOM    390  O   TRP    22      45.020  45.980  29.810  1.00  0.00           O
ATOM    391  N   LEU    23      45.410  45.740  27.620  1.00  0.00           N
ATOM    392  H   LEU    23      45.010  45.470  26.740  1.00  0.00           H
ATOM    393  CA  LEU    23      46.800  46.140  27.640  1.00  0.00           C
ATOM    394  HA  LEU    23      47.280  45.650  28.480  1.00  0.00           H
ATOM    395  CB  LEU    23      47.480  45.700  26.340  1.00  0.00           C
ATOM    396  HB1 LEU    23      46.910  46.090  25.500  1.00  0.00           H
ATOM    397  HB2 LEU    23      48.460  46.180  26.240  1.00  0.00           H
ATOM    398  CG  LEU    23      47.700  44.200  26.170  1.00  0.00           C
ATOM    399  HG  LEU    23      46.770  43.680  26.440  1.00  0.00           H
ATOM    400  CD1 LEU    23      47.990  43.850  24.710  1.00  0.00           C
ATOM    401 1HD1 LEU    23      48.170  42.790  24.560  1.00  0.00           H
ATOM    402 2HD1 LEU    23      47.170  44.130  24.050  1.00  0.00           H
ATOM    403 3HD1 LEU    23      48.870  44.390  24.350  1.00  0.00           H
ATOM    404  CD2 LEU    23      48.790  43.640  27.070  1.00  0.00           C
ATOM    405 1HD2 LEU    23      48.950  42.570  26.930  1.00  0.00           H
ATOM    406 2HD2 LEU    23      49.750  44.130  26.890  1.00  0.00           H
ATOM    407 3HD2 LEU    23      48.560  43.770  28.130  1.00  0.00           H
ATOM    408  C   LEU    23      46.990  47.640  27.830  1.00  0.00           C
ATOM    409  O   LEU    23      48.010  48.070  28.360  1.00  0.00           O
ATOM    410  N   LYS    24      46.020  48.470  27.430  1.00  0.00           N
ATOM    411  H   LYS    24      45.210  48.050  27.000  1.00  0.00           H
ATOM    412  CA  LYS    24      46.030  49.920  27.570  1.00  0.00           C
ATOM    413  HA  LYS    24      47.010  50.290  27.290  1.00  0.00           H
ATOM    414  CB  LYS    24      44.980  50.550  26.650  1.00  0.00           C
ATOM    415  HB1 LYS    24      44.020  50.080  26.830  1.00  0.00           H
ATOM    416  HB2 LYS    24      44.830  51.590  26.940  1.00  0.00           H
ATOM    417  CG  LYS    24      45.320  50.540  25.160  1.00  0.00           C
ATOM    418  HG1 LYS    24      46.300  50.990  25.010  1.00  0.00           H
ATOM    419  HG2 LYS    24      45.430  49.510  24.810  1.00  0.00           H
ATOM    420  CD  LYS    24      44.320  51.270  24.270  1.00  0.00           C
ATOM    421  HD1 LYS    24      44.230  52.310  24.600  1.00  0.00           H
ATOM    422  HD2 LYS    24      44.720  51.320  23.250  1.00  0.00           H
ATOM    423  CE  LYS    24      42.950  50.600  24.240  1.00  0.00           C
ATOM    424  HE1 LYS    24      43.060  49.570  23.920  1.00  0.00           H
ATOM    425  HE2 LYS    24      42.490  50.600  25.230  1.00  0.00           H
ATOM    426  NZ  LYS    24      42.010  51.240  23.300  1.00  0.00           N
ATOM    427  HZ1 LYS    24      41.110  50.780  23.390  1.00  0.00           H
ATOM    428  HZ2 LYS    24      41.840  52.220  23.480  1.00  0.00           H
ATOM    429  HZ3 LYS    24      42.320  51.090  22.350  1.00  0.00           H
ATOM    430  C   LYS    24      45.750  50.350  29.000  1.00  0.00           C
ATOM    431  O   LYS    24      46.390  51.270  29.500  1.00  0.00           O
ATOM    432  N   THR    25      44.830  49.690  29.710  1.00  0.00           N
ATOM    433  H   THR    25      44.350  48.920  29.280  1.00  0.00           H
ATOM    434  CA  THR    25      44.390  49.960  31.070  1.00  0.00           C
ATOM    435  HA  THR    25      44.400  51.040  31.220  1.00  0.00           H
ATOM    436  CB  THR    25      42.950  49.460  31.200  1.00  0.00           C
ATOM    437  HB  THR    25      42.630  49.520  32.240  1.00  0.00           H
ATOM    438  OG1 THR    25      42.820  48.110  30.790  1.00  0.00           O
ATOM    439  HG1 THR    25      41.910  47.860  30.840  1.00  0.00           H
ATOM    440  CG2 THR    25      41.960  50.280  30.390  1.00  0.00           C
ATOM    441 1HG2 THR    25      40.930  49.960  30.540  1.00  0.00           H
ATOM    442 2HG2 THR    25      42.010  51.340  30.650  1.00  0.00           H
ATOM    443 3HG2 THR    25      42.160  50.220  29.320  1.00  0.00           H
ATOM    444  C   THR    25      45.320  49.380  32.130  1.00  0.00           C
ATOM    445  O   THR    25      45.040  49.440  33.320  1.00  0.00           O
ATOM    446  N   SER    26      46.470  48.820  31.730  1.00  0.00           N
ATOM    447  H   SER    26      46.660  48.870  30.740  1.00  0.00           H
ATOM    448  CA  SER    26      47.530  48.240  32.530  1.00  0.00           C
ATOM    449  HA  SER    26      47.160  48.030  33.530  1.00  0.00           H
ATOM    450  CB  SER    26      47.940  46.920  31.880  1.00  0.00           C
ATOM    451  HB1 SER    26      47.060  46.340  31.620  1.00  0.00           H
ATOM    452  HB2 SER    26      48.440  47.100  30.930  1.00  0.00           H
ATOM    453  OG  SER    26      48.770  46.090  32.680  1.00  0.00           O
ATOM    454  HG  SER    26      49.640  46.440  32.610  1.00  0.00           H
ATOM    455  C   SER    26      48.640  49.270  32.620  1.00  0.00           C
ATOM    456  O1  SER    26      48.550  50.200  33.460  1.00  0.00           O
ATOM    457  O2  SER    26      49.620  49.230  31.840  1.00  0.00           O
TER
ENDMDL
REMARK    GENERATED BY TRJCONV
TITLE     Protein in water t= 200.00000 step= 100000
REMARK    THIS IS A SIMULATION BOX
CRYST1   50.000   50.000   50.000  60.00  60.00  90.00 P 1           1
MODEL        2
ATOM      1  N   ARG     1      30.850  33.390  -1.035  1.00  0.00           N
ATOM      2  H1  ARG     1      29.870  33.230  -0.905  1.00  0.00           H
ATOM      3  H2  ARG     1      31.120  34.350  -0.875  1.00  0.00           H
ATOM      4  H3  ARG     1      31.100  33.090  -1.975  1.00  0.00           H
ATOM      5  CA  ARG     1      31.700  32.630  -0.105  1.00  0.00           C
ATOM      6  HA  ARG     1      31.370  31.620  -0.345  1.00  0.00           H
ATOM      7  CB  ARG     1      33.170  32.710  -0.505  1.00  0.00           C
ATOM      8  HB1 ARG     1      33.350  32.560  -1.565  1.00  0.00           H
ATOM      9  HB2 ARG     1      33.530  33.730  -0.375  1.00  0.00           H
ATOM     10  CG  ARG     1      34.120  31.810   0.280  1.00  0.00           C
ATOM     11  HG1 ARG     1      34.010  32.110   1.320  1.00  0.00           H
ATOM     12  HG2 ARG     1      33.870  30.760   0.150  1.00  0.00           H
ATOM     13  CD  ARG     1      35.560  32.100  -0.175  1.00  0.00           C
ATOM     14  HD1 ARG     1      35.760  31.620  -1.135  1.00  0.00           H
ATOM     15  HD2 ARG     1      35.750  33.160  -0.345  1.00  0.00           H
ATOM     16  NE  ARG     1      36.530  31.350   0.630  1.00  0.00           N
ATOM     17  HE  ARG     1      36.480  30.380   0.340  1.00  0.00           H
ATOM     18  CZ  ARG     1      37.630  31.740   1.290  1.00  0.00           C
ATOM     19  NH1 ARG     1      37.800  33.060   1.440  1.00  0.00           N
ATOM     20 1HH1 ARG     1      36.960  33.590   1.640  1.00  0.00           H
ATOM     21 2HH1 ARG     1      38.660  33.430   1.800  1.00  0.00           H
ATOM     22  NH2 ARG     1      38.450  30.820   1.800  1.00  0.00           N
ATOM     23 1HH2 ARG     1      38.410  29.830   1.560  1.00  0.00           H
ATOM     24 2HH2 ARG     1      39.240  31.090   2.370  1.00  0.00           H
ATOM     25  C   ARG     1      31.450  32.980   1.360  1.00  0.00           C
ATOM     26  O   ARG     1      31.050  32.080   2.080  1.00  0.00           O
ATOM     27  N   SER     2      31.560  34.260   1.740  1.00  0.00           N
ATOM     28  H   SER     2      32.030  34.950   1.170  1.00  0.00           H
ATOM     29  CA  SER     2      31.650  34.660   3.130  1.00  0.00           C
ATOM     30  HA  SER     2      32.410  34.080   3.650  1.00  0.00           H
ATOM     31  CB  SER     2      32.030  36.130   3.040  1.00  0.00           C
ATOM     32  HB1 SER     2      31.190  36.690   2.610  1.00  0.00           H
ATOM     33  HB2 SER     2      32.140  36.700   3.960  1.00  0.00           H
ATOM     34  OG  SER     2      33.170  36.340   2.230  1.00  0.00           O
ATOM     35  HG  SER     2      33.400  37.250   2.340  1.00  0.00           H
ATOM     36  C   SER     2      30.390  34.620   3.980  1.00  0.00           C
ATOM     37  O   SER     2      30.540  34.480   5.190  1.00  0.00           O
ATOM     38  N   LEU     3      29.210  34.660   3.350  1.00  0.00           N
ATOM     39  H   LEU     3      29.110  34.860   2.370  1.00  0.00           H
ATOM     40  CA  LEU     3      27.950  34.400   4.030  1.00  0.00           C
ATOM     41  HA  LEU     3      27.870  34.870   5.010  1.00  0.00           H
ATOM     42  CB  LEU     3      26.770  34.700   3.110  1.00  0.00           C
ATOM     43  HB1 LEU     3      27.130  35.620   2.650  1.00  0.00           H
ATOM     44  HB2 LEU     3      26.690  34.050   2.240  1.00  0.00           H
ATOM     45  CG  LEU     3      25.470  35.080   3.800  1.00  0.00           C
ATOM     46  HG  LEU     3      25.660  35.580   4.750  1.00  0.00           H
ATOM     47  CD1 LEU     3      24.640  36.030   2.930  1.00  0.00           C
ATOM     48 1HD1 LEU     3      24.960  37.070   2.960  1.00  0.00           H
ATOM     49 2HD1 LEU     3      24.560  35.630   1.920  1.00  0.00           H
ATOM     50 3HD1 LEU     3      23.600  36.080   3.250  1.00  0.00           H
ATOM     51  CD2 LEU     3      24.630  33.840   4.110  1.00  0.00           C
ATOM     52 1HD2 LEU     3      23.580  34.010   4.380  1.00  0.00           H
ATOM     53 2HD2 LEU     3      24.600  33.250   3.190  1.00  0.00           H
ATOM     54 3HD2 LEU     3      24.970  33.260   4.960  1.00  0.00           H
ATOM     55  C   LEU     3      27.890  32.940   4.440  1.00  0.00           C
ATOM     56  O   LEU     3      27.330  32.650   5.500  1.00  0.00           O
ATOM     57  N   LYS     4      28.440  31.990   3.680  1.00  0.00           N
ATOM     58  H   LYS     4      28.780  32.250   2.770  1.00  0.00           H
ATOM     59  CA  LYS     4      28.440  30.580   4.010  1.00  0.00           C
ATOM     60  HA  LYS     4      27.470  30.260   4.410  1.00  0.00           H
ATOM     61  CB  LYS     4      28.550  29.770   2.720  1.00  0.00           C
ATOM     62  HB1 LYS     4      29.430  30.040   2.130  1.00  0.00           H
ATOM     63  HB2 LYS     4      28.700  28.720   2.980  1.00  0.00           H
ATOM     64  CG  LYS     4      27.390  29.660   1.730  1.00  0.00           C
ATOM     65  HG1 LYS     4      26.640  29.140   2.330  1.00  0.00           H
ATOM     66  HG2 LYS     4      26.960  30.660   1.650  1.00  0.00           H
ATOM     67  CD  LYS     4      27.790  29.200   0.330  1.00  0.00           C
ATOM     68  HD1 LYS     4      28.710  29.710   0.060  1.00  0.00           H
ATOM     69  HD2 LYS     4      27.910  28.130   0.470  1.00  0.00           H
ATOM     70  CE  LYS     4      26.730  29.490  -0.735  1.00  0.00           C
ATOM     71  HE1 LYS     4      26.580  30.560  -0.605  1.00  0.00           H
ATOM     72  HE2 LYS     4      27.040  29.170  -1.735  1.00  0.00           H
ATOM     73  NZ  LYS     4      25.410  28.920  -0.455  1.00  0.00           N
ATOM     74  HZ1 LYS     4      24.820  28.990  -1.275  1.00  0.00           H
ATOM     75  HZ2 LYS     4      25.400  27.940  -0.205  1.00  0.00           H
ATOM     76  HZ3 LYS     4      25.020  29.480   0.290  1.00  0.00           H
ATOM     77  C   LYS     4      29.600  30.250   4.930  1.00  0.00           C
ATOM     78  O   LYS     4      29.890  29.100   5.270  1.00  0.00           O
ATOM     79  N   ARG     5      30.320  31.270   5.390  1.00  0.00           N
ATOM     80  H   ARG     5      30.080  32.210   5.130  1.00  0.00           H
ATOM     81  CA  ARG     5      31.400  31.260   6.370  1.00  0.00           C
ATOM     82  HA  ARG     5      31.560  30.270   6.790  1.00  0.00           H
ATOM     83  CB  ARG     5      32.740  31.520   5.680  1.00  0.00           C
ATOM     84  HB1 ARG     5      32.730  32.520   5.250  1.00  0.00           H
ATOM     85  HB2 ARG     5      33.520  31.600   6.430  1.00  0.00           H
ATOM     86  CG  ARG     5      33.100  30.530   4.570  1.00  0.00           C
ATOM     87  HG1 ARG     5      32.340  30.610   3.790  1.00  0.00           H
ATOM     88  HG2 ARG     5      33.980  30.830   4.000  1.00  0.00           H
ATOM     89  CD  ARG     5      33.450  29.110   4.980  1.00  0.00           C
ATOM     90  HD1 ARG     5      34.360  28.990   5.570  1.00  0.00           H
ATOM     91  HD2 ARG     5      32.700  28.800   5.710  1.00  0.00           H
ATOM     92  NE  ARG     5      33.760  28.290   3.810  1.00  0.00           N
ATOM     93  HE  ARG     5      34.730  28.040   3.690  1.00  0.00           H
ATOM     94  CZ  ARG     5      32.850  27.540   3.170  1.00  0.00           C
ATOM     95  NH1 ARG     5      31.540  27.620   3.450  1.00  0.00           N
ATOM     96 1HH1 ARG     5      31.200  28.330   4.080  1.00  0.00           H
ATOM     97 2HH1 ARG     5      30.740  27.060   3.200  1.00  0.00           H
ATOM     98  NH2 ARG     5      33.120  26.730   2.140  1.00  0.00           N
ATOM     99 1HH2 ARG     5      34.070  26.640   1.810  1.00  0.00           H
ATOM    100 2HH2 ARG     5      32.490  26.350   1.450  1.00  0.00           H
ATOM    101  C   ARG     5      31.180  32.170   7.560  1.00  0.00           C
ATOM    102  O   ARG     5      32.110  32.620   8.230  1.00  0.00           O
ATOM    103  N   TRP     6      29.920  32.540   7.820  1.00  0.00           N
ATOM    104  H   TRP     6      29.130  32.150   7.340  1.00  0.00           H
ATOM    105  CA  TRP     6      29.600  33.460   8.900  1.00  0.00           C
ATOM    106  HA  TRP     6      30.260  34.330   8.830  1.00  0.00           H
ATOM    107  CB  TRP     6      28.250  34.100   8.560  1.00  0.00           C
ATOM    108  HB1 TRP     6      28.220  34.340   7.500  1.00  0.00           H
ATOM    109  HB2 TRP     6      27.460  33.360   8.700  1.00  0.00           H
ATOM    110  CG  TRP     6      27.930  35.400   9.220  1.00  0.00           C
ATOM    111  CD1 TRP     6      26.890  35.620  10.040  1.00  0.00           C
ATOM    112  HD1 TRP     6      26.140  34.880  10.310  1.00  0.00           H
ATOM    113  CD2 TRP     6      28.580  36.700   9.090  1.00  0.00           C
ATOM    114  NE1 TRP     6      26.820  36.960  10.360  1.00  0.00           N
ATOM    115  HE1 TRP     6      26.110  37.320  10.980  1.00  0.00           H
ATOM    116  CE2 TRP     6      27.840  37.690   9.790  1.00  0.00           C
ATOM    117  CE3 TRP     6      29.700  37.160   8.380  1.00  0.00           C
ATOM    118  HE3 TRP     6      30.250  36.450   7.780  1.00  0.00           H
ATOM    119  CZ2 TRP     6      28.230  39.040   9.820  1.00  0.00           C
ATOM    120  HZ2 TRP     6      27.620  39.760  10.340  1.00  0.00           H
ATOM    121  CZ3 TRP     6      30.150  38.480   8.470  1.00  0.00           C
ATOM    122  HZ3 TRP     6      31.170  38.640   8.160  1.00  0.00           H
ATOM    123  CH2 TRP     6      29.410  39.440   9.180  1.00  0.00           C
ATOM    124  HH2 TRP     6      29.710  40.460   9.330  1.00  0.00           H
ATOM    125  C   TRP     6      29.560  32.850  10.290  1.00  0.00           C
ATOM    126  O   TRP     6      29.940  33.560  11.210  1.00  0.00           O
ATOM    127  N   LEU     7      29.380  31.530  10.370  1.00  0.00           N
ATOM    128  H   LEU     7      29.170  30.970   9.560  1.00  0.00           H
ATOM    129  CA  LEU     7      29.390  30.870  11.670  1.00  0.00           C
ATOM    130  HA  LEU     7      28.620  31.420  12.210  1.00  0.00           H
ATOM    131  CB  LEU     7      28.900  29.430  11.590  1.00  0.00           C
ATOM    132  HB1 LEU     7      29.530  28.940  10.860  1.00  0.00           H
ATOM    133  HB2 LEU     7      29.070  28.990  12.580  1.00  0.00           H
ATOM    134  CG  LEU     7      27.410  29.170  11.370  1.00  0.00           C
ATOM    135  HG  LEU     7      27.120  29.790  10.520  1.00  0.00           H
ATOM    136  CD1 LEU     7      27.110  27.720  10.980  1.00  0.00           C
ATOM    137 1HD1 LEU     7      26.050  27.500  11.030  1.00  0.00           H
ATOM    138 2HD1 LEU     7      27.400  27.420   9.970  1.00  0.00           H
ATOM    139 3HD1 LEU     7      27.650  27.000  11.610  1.00  0.00           H
ATOM    140  CD2 LEU     7      26.530  29.710  12.500  1.00  0.00           C
ATOM    141 1HD2 LEU     7      26.520  30.800  12.520  1.00  0.00           H
ATOM    142 2HD2 LEU     7      25.490  29.400  12.610  1.00  0.00           H
ATOM    143 3HD2 LEU     7      26.810  29.250  13.450  1.00  0.00           H
ATOM    144  C   LEU     7      30.750  30.830  12.360  1.00  0.00           C
ATOM    145  O   LEU     7      30.830  30.500  13.550  1.00  0.00           O
ATOM    146  N   LYS     8      31.830  31.170  11.660  1.00  0.00           N
ATOM    147  H   LYS     8      31.760  31.260  10.660  1.00  0.00           H
ATOM    148  CA  LYS     8      33.120  31.370  12.290  1.00  0.00           C
ATOM    149  HA  LYS     8      33.260  30.550  13.000  1.00  0.00           H
ATOM    150  CB  LYS     8      34.200  31.170  11.220  1.00  0.00           C
ATOM    151  HB1 LYS     8      34.210  30.130  10.880  1.00  0.00           H
ATOM    152  HB2 LYS     8      33.990  31.800  10.350  1.00  0.00           H
ATOM    153  CG  LYS     8      35.670  31.520  11.450  1.00  0.00           C
ATOM    154  HG1 LYS     8      36.240  31.120  10.620  1.00  0.00           H
ATOM    155  HG2 LYS     8      35.810  32.600  11.420  1.00  0.00           H
ATOM    156  CD  LYS     8      36.340  30.900  12.680  1.00  0.00           C
ATOM    157  HD1 LYS     8      35.810  31.360  13.510  1.00  0.00           H
ATOM    158  HD2 LYS     8      36.100  29.840  12.690  1.00  0.00           H
ATOM    159  CE  LYS     8      37.850  31.110  12.760  1.00  0.00           C
ATOM    160  HE1 LYS     8      38.230  30.660  13.680  1.00  0.00           H
ATOM    161  HE2 LYS     8      38.310  30.620  11.900  1.00  0.00           H
ATOM    162  NZ  LYS     8      38.210  32.540  12.850  1.00  0.00           N
ATOM    163  HZ1 LYS     8      39.200  32.650  12.720  1.00  0.00           H
ATOM    164  HZ2 LYS     8      37.750  33.020  12.090  1.00  0.00           H
ATOM    165  HZ3 LYS     8      37.890  32.900  13.740  1.00  0.00           H
ATOM    166  C   LYS     8      33.180  32.690  13.030  1.00  0.00           C
ATOM    167  O   LYS     8      33.490  32.780  14.220  1.00  0.00           O
ATOM    168  N   VAL     9      32.590  33.690  12.380  1.00  0.00           N
ATOM    169  H   VAL     9      32.090  33.390  11.550  1.00  0.00           H
ATOM    170  CA  VAL     9      32.570  35.080  12.790  1.00  0.00           C
ATOM    171  HA  VAL     9      33.550  35.330  13.210  1.00  0.00           H
ATOM    172  CB  VAL     9      32.140  36.010  11.650  1.00  0.00           C
ATOM    173  HB  VAL     9      31.060  35.940  11.580  1.00  0.00           H
ATOM    174  CG1 VAL     9      32.350  37.480  12.000  1.00  0.00           C
ATOM    175 1HG1 VAL     9      31.780  37.830  12.860  1.00  0.00           H
ATOM    176 2HG1 VAL     9      33.410  37.720  12.110  1.00  0.00           H
ATOM    177 3HG1 VAL     9      32.030  38.100  11.160  1.00  0.00           H
ATOM    178  CG2 VAL     9      32.630  35.650  10.250  1.00  0.00           C
ATOM    179 1HG2 VAL     9      33.710  35.540  10.180  1.00  0.00           H
ATOM    180 2HG2 VAL     9      32.210  34.720   9.850  1.00  0.00           H
ATOM    181 3HG2 VAL     9      32.360  36.330   9.440  1.00  0.00           H
ATOM    182  C   VAL     9      31.820  35.250  14.110  1.00  0.00           C
ATOM    183  O   VAL     9      32.230  36.050  14.950  1.00  0.00           O
ATOM    184  N   ALA    10      30.860  34.360  14.310  1.00  0.00           N
ATOM    185  H   ALA    10      30.690  33.760  13.510  1.00  0.00           H
ATOM    186  CA  ALA    10      30.120  34.410  15.560  1.00  0.00           C
ATOM    187  HA  ALA    10      29.810  35.420  15.830  1.00  0.00           H
ATOM    188  CB  ALA    10      28.760  33.740  15.360  1.00  0.00           C
ATOM    189  HB1 ALA    10      28.150  33.600  16.260  1.00  0.00           H
ATOM    190  HB2 ALA    10      28.080  34.280  14.710  1.00  0.00           H
ATOM    191  HB3 ALA    10      28.950  32.720  15.030  1.00  0.00           H
ATOM    192  C   ALA    10      30.790  33.780  16.770  1.00  0.00           C
ATOM    193  O   ALA    10      30.430  34.090  17.900  1.00  0.00           O
ATOM    194  N   LYS    11      31.830  32.990  16.510  1.00  0.00           N
ATOM    195  H   LYS    11      32.250  32.940  15.590  1.00  0.00           H
ATOM    196  CA  LYS    11      32.660  32.330  17.500  1.00  0.00           C
ATOM    197  HA  LYS    11      32.050  32.240  18.400  1.00  0.00           H
ATOM    198  CB  LYS    11      33.070  31.010  16.840  1.00  0.00           C
ATOM    199  HB1 LYS    11      33.590  31.140  15.890  1.00  0.00           H
ATOM    200  HB2 LYS    11      33.900  30.590  17.400  1.00  0.00           H
ATOM    201  CG  LYS    11      32.040  29.890  16.700  1.00  0.00           C
ATOM    202  HG1 LYS    11      31.740  29.470  17.660  1.00  0.00           H
ATOM    203  HG2 LYS    11      31.120  30.160  16.180  1.00  0.00           H
ATOM    204  CD  LYS    11      32.610  28.740  15.880  1.00  0.00           C
ATOM    205  HD1 LYS    11      33.200  29.010  15.000  1.00  0.00           H
ATOM    206  HD2 LYS    11      33.410  28.270  16.450  1.00  0.00           H
ATOM    207  CE  LYS    11      31.670  27.560  15.590  1.00  0.00           C
ATOM    208  HE1 LYS    11      32.280  26.800  15.100  1.00  0.00           H
ATOM    209  HE2 LYS    11      31.100  27.240  16.460  1.00  0.00           H
ATOM    210  NZ  LYS    11      30.760  28.020  14.520  1.00  0.00           N
ATOM    211  HZ1 LYS    11      30.270  28.750  15.000  1.00  0.00           H
ATOM    212  HZ2 LYS    11      31.290  28.340  13.720  1.00  0.00           H
ATOM    213  HZ3 LYS    11      30.150  27.280  14.200  1.00  0.00           H
ATOM    214  C   LYS    11      33.820  33.270  17.770  1.00  0.00           C
ATOM    215  O   LYS    11      34.160  33.480  18.930  1.00  0.00           O
ATOM    216  N   ASP    12      34.270  33.990  16.740  1.00  0.00           N
ATOM    217  H   ASP    12      33.890  33.660  15.870  1.00  0.00           H
ATOM    218  CA  ASP    12      35.380  34.920  16.800  1.00  0.00           C
ATOM    219  HA  ASP    12      36.160  34.490  17.420  1.00  0.00           H
ATOM    220  CB  ASP    12      35.810  35.430  15.420  1.00  0.00           C
ATOM    221  HB1 ASP    12      34.970  35.840  14.860  1.00  0.00           H
ATOM    222  HB2 ASP    12      36.500  36.270  15.550  1.00  0.00           H
ATOM    223  CG  ASP    12      36.590  34.450  14.570  1.00  0.00           C
ATOM    224  OD1 ASP    12      36.780  34.730  13.360  1.00  0.00           O
ATOM    225  OD2 ASP    12      37.080  33.460  15.150  1.00  0.00           O
ATOM    226  C   ASP    12      34.920  36.180  17.520  1.00  0.00           C
ATOM    227  O   ASP    12      35.710  36.650  18.330  1.00  0.00           O
ATOM    228  N   MET    13      33.680  36.630  17.290  1.00  0.00           N
ATOM    229  H   MET    13      33.110  36.220  16.570  1.00  0.00           H
ATOM    230  CA  MET    13      33.170  37.690  18.140  1.00  0.00           C
ATOM    231  HA  MET    13      33.920  38.470  18.100  1.00  0.00           H
ATOM    232  CB  MET    13      31.840  38.160  17.540  1.00  0.00           C
ATOM    233  HB1 MET    13      31.740  38.000  16.460  1.00  0.00           H
ATOM    234  HB2 MET    13      30.950  37.600  17.820  1.00  0.00           H
ATOM    235  CG  MET    13      31.680  39.680  17.550  1.00  0.00           C
ATOM    236  HG1 MET    13      31.270  40.020  18.500  1.00  0.00           H
ATOM    237  HG2 MET    13      32.610  40.240  17.470  1.00  0.00           H
ATOM    238  SD  MET    13      30.490  40.350  16.370  1.00  0.00           S
ATOM    239  CE  MET    13      30.510  42.090  16.870  1.00  0.00           C
ATOM    240  HE1 MET    13      31.420  42.580  16.550  1.00  0.00           H
ATOM    241  HE2 MET    13      29.560  42.580  16.650  1.00  0.00           H
ATOM    242  HE3 MET    13      30.600  42.030  17.960  1.00  0.00           H
ATOM    243  C   MET    13      33.000  37.290  19.600  1.00  0.00           C
ATOM    244  O   MET    13      32.970  38.190  20.430  1.00  0.00           O
ATOM    245  N   ASN    14      32.840  36.000  19.920  1.00  0.00           N
ATOM    246  H   ASN    14      33.050  35.340  19.180  1.00  0.00           H
ATOM    247  CA  ASN    14      32.870  35.510  21.280  1.00  0.00           C
ATOM    248  HA  ASN    14      32.580  36.280  21.990  1.00  0.00           H
ATOM    249  CB  ASN    14      31.860  34.360  21.330  1.00  0.00           C
ATOM    250  HB1 ASN    14      30.930  34.810  21.000  1.00  0.00           H
ATOM    251  HB2 ASN    14      31.960  33.640  20.520  1.00  0.00           H
ATOM    252  CG  ASN    14      31.460  33.750  22.670  1.00  0.00           C
ATOM    253  OD1 ASN    14      30.990  34.370  23.620  1.00  0.00           O
ATOM    254  ND2 ASN    14      31.850  32.480  22.830  1.00  0.00           N
ATOM    255 1HD2 ASN    14      32.350  32.000  22.100  1.00  0.00           H
ATOM    256 2HD2 ASN    14      31.650  32.010  23.700  1.00  0.00           H
ATOM    257  C   ASN    14      34.250  35.140  21.800  1.00  0.00           C
ATOM    258  O   ASN    14      34.370  34.800  22.980  1.00  0.00           O
ATOM    259  N   GLY    15      35.310  35.400  21.040  1.00  0.00           N
ATOM    260  H   GLY    15      35.160  35.860  20.150  1.00  0.00           H
ATOM    261  CA  GLY    15      36.670  35.040  21.390  1.00  0.00           C
ATOM    262  HA1 GLY    15      36.810  34.540  22.350  1.00  0.00           H
ATOM    263  HA2 GLY    15      37.040  34.400  20.580  1.00  0.00           H
ATOM    264  C   GLY    15      37.530  36.290  21.330  1.00  0.00           C
ATOM    265  O   GLY    15      38.120  36.630  22.360  1.00  0.00           O
ATOM    266  N   LEU    16      37.700  36.940  20.180  1.00  0.00           N
ATOM    267  H   LEU    16      37.100  36.720  19.400  1.00  0.00           H
ATOM    268  CA  LEU    16      38.690  37.990  20.050  1.00  0.00           C
ATOM    269  HA  LEU    16      39.600  37.690  20.570  1.00  0.00           H
ATOM    270  CB  LEU    16      39.010  38.100  18.560  1.00  0.00           C
ATOM    271  HB1 LEU    16      38.110  38.540  18.140  1.00  0.00           H
ATOM    272  HB2 LEU    16      39.870  38.760  18.470  1.00  0.00           H
ATOM    273  CG  LEU    16      39.420  36.780  17.910  1.00  0.00           C
ATOM    274  HG  LEU    16      38.690  36.000  18.110  1.00  0.00           H
ATOM    275  CD1 LEU    16      39.420  36.970  16.390  1.00  0.00           C
ATOM    276 1HD1 LEU    16      38.480  37.460  16.130  1.00  0.00           H
ATOM    277 2HD1 LEU    16      40.280  37.610  16.250  1.00  0.00           H
ATOM    278 3HD1 LEU    16      39.570  36.050  15.820  1.00  0.00           H
ATOM    279  CD2 LEU    16      40.710  36.310  18.580  1.00  0.00           C
ATOM    280 1HD2 LEU    16      41.200  35.430  18.160  1.00  0.00           H
ATOM    281 2HD2 LEU    16      41.450  37.110  18.650  1.00  0.00           H
ATOM    282 3HD2 LEU    16      40.500  35.960  19.590  1.00  0.00           H
ATOM    283  C   LEU    16      38.360  39.310  20.740  1.00  0.00           C
ATOM    284  O   LEU    16      39.290  39.950  21.200  1.00  0.00           O
ATOM    285  N   GLU    17      37.060  39.600  20.830  1.00  0.00           N
ATOM    286  H   GLU    17      36.390  39.090  20.270  1.00  0.00           H
ATOM    287  CA  GLU    17      36.490  40.680  21.620  1.00  0.00           C
ATOM    288  HA  GLU    17      36.900  41.640  21.320  1.00  0.00           H
ATOM    289  CB  GLU    17      34.980  40.790  21.390  1.00  0.00           C
ATOM    290  HB1 GLU    17      34.510  39.800  21.410  1.00  0.00           H
ATOM    291  HB2 GLU    17      34.490  41.400  22.150  1.00  0.00           H
ATOM    292  CG  GLU    17      34.600  41.390  20.040  1.00  0.00           C
ATOM    293  HG1 GLU    17      35.280  41.110  19.240  1.00  0.00           H
ATOM    294  HG2 GLU    17      33.640  41.020  19.680  1.00  0.00           H
ATOM    295  CD  GLU    17      34.610  42.920  20.060  1.00  0.00           C
ATOM    296  OE1 GLU    17      33.850  43.560  20.810  1.00  0.00           O
ATOM    297  OE2 GLU    17      35.320  43.540  19.230  1.00  0.00           O
ATOM    298  C   GLU    17      36.870  40.640  23.090  1.00  0.00           C
ATOM    299  O   GLU    17      36.980  41.680  23.730  1.00  0.00           O
ATOM    300  N   VAL    18      36.840  39.420  23.650  1.00  0.00           N
ATOM    301  H   VAL    18      36.670  38.620  23.060  1.00  0.00           H
ATOM    302  CA  VAL    18      37.050  39.170  25.060  1.00  0.00           C
ATOM    303  HA  VAL    18      36.360  39.760  25.670  1.00  0.00           H
ATOM    304  CB  VAL    18      36.590  37.720  25.270  1.00  0.00           C
ATOM    305  HB  VAL    18      37.250  36.990  24.790  1.00  0.00           H
ATOM    306  CG1 VAL    18      36.520  37.460  26.780  1.00  0.00           C
ATOM    307 1HG1 VAL    18      36.300  36.430  27.030  1.00  0.00           H
ATOM    308 2HG1 VAL    18      37.510  37.550  27.220  1.00  0.00           H
ATOM    309 3HG1 VAL    18      35.910  38.210  27.280  1.00  0.00           H
ATOM    310  CG2 VAL    18      35.160  37.380  24.870  1.00  0.00           C
ATOM    311 1HG2 VAL    18      34.450  38.150  25.200  1.00  0.00           H
ATOM    312 2HG2 VAL    18      35.030  37.260  23.800  1.00  0.00           H
ATOM    313 3HG2 VAL    18      34.770  36.450  25.290  1.00  0.00           H
ATOM    314  C   VAL    18      38.510  39.330  25.460  1.00  0.00           C
ATOM    315  O   VAL    18      38.760  39.890  26.520  1.00  0.00           O
ATOM    316  N   LEU    19      39.450  38.950  24.600  1.00  0.00           N
ATOM    317  H   LEU    19      39.120  38.320  23.880  1.00  0.00           H
ATOM    318  CA  LEU    19      40.830  39.380  24.690  1.00  0.00           C
ATOM    319  HA  LEU    19      41.170  39.180  25.700  1.00  0.00           H
ATOM    320  CB  LEU    19      41.650  38.500  23.730  1.00  0.00           C
ATOM    321  HB1 LEU    19      41.360  38.720  22.710  1.00  0.00           H
ATOM    322  HB2 LEU    19      42.710  38.710  23.870  1.00  0.00           H
ATOM    323  CG  LEU    19      41.560  37.000  24.040  1.00  0.00           C
ATOM    324  HG  LEU    19      40.530  36.730  23.830  1.00  0.00           H
ATOM    325  CD1 LEU    19      42.470  36.120  23.180  1.00  0.00           C
ATOM    326 1HD1 LEU    19      43.520  36.310  23.420  1.00  0.00           H
ATOM    327 2HD1 LEU    19      42.290  35.080  23.450  1.00  0.00           H
ATOM    328 3HD1 LEU    19      42.390  36.260  22.110  1.00  0.00           H
ATOM    329  CD2 LEU    19      41.840  36.670  25.500  1.00  0.00           C
ATOM    330 1HD2 LEU    19      42.690  37.280  25.810  1.00  0.00           H
ATOM    331 2HD2 LEU    19      41.000  36.930  26.140  1.00  0.00           H
ATOM    332 3HD2 LEU    19      42.060  35.610  25.630  1.00  0.00           H
ATOM    333  C   LEU    19      41.060  40.860  24.430  1.00  0.00           C
ATOM    334  O   LEU    19      41.890  41.370  25.170  1.00  0.00           O
ATOM    335  N   MET    20      40.280  41.540  23.580  1.00  0.00           N
ATOM    336  H   MET    20      39.540  41.080  23.060  1.00  0.00           H
ATOM    337  CA  MET    20      40.360  42.970  23.400  1.00  0.00           C
ATOM    338  HA  MET    20      41.400  43.210  23.180  1.00  0.00           H
ATOM    339  CB  MET    20      39.420  43.400  22.280  1.00  0.00           C
ATOM    340  HB1 MET    20      39.850  42.800  21.470  1.00  0.00           H
ATOM    341  HB2 MET    20      38.360  43.220  22.460  1.00  0.00           H
ATOM    342  CG  MET    20      39.360  44.890  21.960  1.00  0.00           C
ATOM    343  HG1 MET    20      39.020  45.560  22.750  1.00  0.00           H
ATOM    344  HG2 MET    20      40.400  45.210  21.860  1.00  0.00           H
ATOM    345  SD  MET    20      38.410  45.130  20.440  1.00  0.00           S
ATOM    346  CE  MET    20      39.720  44.830  19.220  1.00  0.00           C
ATOM    347  HE1 MET    20      39.360  45.130  18.230  1.00  0.00           H
ATOM    348  HE2 MET    20      40.670  45.320  19.440  1.00  0.00           H
ATOM    349  HE3 MET    20      39.800  43.740  19.210  1.00  0.00           H
ATOM    350  C   MET    20      39.870  43.760  24.610  1.00  0.00           C
ATOM    351  O   MET    20      40.450  44.810  24.900  1.00  0.00           O
ATOM    352  N   GLU    21      38.890  43.300  25.380  1.00  0.00           N
ATOM    353  H   GLU    21      38.300  42.520  25.150  1.00  0.00           H
ATOM    354  CA  GLU    21      38.430  43.860  26.640  1.00  0.00           C
ATOM    355  HA  GLU    21      38.190  44.910  26.480  1.00  0.00           H
ATOM    356  CB  GLU    21      37.110  43.240  27.100  1.00  0.00           C
ATOM    357  HB1 GLU    21      37.170  42.210  26.740  1.00  0.00           H
ATOM    358  HB2 GLU    21      37.150  43.300  28.190  1.00  0.00           H
ATOM    359  CG  GLU    21      35.810  43.740  26.470  1.00  0.00           C
ATOM    360  HG1 GLU    21      36.160  43.980  25.470  1.00  0.00           H
ATOM    361  HG2 GLU    21      35.080  42.930  26.380  1.00  0.00           H
ATOM    362  CD  GLU    21      35.260  44.930  27.240  1.00  0.00           C
ATOM    363  OE1 GLU    21      34.980  45.920  26.530  1.00  0.00           O
ATOM    364  OE2 GLU    21      35.080  44.780  28.470  1.00  0.00           O
ATOM    365  C   GLU    21      39.520  43.700  27.680  1.00  0.00           C
ATOM    366  O   GLU    21      39.920  44.640  28.360  1.00  0.00           O
ATOM    367  N   TRP    22      40.060  42.480  27.770  1.00  0.00           N
ATOM    368  H   TRP    22      39.800  41.830  27.050  1.00  0.00           H
ATOM    369  CA  TRP    22      41.100  42.080  28.700  1.00  0.00           C
ATOM    370  HA  TRP    22      40.640  42.100  29.690  1.00  0.00           H
ATOM    371  CB  TRP    22      41.500  40.620  28.440  1.00  0.00           C
ATOM    372  HB1 TRP    22      40.680  40.000  28.800  1.00  0.00           H
ATOM    373  HB2 TRP    22      41.500  40.470  27.360  1.00  0.00           H
ATOM    374  CG  TRP    22      42.730  40.020  29.020  1.00  0.00           C
ATOM    375  CD1 TRP    22      43.770  39.460  28.360  1.00  0.00           C
ATOM    376  HD1 TRP    22      43.800  39.430  27.280  1.00  0.00           H
ATOM    377  CD2 TRP    22      43.010  39.750  30.430  1.00  0.00           C
ATOM    378  NE1 TRP    22      44.630  38.880  29.270  1.00  0.00           N
ATOM    379  HE1 TRP    22      45.490  38.400  29.060  1.00  0.00           H
ATOM    380  CE2 TRP    22      44.230  39.050  30.580  1.00  0.00           C
ATOM    381  CE3 TRP    22      42.360  40.200  31.600  1.00  0.00           C
ATOM    382  HE3 TRP    22      41.410  40.710  31.560  1.00  0.00           H
ATOM    383  CZ2 TRP    22      44.800  38.710  31.810  1.00  0.00           C
ATOM    384  HZ2 TRP    22      45.680  38.090  31.940  1.00  0.00           H
ATOM    385  CZ3 TRP    22      42.920  39.860  32.830  1.00  0.00           C
ATOM    386  HZ3 TRP    22      42.520  40.210  33.760  1.00  0.00           H
ATOM    387  CH2 TRP    22      44.110  39.120  32.960  1.00  0.00           C
ATOM    388  HH2 TRP    22      44.490  38.780  33.910  1.00  0.00           H
ATOM    389  C   TRP    22      42.330  42.970  28.710  1.00  0.00           C
ATOM    390  O   TRP    22      42.840  43.350  29.760  1.00  0.00           O
ATOM    391  N   LEU    23      42.790  43.350  27.520  1.00  0.00           N
ATOM    392  H   LEU    23      42.380  42.980  26.670  1.00  0.00           H
ATOM    393  CA  LEU    23      43.910  44.260  27.410  1.00  0.00           C
ATOM    394  HA  LEU    23      44.710  43.810  28.000  1.00  0.00           H
ATOM    395  CB  LEU    23      44.350  44.480  25.970  1.00  0.00           C
ATOM    396  HB1 LEU    23      43.510  44.900  25.410  1.00  0.00           H
ATOM    397  HB2 LEU    23      45.110  45.260  25.960  1.00  0.00           H
ATOM    398  CG  LEU    23      44.970  43.260  25.270  1.00  0.00           C
ATOM    399  HG  LEU    23      44.490  42.300  25.460  1.00  0.00           H
ATOM    400  CD1 LEU    23      44.970  43.430  23.750  1.00  0.00           C
ATOM    401 1HD1 LEU    23      45.390  42.500  23.370  1.00  0.00           H
ATOM    402 2HD1 LEU    23      43.910  43.450  23.510  1.00  0.00           H
ATOM    403 3HD1 LEU    23      45.490  44.330  23.420  1.00  0.00           H
ATOM    404  CD2 LEU    23      46.430  43.040  25.640  1.00  0.00           C
ATOM    405 1HD2 LEU    23      46.700  42.950  26.690  1.00  0.00           H
ATOM    406 2HD2 LEU    23      46.790  42.110  25.180  1.00  0.00           H
ATOM    407 3HD2 LEU    23      46.960  43.870  25.170  1.00  0.00           H
ATOM    408  C   LEU    23      43.720  45.640  28.020  1.00  0.00           C
ATOM    409  O   LEU    23      44.670  46.240  28.520  1.00  0.00           O
ATOM    410  N   LYS    24      42.480  46.140  28.000  1.00  0.00           N
ATOM    411  H   LYS    24      41.700  45.700  27.530  1.00  0.00           H
ATOM    412  CA  LYS    24      42.090  47.470  28.420  1.00  0.00           C
ATOM    413  HA  LYS    24      42.890  48.220  28.370  1.00  0.00           H
ATOM    414  CB  LYS    24      41.010  48.100  27.540  1.00  0.00           C
ATOM    415  HB1 LYS    24      40.100  47.530  27.680  1.00  0.00           H
ATOM    416  HB2 LYS    24      40.700  49.100  27.860  1.00  0.00           H
ATOM    417  CG  LYS    24      41.390  48.120  26.060  1.00  0.00           C
ATOM    418  HG1 LYS    24      42.400  48.550  26.010  1.00  0.00           H
ATOM    419  HG2 LYS    24      41.510  47.090  25.750  1.00  0.00           H
ATOM    420  CD  LYS    24      40.370  48.870  25.210  1.00  0.00           C
ATOM    421  HD1 LYS    24      40.080  49.670  25.890  1.00  0.00           H
ATOM    422  HD2 LYS    24      40.830  49.400  24.370  1.00  0.00           H
ATOM    423  CE  LYS    24      39.140  48.020  24.870  1.00  0.00           C
ATOM    424  HE1 LYS    24      39.440  47.080  24.420  1.00  0.00           H
ATOM    425  HE2 LYS    24      38.610  47.750  25.790  1.00  0.00           H
ATOM    426  NZ  LYS    24      38.300  48.680  23.850  1.00  0.00           N
ATOM    427  HZ1 LYS    24      38.190  49.630  24.170  1.00  0.00           H
ATOM    428  HZ2 LYS    24      38.720  48.610  22.940  1.00  0.00           H
ATOM    429  HZ3 LYS    24      37.470  48.120  23.750  1.00  0.00           H
ATOM    430  C   LYS    24      41.510  47.410  29.830  1.00  0.00           C
ATOM    431  O   LYS    24      40.860  48.330  30.320  1.00  0.00           O
ATOM    432  N   THR    25      41.800  46.290  30.490  1.00  0.00           N
ATOM    433  H   THR    25      42.460  45.670  30.040  1.00  0.00           H
ATOM    434  CA  THR    25      41.560  46.050  31.900  1.00  0.00           C
ATOM    435  HA  THR    25      41.550  47.010  32.420  1.00  0.00           H
ATOM    436  CB  THR    25      40.200  45.360  32.070  1.00  0.00           C
ATOM    437  HB  THR    25      40.010  44.960  33.060  1.00  0.00           H
ATOM    438  OG1 THR    25      39.930  44.330  31.140  1.00  0.00           O
ATOM    439  HG1 THR    25      40.400  44.590  30.360  1.00  0.00           H
ATOM    440  CG2 THR    25      39.040  46.350  31.940  1.00  0.00           C
ATOM    441 1HG2 THR    25      39.200  47.170  32.640  1.00  0.00           H
ATOM    442 2HG2 THR    25      38.930  46.870  30.990  1.00  0.00           H
ATOM    443 3HG2 THR    25      38.120  45.800  32.140  1.00  0.00           H
ATOM    444  C   THR    25      42.770  45.490  32.630  1.00  0.00           C
ATOM    445  O   THR    25      42.710  44.580  33.450  1.00  0.00           O
ATOM    446  N   SER    26      43.990  46.000  32.430  1.00  0.00           N
ATOM    447  H   SER    26      44.090  46.920  32.030  1.00  0.00           H
ATOM    448  CA  SER    26      45.280  45.510  32.870  1.00  0.00           C
ATOM    449  HA  SER    26      45.120  44.870  33.740  1.00  0.00           H
ATOM    450  CB  SER    26      45.820  44.500  31.860  1.00  0.00           C
ATOM    451  HB1 SER    26      45.770  44.960  30.870  1.00  0.00           H
ATOM    452  HB2 SER    26      46.860  44.230  31.990  1.00  0.00           H
ATOM    453  OG  SER    26      45.130  43.260  31.910  1.00  0.00           O
ATOM    454  HG  SER    26      44.200  43.340  31.780  1.00  0.00           H
ATOM    455  C   SER    26      46.070  46.800  33.090  1.00  0.00           C
ATOM    456  O1  SER    26      45.430  47.840  33.340  1.00  0.00           O
ATOM    457  O2  SER    26      47.310  46.840  33.040  1.00  0.00           O
TER
ENDMDL
REMARK    GENERATED BY TRJCONV
TITLE     Protein in water t= 400.00000 step= 200000
REMARK    THIS IS A SIMULATION BOX
CRYST1   50.000   50.000   50.000  60.00  60.00  90.00 P 1           1
MODEL        3
ATOM      1  N   ARG     1      37.330  37.520   3.540  1.00  0.00           N
ATOM      2  H1  ARG     1      37.890  37.930   4.280  1.00  0.00           H
ATOM      3  H2  ARG     1      37.610  37.680   2.580  1.00  0.00           H
ATOM      4  H3  ARG     1      36.410  37.930   3.590  1.00  0.00           H
ATOM      5  CA  ARG     1      37.290  36.060   3.650  1.00  0.00           C
ATOM      6  HA  ARG     1      36.830  35.690   2.740  1.00  0.00           H
ATOM      7  CB  ARG     1      38.670  35.430   3.890  1.00  0.00           C
ATOM      8  HB1 ARG     1      39.440  36.060   3.440  1.00  0.00           H
ATOM      9  HB2 ARG     1      38.930  35.430   4.940  1.00  0.00           H
ATOM     10  CG  ARG     1      38.810  34.030   3.290  1.00  0.00           C
ATOM     11  HG1 ARG     1      37.910  33.470   3.550  1.00  0.00           H
ATOM     12  HG2 ARG     1      38.870  34.010   2.210  1.00  0.00           H
ATOM     13  CD  ARG     1      39.960  33.220   3.890  1.00  0.00           C
ATOM     14  HD1 ARG     1      39.730  33.190   4.950  1.00  0.00           H
ATOM     15  HD2 ARG     1      39.890  32.200   3.510  1.00  0.00           H
ATOM     16  NE  ARG     1      41.240  33.860   3.580  1.00  0.00           N
ATOM     17  HE  ARG     1      41.300  34.150   2.620  1.00  0.00           H
ATOM     18  CZ  ARG     1      42.250  34.080   4.430  1.00  0.00           C
ATOM     19  NH1 ARG     1      42.310  33.850   5.750  1.00  0.00           N
ATOM     20 1HH1 ARG     1      41.480  33.550   6.250  1.00  0.00           H
ATOM     21 2HH1 ARG     1      43.120  33.900   6.350  1.00  0.00           H
ATOM     22  NH2 ARG     1      43.320  34.620   3.830  1.00  0.00           N
ATOM     23 1HH2 ARG     1      43.400  34.770   2.830  1.00  0.00           H
ATOM     24 2HH2 ARG     1      44.050  35.040   4.380  1.00  0.00           H
ATOM     25  C   ARG     1      36.300  35.600   4.720  1.00  0.00           C
ATOM     26  O   ARG     1      35.410  34.820   4.430  1.00  0.00           O
ATOM     27  N   SER     2      36.540  36.110   5.930  1.00  0.00           N
ATOM     28  H   SER     2      37.300  36.760   6.060  1.00  0.00           H
ATOM     29  CA  SER     2      36.020  35.760   7.240  1.00  0.00           C
ATOM     30  HA  SER     2      36.160  34.690   7.360  1.00  0.00           H
ATOM     31  CB  SER     2      36.980  36.520   8.160  1.00  0.00           C
ATOM     32  HB1 SER     2      37.010  37.590   7.940  1.00  0.00           H
ATOM     33  HB2 SER     2      36.700  36.440   9.210  1.00  0.00           H
ATOM     34  OG  SER     2      38.260  35.950   7.950  1.00  0.00           O
ATOM     35  HG  SER     2      38.270  35.060   8.270  1.00  0.00           H
ATOM     36  C   SER     2      34.580  36.140   7.560  1.00  0.00           C
ATOM     37  O   SER     2      34.000  35.500   8.430  1.00  0.00           O
ATOM     38  N   LEU     3      33.950  36.910   6.660  1.00  0.00           N
ATOM     39  H   LEU     3      34.550  37.360   5.990  1.00  0.00           H
ATOM     40  CA  LEU     3      32.540  37.180   6.490  1.00  0.00           C
ATOM     41  HA  LEU     3      32.250  37.750   7.380  1.00  0.00           H
ATOM     42  CB  LEU     3      32.370  37.920   5.160  1.00  0.00           C
ATOM     43  HB1 LEU     3      32.850  37.330   4.380  1.00  0.00           H
ATOM     44  HB2 LEU     3      31.320  37.920   4.880  1.00  0.00           H
ATOM     45  CG  LEU     3      32.760  39.400   5.060  1.00  0.00           C
ATOM     46  HG  LEU     3      33.670  39.450   5.650  1.00  0.00           H
ATOM     47  CD1 LEU     3      32.850  39.770   3.580  1.00  0.00           C
ATOM     48 1HD1 LEU     3      33.720  39.270   3.140  1.00  0.00           H
ATOM     49 2HD1 LEU     3      32.000  39.380   3.020  1.00  0.00           H
ATOM     50 3HD1 LEU     3      32.720  40.850   3.510  1.00  0.00           H
ATOM     51  CD2 LEU     3      31.710  40.230   5.800  1.00  0.00           C
ATOM     52 1HD2 LEU     3      31.820  41.310   5.670  1.00  0.00           H
ATOM     53 2HD2 LEU     3      30.690  40.000   5.490  1.00  0.00           H
ATOM     54 3HD2 LEU     3      31.700  40.080   6.880  1.00  0.00           H
ATOM     55  C   LEU     3      31.690  35.920   6.480  1.00  0.00           C
ATOM     56  O   LEU     3      30.700  35.800   7.190  1.00  0.00           O
ATOM     57  N   LYS     4      32.290  34.900   5.860  1.00  0.00           N
ATOM     58  H   LYS     4      33.220  35.030   5.490  1.00  0.00           H
ATOM     59  CA  LYS     4      31.740  33.560   5.720  1.00  0.00           C
ATOM     60  HA  LYS     4      30.690  33.650   5.450  1.00  0.00           H
ATOM     61  CB  LYS     4      32.500  32.820   4.620  1.00  0.00           C
ATOM     62  HB1 LYS     4      32.800  33.500   3.830  1.00  0.00           H
ATOM     63  HB2 LYS     4      33.430  32.450   5.060  1.00  0.00           H
ATOM     64  CG  LYS     4      31.640  31.840   3.830  1.00  0.00           C
ATOM     65  HG1 LYS     4      31.120  31.150   4.500  1.00  0.00           H
ATOM     66  HG2 LYS     4      30.850  32.510   3.490  1.00  0.00           H
ATOM     67  CD  LYS     4      32.350  31.230   2.620  1.00  0.00           C
ATOM     68  HD1 LYS     4      32.900  31.940   1.990  1.00  0.00           H
ATOM     69  HD2 LYS     4      33.080  30.510   2.990  1.00  0.00           H
ATOM     70  CE  LYS     4      31.270  30.570   1.780  1.00  0.00           C
ATOM     71  HE1 LYS     4      31.060  29.620   2.290  1.00  0.00           H
ATOM     72  HE2 LYS     4      30.370  31.180   1.730  1.00  0.00           H
ATOM     73  NZ  LYS     4      31.800  30.190   0.470  1.00  0.00           N
ATOM     74  HZ1 LYS     4      32.400  29.370   0.510  1.00  0.00           H
ATOM     75  HZ2 LYS     4      31.090  30.190  -0.255  1.00  0.00           H
ATOM     76  HZ3 LYS     4      32.450  30.940   0.270  1.00  0.00           H
ATOM     77  C   LYS     4      31.680  32.760   7.010  1.00  0.00           C
ATOM     78  O   LYS     4      31.010  31.730   7.050  1.00  0.00           O
ATOM     79  N   ARG     5      32.500  33.050   8.030  1.00  0.00           N
ATOM     80  H   ARG     5      33.000  33.920   7.990  1.00  0.00           H
ATOM     81  CA  ARG     5      32.740  32.310   9.250  1.00  0.00           C
ATOM     82  HA  ARG     5      31.940  31.570   9.290  1.00  0.00           H
ATOM     83  CB  ARG     5      34.150  31.720   9.240  1.00  0.00           C
ATOM     84  HB1 ARG     5      34.850  32.470   9.590  1.00  0.00           H
ATOM     85  HB2 ARG     5      34.220  30.970  10.040  1.00  0.00           H
ATOM     86  CG  ARG     5      34.640  30.990   7.990  1.00  0.00           C
ATOM     87  HG1 ARG     5      34.690  31.660   7.130  1.00  0.00           H
ATOM     88  HG2 ARG     5      35.660  30.690   8.230  1.00  0.00           H
ATOM     89  CD  ARG     5      33.800  29.740   7.700  1.00  0.00           C
ATOM     90  HD1 ARG     5      34.260  28.940   8.280  1.00  0.00           H
ATOM     91  HD2 ARG     5      32.770  29.840   8.050  1.00  0.00           H
ATOM     92  NE  ARG     5      33.780  29.340   6.300  1.00  0.00           N
ATOM     93  HE  ARG     5      34.640  29.580   5.810  1.00  0.00           H
ATOM     94  CZ  ARG     5      32.800  28.650   5.700  1.00  0.00           C
ATOM     95  NH1 ARG     5      31.630  28.500   6.340  1.00  0.00           N
ATOM     96 1HH1 ARG     5      31.450  28.960   7.220  1.00  0.00           H
ATOM     97 2HH1 ARG     5      30.900  27.900   6.000  1.00  0.00           H
ATOM     98  NH2 ARG     5      33.020  28.010   4.540  1.00  0.00           N
ATOM     99 1HH2 ARG     5      33.910  28.070   4.060  1.00  0.00           H
ATOM    100 2HH2 ARG     5      32.420  27.320   4.120  1.00  0.00           H
ATOM    101  C   ARG     5      32.360  33.130  10.480  1.00  0.00           C
ATOM    102  O   ARG     5      33.080  33.330  11.460  1.00  0.00           O
ATOM    103  N   TRP     6      31.210  33.790  10.400  1.00  0.00           N
ATOM    104  H   TRP     6      30.640  33.820   9.570  1.00  0.00           H
ATOM    105  CA  TRP     6      30.690  34.730  11.380  1.00  0.00           C
ATOM    106  HA  TRP     6      31.420  35.530  11.500  1.00  0.00           H
ATOM    107  CB  TRP     6      29.360  35.240  10.820  1.00  0.00           C
ATOM    108  HB1 TRP     6      29.310  35.110   9.740  1.00  0.00           H
ATOM    109  HB2 TRP     6      28.520  34.680  11.230  1.00  0.00           H
ATOM    110  CG  TRP     6      29.180  36.720  10.900  1.00  0.00           C
ATOM    111  CD1 TRP     6      28.190  37.310  11.600  1.00  0.00           C
ATOM    112  HD1 TRP     6      27.360  36.720  11.980  1.00  0.00           H
ATOM    113  CD2 TRP     6      30.130  37.770  10.530  1.00  0.00           C
ATOM    114  NE1 TRP     6      28.420  38.670  11.490  1.00  0.00           N
ATOM    115  HE1 TRP     6      27.660  39.290  11.730  1.00  0.00           H
ATOM    116  CE2 TRP     6      29.650  39.020  10.980  1.00  0.00           C
ATOM    117  CE3 TRP     6      31.420  37.760   9.980  1.00  0.00           C
ATOM    118  HE3 TRP     6      31.940  36.870   9.660  1.00  0.00           H
ATOM    119  CZ2 TRP     6      30.420  40.200  10.940  1.00  0.00           C
ATOM    120  HZ2 TRP     6      29.960  41.110  11.290  1.00  0.00           H
ATOM    121  CZ3 TRP     6      32.200  38.930   9.910  1.00  0.00           C
ATOM    122  HZ3 TRP     6      33.070  38.820   9.280  1.00  0.00           H
ATOM    123  CH2 TRP     6      31.680  40.150  10.340  1.00  0.00           C
ATOM    124  HH2 TRP     6      32.150  41.120  10.220  1.00  0.00           H
ATOM    125  C   TRP     6      30.530  34.110  12.760  1.00  0.00           C
ATOM    126  O   TRP     6      30.690  34.840  13.740  1.00  0.00           O
ATOM    127  N   LEU     7      30.400  32.780  12.830  1.00  0.00           N
ATOM    128  H   LEU     7      30.260  32.320  11.940  1.00  0.00           H
ATOM    129  CA  LEU     7      30.560  31.980  14.030  1.00  0.00           C
ATOM    130  HA  LEU     7      29.830  32.410  14.720  1.00  0.00           H
ATOM    131  CB  LEU     7      30.440  30.500  13.690  1.00  0.00           C
ATOM    132  HB1 LEU     7      31.140  30.350  12.860  1.00  0.00           H
ATOM    133  HB2 LEU     7      30.790  29.900  14.530  1.00  0.00           H
ATOM    134  CG  LEU     7      29.010  30.100  13.320  1.00  0.00           C
ATOM    135  HG  LEU     7      28.570  30.870  12.680  1.00  0.00           H
ATOM    136  CD1 LEU     7      28.880  28.940  12.340  1.00  0.00           C
ATOM    137 1HD1 LEU     7      29.020  28.050  12.960  1.00  0.00           H
ATOM    138 2HD1 LEU     7      27.890  29.010  11.880  1.00  0.00           H
ATOM    139 3HD1 LEU     7      29.530  29.020  11.470  1.00  0.00           H
ATOM    140  CD2 LEU     7      28.210  29.820  14.590  1.00  0.00           C
ATOM    141 1HD2 LEU     7      27.200  29.560  14.270  1.00  0.00           H
ATOM    142 2HD2 LEU     7      28.530  28.920  15.120  1.00  0.00           H
ATOM    143 3HD2 LEU     7      28.160  30.650  15.290  1.00  0.00           H
ATOM    144  C   LEU     7      31.810  32.140  14.880  1.00  0.00           C
ATOM    145  O   LEU     7      31.790  32.030  16.100  1.00  0.00           O
ATOM    146  N   LYS     8      32.920  32.530  14.240  1.00  0.00           N
ATOM    147  H   LYS     8      32.740  32.660  13.250  1.00  0.00           H
ATOM    148  CA  LYS     8      34.160  32.940  14.870  1.00  0.00           C
ATOM    149  HA  LYS     8      34.210  32.240  15.710  1.00  0.00           H
ATOM    150  CB  LYS     8      35.270  32.660  13.870  1.00  0.00           C
ATOM    151  HB1 LYS     8      35.120  31.630  13.540  1.00  0.00           H
ATOM    152  HB2 LYS     8      35.250  33.280  12.970  1.00  0.00           H
ATOM    153  CG  LYS     8      36.670  32.930  14.440  1.00  0.00           C
ATOM    154  HG1 LYS     8      37.410  32.700  13.670  1.00  0.00           H
ATOM    155  HG2 LYS     8      36.740  33.990  14.680  1.00  0.00           H
ATOM    156  CD  LYS     8      36.950  32.170  15.730  1.00  0.00           C
ATOM    157  HD1 LYS     8      36.180  32.410  16.470  1.00  0.00           H
ATOM    158  HD2 LYS     8      36.850  31.110  15.500  1.00  0.00           H
ATOM    159  CE  LYS     8      38.340  32.540  16.240  1.00  0.00           C
ATOM    160  HE1 LYS     8      39.050  32.200  15.490  1.00  0.00           H
ATOM    161  HE2 LYS     8      38.410  33.600  16.520  1.00  0.00           H
ATOM    162  NZ  LYS     8      38.750  31.910  17.510  1.00  0.00           N
ATOM    163  HZ1 LYS     8      39.700  32.180  17.690  1.00  0.00           H
ATOM    164  HZ2 LYS     8      38.190  32.230  18.290  1.00  0.00           H
ATOM    165  HZ3 LYS     8      38.690  30.900  17.480  1.00  0.00           H
ATOM    166  C   LYS     8      34.180  34.440  15.150  1.00  0.00           C
ATOM    167  O   LYS     8      34.420  34.810  16.300  1.00  0.00           O
ATOM    168  N   VAL     9      33.920  35.300  14.160  1.00  0.00           N
ATOM    169  H   VAL     9      33.650  34.940  13.250  1.00  0.00           H
ATOM    170  CA  VAL     9      34.010  36.740  14.290  1.00  0.00           C
ATOM    171  HA  VAL     9      35.060  36.970  14.480  1.00  0.00           H
ATOM    172  CB  VAL     9      33.620  37.330  12.930  1.00  0.00           C
ATOM    173  HB  VAL     9      32.610  37.030  12.640  1.00  0.00           H
ATOM    174  CG1 VAL     9      33.560  38.860  12.910  1.00  0.00           C
ATOM    175 1HG1 VAL     9      33.960  39.290  12.000  1.00  0.00           H
ATOM    176 2HG1 VAL     9      32.610  39.330  13.200  1.00  0.00           H
ATOM    177 3HG1 VAL     9      34.420  39.200  13.490  1.00  0.00           H
ATOM    178  CG2 VAL     9      34.540  36.840  11.820  1.00  0.00           C
ATOM    179 1HG2 VAL     9      34.360  37.370  10.880  1.00  0.00           H
ATOM    180 2HG2 VAL     9      35.570  37.010  12.130  1.00  0.00           H
ATOM    181 3HG2 VAL     9      34.370  35.770  11.680  1.00  0.00           H
ATOM    182  C   VAL     9      33.210  37.290  15.460  1.00  0.00           C
ATOM    183  O   VAL     9      33.560  38.320  16.030  1.00  0.00           O
ATOM    184  N   ALA    10      32.100  36.620  15.790  1.00  0.00           N
ATOM    185  H   ALA    10      31.860  35.800  15.250  1.00  0.00           H
ATOM    186  CA  ALA    10      31.110  36.860  16.810  1.00  0.00           C
ATOM    187  HA  ALA    10      30.700  37.860  16.660  1.00  0.00           H
ATOM    188  CB  ALA    10      30.030  35.790  16.660  1.00  0.00           C
ATOM    189  HB1 ALA    10      30.460  34.800  16.520  1.00  0.00           H
ATOM    190  HB2 ALA    10      29.470  35.700  17.600  1.00  0.00           H
ATOM    191  HB3 ALA    10      29.410  35.900  15.770  1.00  0.00           H
ATOM    192  C   ALA    10      31.750  36.780  18.190  1.00  0.00           C
ATOM    193  O   ALA    10      31.690  37.730  18.960  1.00  0.00           O
ATOM    194  N   LYS    11      32.450  35.680  18.470  1.00  0.00           N
ATOM    195  H   LYS    11      32.540  35.100  17.650  1.00  0.00           H
ATOM    196  CA  LYS    11      33.230  35.420  19.660  1.00  0.00           C
ATOM    197  HA  LYS    11      32.540  35.690  20.460  1.00  0.00           H
ATOM    198  CB  LYS    11      33.550  33.930  19.580  1.00  0.00           C
ATOM    199  HB1 LYS    11      34.260  33.770  18.770  1.00  0.00           H
ATOM    200  HB2 LYS    11      34.080  33.750  20.510  1.00  0.00           H
ATOM    201  CG  LYS    11      32.450  32.860  19.630  1.00  0.00           C
ATOM    202  HG1 LYS    11      31.970  33.040  20.590  1.00  0.00           H
ATOM    203  HG2 LYS    11      31.810  33.030  18.760  1.00  0.00           H
ATOM    204  CD  LYS    11      32.920  31.410  19.560  1.00  0.00           C
ATOM    205  HD1 LYS    11      33.620  31.190  18.750  1.00  0.00           H
ATOM    206  HD2 LYS    11      33.380  31.230  20.540  1.00  0.00           H
ATOM    207  CE  LYS    11      31.750  30.440  19.460  1.00  0.00           C
ATOM    208  HE1 LYS    11      32.080  29.400  19.550  1.00  0.00           H
ATOM    209  HE2 LYS    11      31.080  30.560  20.310  1.00  0.00           H
ATOM    210  NZ  LYS    11      30.960  30.510  18.220  1.00  0.00           N
ATOM    211  HZ1 LYS    11      30.540  31.430  18.200  1.00  0.00           H
ATOM    212  HZ2 LYS    11      31.630  30.540  17.470  1.00  0.00           H
ATOM    213  HZ3 LYS    11      30.330  29.720  18.200  1.00  0.00           H
ATOM    214  C   LYS    11      34.530  36.200  19.830  1.00  0.00           C
ATOM    215  O   LYS    11      34.910  36.550  20.940  1.00  0.00           O
ATOM    216  N   ASP    12      35.240  36.430  18.720  1.00  0.00           N
ATOM    217  H   ASP    12      34.890  36.000  17.880  1.00  0.00           H
ATOM    218  CA  ASP    12      36.510  37.100  18.560  1.00  0.00           C
ATOM    219  HA  ASP    12      37.170  36.800  19.380  1.00  0.00           H
ATOM    220  CB  ASP    12      37.070  36.810  17.170  1.00  0.00           C
ATOM    221  HB1 ASP    12      36.960  35.750  16.940  1.00  0.00           H
ATOM    222  HB2 ASP    12      36.480  37.390  16.460  1.00  0.00           H
ATOM    223  CG  ASP    12      38.480  37.330  16.900  1.00  0.00           C
ATOM    224  OD1 ASP    12      38.660  38.100  15.930  1.00  0.00           O
ATOM    225  OD2 ASP    12      39.400  37.060  17.700  1.00  0.00           O
ATOM    226  C   ASP    12      36.370  38.590  18.830  1.00  0.00           C
ATOM    227  O   ASP    12      37.280  39.170  19.410  1.00  0.00           O
ATOM    228  N   MET    13      35.340  39.270  18.310  1.00  0.00           N
ATOM    229  H   MET    13      34.670  38.730  17.780  1.00  0.00           H
ATOM    230  CA  MET    13      34.960  40.610  18.700  1.00  0.00           C
ATOM    231  HA  MET    13      35.800  41.240  18.410  1.00  0.00           H
ATOM    232  CB  MET    13      33.710  40.960  17.880  1.00  0.00           C
ATOM    233  HB1 MET    13      33.750  40.670  16.830  1.00  0.00           H
ATOM    234  HB2 MET    13      32.860  40.410  18.290  1.00  0.00           H
ATOM    235  CG  MET    13      33.450  42.470  17.810  1.00  0.00           C
ATOM    236  HG1 MET    13      33.230  42.750  18.840  1.00  0.00           H
ATOM    237  HG2 MET    13      34.310  42.990  17.400  1.00  0.00           H
ATOM    238  SD  MET    13      32.050  42.950  16.770  1.00  0.00           S
ATOM    239  CE  MET    13      30.770  42.080  17.700  1.00  0.00           C
ATOM    240  HE1 MET    13      30.930  42.150  18.770  1.00  0.00           H
ATOM    241  HE2 MET    13      29.830  42.620  17.610  1.00  0.00           H
ATOM    242  HE3 MET    13      30.510  41.060  17.410  1.00  0.00           H
ATOM    243  C   MET    13      34.870  40.850  20.200  1.00  0.00           C
ATOM    244  O   MET    13      35.340  41.880  20.690  1.00  0.00           O
ATOM    245  N   ASN    14      34.250  39.940  20.940  1.00  0.00           N
ATOM    246  H   ASN    14      33.790  39.150  20.510  1.00  0.00           H
ATOM    247  CA  ASN    14      34.100  39.980  22.380  1.00  0.00           C
ATOM    248  HA  ASN    14      33.730  40.960  22.670  1.00  0.00           H
ATOM    249  CB  ASN    14      33.160  38.870  22.850  1.00  0.00           C
ATOM    250  HB1 ASN    14      32.280  38.950  22.210  1.00  0.00           H
ATOM    251  HB2 ASN    14      33.590  37.910  22.580  1.00  0.00           H
ATOM    252  CG  ASN    14      32.810  38.780  24.330  1.00  0.00           C
ATOM    253  OD1 ASN    14      33.240  37.880  25.040  1.00  0.00           O
ATOM    254  ND2 ASN    14      31.840  39.590  24.770  1.00  0.00           N
ATOM    255 1HD2 ASN    14      31.340  40.170  24.120  1.00  0.00           H
ATOM    256 2HD2 ASN    14      31.460  39.430  25.690  1.00  0.00           H
ATOM    257  C   ASN    14      35.450  39.800  23.070  1.00  0.00           C
ATOM    258  O   ASN    14      35.550  40.280  24.200  1.00  0.00           O
ATOM    259  N   GLY    15      36.400  39.090  22.460  1.00  0.00           N
ATOM    260  H   GLY    15      36.050  38.580  21.660  1.00  0.00           H
ATOM    261  CA  GLY    15      37.800  38.850  22.760  1.00  0.00           C
ATOM    262  HA1 GLY    15      37.840  38.320  23.720  1.00  0.00           H
ATOM    263  HA2 GLY    15      38.270  38.240  21.990  1.00  0.00           H
ATOM    264  C   GLY    15      38.640  40.090  23.020  1.00  0.00           C
ATOM    265  O   GLY    15      39.450  40.160  23.940  1.00  0.00           O
ATOM    266  N   LEU    16      38.410  41.080  22.150  1.00  0.00           N
ATOM    267  H   LEU    16      37.740  40.920  21.420  1.00  0.00           H
ATOM    268  CA  LEU    16      38.980  42.410  22.250  1.00  0.00           C
ATOM    269  HA  LEU    16      40.030  42.240  22.520  1.00  0.00           H
ATOM    270  CB  LEU    16      38.800  43.050  20.870  1.00  0.00           C
ATOM    271  HB1 LEU    16      37.760  43.130  20.570  1.00  0.00           H
ATOM    272  HB2 LEU    16      39.240  44.030  21.100  1.00  0.00           H
ATOM    273  CG  LEU    16      39.600  42.410  19.740  1.00  0.00           C
ATOM    274  HG  LEU    16      39.400  41.360  19.560  1.00  0.00           H
ATOM    275  CD1 LEU    16      39.360  43.080  18.380  1.00  0.00           C
ATOM    276 1HD1 LEU    16      39.410  44.170  18.480  1.00  0.00           H
ATOM    277 2HD1 LEU    16      40.040  42.800  17.580  1.00  0.00           H
ATOM    278 3HD1 LEU    16      38.340  42.820  18.120  1.00  0.00           H
ATOM    279  CD2 LEU    16      41.120  42.480  19.880  1.00  0.00           C
ATOM    280 1HD2 LEU    16      41.610  41.890  19.100  1.00  0.00           H
ATOM    281 2HD2 LEU    16      41.490  43.500  19.920  1.00  0.00           H
ATOM    282 3HD2 LEU    16      41.350  41.910  20.780  1.00  0.00           H
ATOM    283  C   LEU    16      38.360  43.280  23.330  1.00  0.00           C
ATOM    284  O   LEU    16      39.000  44.210  23.830  1.00  0.00           O
ATOM    285  N   GLU    17      37.090  43.100  23.690  1.00  0.00           N
ATOM    286  H   GLU    17      36.510  42.590  23.040  1.00  0.00           H
ATOM    287  CA  GLU    17      36.410  43.780  24.780  1.00  0.00           C
ATOM    288  HA  GLU    17      36.520  44.840  24.560  1.00  0.00           H
ATOM    289  CB  GLU    17      34.910  43.510  24.780  1.00  0.00           C
ATOM    290  HB1 GLU    17      34.820  42.440  24.980  1.00  0.00           H
ATOM    291  HB2 GLU    17      34.620  44.120  25.640  1.00  0.00           H
ATOM    292  CG  GLU    17      34.090  43.920  23.550  1.00  0.00           C
ATOM    293  HG1 GLU    17      34.620  43.600  22.660  1.00  0.00           H
ATOM    294  HG2 GLU    17      33.040  43.640  23.640  1.00  0.00           H
ATOM    295  CD  GLU    17      34.090  45.420  23.310  1.00  0.00           C
ATOM    296  OE1 GLU    17      33.160  46.100  23.790  1.00  0.00           O
ATOM    297  OE2 GLU    17      35.000  45.910  22.610  1.00  0.00           O
ATOM    298  C   GLU    17      37.030  43.420  26.120  1.00  0.00           C
ATOM    299  O   GLU    17      36.980  44.190  27.080  1.00  0.00           O
ATOM    300  N   VAL    18      37.700  42.270  26.280  1.00  0.00           N
ATOM    301  H   VAL    18      37.850  41.740  25.440  1.00  0.00           H
ATOM    302  CA  VAL    18      38.330  41.930  27.540  1.00  0.00           C
ATOM    303  HA  VAL    18      37.680  42.230  28.370  1.00  0.00           H
ATOM    304  CB  VAL    18      38.450  40.410  27.630  1.00  0.00           C
ATOM    305  HB  VAL    18      38.900  40.000  26.720  1.00  0.00           H
ATOM    306  CG1 VAL    18      39.360  40.010  28.790  1.00  0.00           C
ATOM    307 1HG1 VAL    18      40.400  40.310  28.630  1.00  0.00           H
ATOM    308 2HG1 VAL    18      38.970  40.630  29.590  1.00  0.00           H
ATOM    309 3HG1 VAL    18      39.250  38.930  28.900  1.00  0.00           H
ATOM    310  CG2 VAL    18      37.050  39.810  27.800  1.00  0.00           C
ATOM    311 1HG2 VAL    18      37.260  38.740  27.880  1.00  0.00           H
ATOM    312 2HG2 VAL    18      36.670  40.090  28.780  1.00  0.00           H
ATOM    313 3HG2 VAL    18      36.420  39.870  26.910  1.00  0.00           H
ATOM    314  C   VAL    18      39.660  42.670  27.610  1.00  0.00           C
ATOM    315  O   VAL    18      40.150  42.930  28.700  1.00  0.00           O
ATOM    316  N   LEU    19      40.140  43.140  26.450  1.00  0.00           N
ATOM    317  H   LEU    19      39.810  42.840  25.550  1.00  0.00           H
ATOM    318  CA  LEU    19      41.310  44.000  26.410  1.00  0.00           C
ATOM    319  HA  LEU    19      42.090  43.780  27.130  1.00  0.00           H
ATOM    320  CB  LEU    19      42.080  43.750  25.120  1.00  0.00           C
ATOM    321  HB1 LEU    19      41.320  43.900  24.360  1.00  0.00           H
ATOM    322  HB2 LEU    19      42.750  44.590  24.920  1.00  0.00           H
ATOM    323  CG  LEU    19      42.780  42.390  25.040  1.00  0.00           C
ATOM    324  HG  LEU    19      42.120  41.630  25.470  1.00  0.00           H
ATOM    325  CD1 LEU    19      43.040  42.070  23.570  1.00  0.00           C
ATOM    326 1HD1 LEU    19      43.550  42.840  22.990  1.00  0.00           H
ATOM    327 2HD1 LEU    19      43.750  41.260  23.420  1.00  0.00           H
ATOM    328 3HD1 LEU    19      42.090  42.030  23.040  1.00  0.00           H
ATOM    329  CD2 LEU    19      44.120  42.570  25.760  1.00  0.00           C
ATOM    330 1HD2 LEU    19      44.770  41.700  25.700  1.00  0.00           H
ATOM    331 2HD2 LEU    19      44.640  43.430  25.330  1.00  0.00           H
ATOM    332 3HD2 LEU    19      43.970  42.630  26.830  1.00  0.00           H
ATOM    333  C   LEU    19      41.010  45.450  26.780  1.00  0.00           C
ATOM    334  O   LEU    19      41.920  46.190  27.150  1.00  0.00           O
ATOM    335  N   MET    20      39.750  45.870  26.690  1.00  0.00           N
ATOM    336  H   MET    20      39.020  45.280  26.330  1.00  0.00           H
ATOM    337  CA  MET    20      39.330  47.080  27.380  1.00  0.00           C
ATOM    338  HA  MET    20      40.030  47.880  27.140  1.00  0.00           H
ATOM    339  CB  MET    20      37.980  47.500  26.810  1.00  0.00           C
ATOM    340  HB1 MET    20      37.150  46.850  27.080  1.00  0.00           H
ATOM    341  HB2 MET    20      37.750  48.420  27.350  1.00  0.00           H
ATOM    342  CG  MET    20      37.840  47.710  25.300  1.00  0.00           C
ATOM    343  HG1 MET    20      38.650  48.390  25.040  1.00  0.00           H
ATOM    344  HG2 MET    20      37.940  46.720  24.850  1.00  0.00           H
ATOM    345  SD  MET    20      36.280  48.340  24.640  1.00  0.00           S
ATOM    346  CE  MET    20      36.260  49.940  25.480  1.00  0.00           C
ATOM    347  HE1 MET    20      37.160  50.550  25.420  1.00  0.00           H
ATOM    348  HE2 MET    20      35.430  50.550  25.120  1.00  0.00           H
ATOM    349  HE3 MET    20      36.060  49.810  26.540  1.00  0.00           H
ATOM    350  C   MET    20      39.160  46.970  28.890  1.00  0.00           C
ATOM    351  O   MET    20      39.790  47.750  29.590  1.00  0.00           O
ATOM    352  N   GLU    21      38.520  45.890  29.350  1.00  0.00           N
ATOM    353  H   GLU    21      38.300  45.140  28.710  1.00  0.00           H
ATOM    354  CA  GLU    21      38.550  45.500  30.750  1.00  0.00           C
ATOM    355  HA  GLU    21      38.120  46.400  31.190  1.00  0.00           H
ATOM    356  CB  GLU    21      37.530  44.390  31.010  1.00  0.00           C
ATOM    357  HB1 GLU    21      37.940  43.500  30.550  1.00  0.00           H
ATOM    358  HB2 GLU    21      37.520  44.100  32.060  1.00  0.00           H
ATOM    359  CG  GLU    21      36.040  44.610  30.740  1.00  0.00           C
ATOM    360  HG1 GLU    21      35.760  44.230  29.760  1.00  0.00           H
ATOM    361  HG2 GLU    21      35.410  43.940  31.330  1.00  0.00           H
ATOM    362  CD  GLU    21      35.560  46.030  30.990  1.00  0.00           C
ATOM    363  OE1 GLU    21      35.800  46.610  32.070  1.00  0.00           O
ATOM    364  OE2 GLU    21      34.940  46.630  30.090  1.00  0.00           O
ATOM    365  C   GLU    21      39.890  45.330  31.440  1.00  0.00           C
ATOM    366  O   GLU    21      39.980  45.650  32.620  1.00  0.00           O
ATOM    367  N   TRP    22      41.000  45.200  30.710  1.00  0.00           N
ATOM    368  H   TRP    22      40.810  44.870  29.780  1.00  0.00           H
ATOM    369  CA  TRP    22      42.350  45.090  31.210  1.00  0.00           C
ATOM    370  HA  TRP    22      42.180  44.530  32.130  1.00  0.00           H
ATOM    371  CB  TRP    22      43.180  44.410  30.120  1.00  0.00           C
ATOM    372  HB1 TRP    22      42.780  43.430  29.860  1.00  0.00           H
ATOM    373  HB2 TRP    22      43.140  44.880  29.140  1.00  0.00           H
ATOM    374  CG  TRP    22      44.660  44.210  30.190  1.00  0.00           C
ATOM    375  CD1 TRP    22      45.550  44.590  29.240  1.00  0.00           C
ATOM    376  HD1 TRP    22      45.240  45.190  28.400  1.00  0.00           H
ATOM    377  CD2 TRP    22      45.460  43.590  31.240  1.00  0.00           C
ATOM    378  NE1 TRP    22      46.820  44.290  29.680  1.00  0.00           N
ATOM    379  HE1 TRP    22      47.610  44.590  29.130  1.00  0.00           H
ATOM    380  CE2 TRP    22      46.830  43.600  30.880  1.00  0.00           C
ATOM    381  CE3 TRP    22      45.070  43.040  32.480  1.00  0.00           C
ATOM    382  HE3 TRP    22      44.010  42.900  32.620  1.00  0.00           H
ATOM    383  CZ2 TRP    22      47.820  43.170  31.760  1.00  0.00           C
ATOM    384  HZ2 TRP    22      48.830  43.230  31.380  1.00  0.00           H
ATOM    385  CZ3 TRP    22      46.080  42.740  33.400  1.00  0.00           C
ATOM    386  HZ3 TRP    22      45.860  42.380  34.400  1.00  0.00           H
ATOM    387  CH2 TRP    22      47.430  42.830  33.060  1.00  0.00           C
ATOM    388  HH2 TRP    22      48.130  42.630  33.860  1.00  0.00           H
ATOM    389  C   TRP    22      43.020  46.430  31.470  1.00  0.00           C
ATOM    390  O   TRP    22      43.690  46.550  32.500  1.00  0.00           O
ATOM    391  N   LEU    23      42.610  47.390  30.640  1.00  0.00           N
ATOM    392  H   LEU    23      41.940  47.260  29.890  1.00  0.00           H
ATOM    393  CA  LEU    23      43.190  48.710  30.590  1.00  0.00           C
ATOM    394  HA  LEU    23      44.240  48.730  30.900  1.00  0.00           H
ATOM    395  CB  LEU    23      43.080  49.170  29.140  1.00  0.00           C
ATOM    396  HB1 LEU    23      42.070  48.940  28.810  1.00  0.00           H
ATOM    397  HB2 LEU    23      43.130  50.260  29.100  1.00  0.00           H
ATOM    398  CG  LEU    23      44.120  48.590  28.190  1.00  0.00           C
ATOM    399  HG  LEU    23      43.970  47.510  28.170  1.00  0.00           H
ATOM    400  CD1 LEU    23      43.690  49.070  26.800  1.00  0.00           C
ATOM    401 1HD1 LEU    23      42.630  48.960  26.600  1.00  0.00           H
ATOM    402 2HD1 LEU    23      43.970  50.120  26.680  1.00  0.00           H
ATOM    403 3HD1 LEU    23      44.270  48.530  26.050  1.00  0.00           H
ATOM    404  CD2 LEU    23      45.610  48.840  28.430  1.00  0.00           C
ATOM    405 1HD2 LEU    23      45.970  48.610  29.440  1.00  0.00           H
ATOM    406 2HD2 LEU    23      46.190  48.340  27.660  1.00  0.00           H
ATOM    407 3HD2 LEU    23      45.730  49.920  28.430  1.00  0.00           H
ATOM    408  C   LEU    23      42.390  49.580  31.550  1.00  0.00           C
ATOM    409  O   LEU    23      43.000  50.480  32.120  1.00  0.00           O
ATOM    410  N   LYS    24      41.150  49.210  31.880  1.00  0.00           N
ATOM    411  H   LYS    24      40.690  48.440  31.410  1.00  0.00           H
ATOM    412  CA  LYS    24      40.450  49.680  33.060  1.00  0.00           C
ATOM    413  HA  LYS    24      40.600  50.760  33.040  1.00  0.00           H
ATOM    414  CB  LYS    24      39.000  49.380  32.710  1.00  0.00           C
ATOM    415  HB1 LYS    24      38.910  48.300  32.610  1.00  0.00           H
ATOM    416  HB2 LYS    24      38.380  49.550  33.590  1.00  0.00           H
ATOM    417  CG  LYS    24      38.410  50.260  31.600  1.00  0.00           C
ATOM    418  HG1 LYS    24      38.220  51.280  31.950  1.00  0.00           H
ATOM    419  HG2 LYS    24      39.150  50.340  30.810  1.00  0.00           H
ATOM    420  CD  LYS    24      37.110  49.670  31.060  1.00  0.00           C
ATOM    421  HD1 LYS    24      36.900  50.150  30.110  1.00  0.00           H
ATOM    422  HD2 LYS    24      37.280  48.660  30.680  1.00  0.00           H
ATOM    423  CE  LYS    24      35.890  50.000  31.930  1.00  0.00           C
ATOM    424  HE1 LYS    24      36.070  49.640  32.940  1.00  0.00           H
ATOM    425  HE2 LYS    24      35.600  51.040  31.830  1.00  0.00           H
ATOM    426  NZ  LYS    24      34.770  49.200  31.390  1.00  0.00           N
ATOM    427  HZ1 LYS    24      34.430  49.690  30.580  1.00  0.00           H
ATOM    428  HZ2 LYS    24      35.090  48.330  31.000  1.00  0.00           H
ATOM    429  HZ3 LYS    24      34.100  49.050  32.130  1.00  0.00           H
ATOM    430  C   LYS    24      40.840  49.060  34.390  1.00  0.00           C
ATOM    431  O   LYS    24      40.320  49.480  35.425  1.00  0.00           O
ATOM    432  N   THR    25      41.790  48.120  34.430  1.00  0.00           N
ATOM    433  H   THR    25      42.210  47.840  33.550  1.00  0.00           H
ATOM    434  CA  THR    25      42.230  47.520  35.675  1.00  0.00           C
ATOM    435  HA  THR    25      42.040  48.190  36.515  1.00  0.00           H
ATOM    436  CB  THR    25      41.500  46.190  35.865  1.00  0.00           C
ATOM    437  HB  THR    25      41.910  45.700  36.755  1.00  0.00           H
ATOM    438  OG1 THR    25      41.820  45.290  34.830  1.00  0.00           O
ATOM    439  HG1 THR    25      41.390  45.570  34.030  1.00  0.00           H
ATOM    440  CG2 THR    25      39.980  46.220  35.955  1.00  0.00           C
ATOM    441 1HG2 THR    25      39.540  46.770  35.130  1.00  0.00           H
ATOM    442 2HG2 THR    25      39.510  45.230  35.955  1.00  0.00           H
ATOM    443 3HG2 THR    25      39.720  46.650  36.925  1.00  0.00           H
ATOM    444  C   THR    25      43.750  47.570  35.685  1.00  0.00           C
ATOM    445  O   THR    25      44.300  46.660  36.295  1.00  0.00           O
ATOM    446  N   SER    26      44.360  48.580  35.070  1.00  0.00           N
ATOM    447  H   SER    26      43.850  49.370  34.680  1.00  0.00           H
ATOM    448  CA  SER    26      45.800  48.720  35.020  1.00  0.00           C
ATOM    449  HA  SER    26      46.160  48.350  35.975  1.00  0.00           H
ATOM    450  CB  SER    26      46.440  47.960  33.850  1.00  0.00           C
ATOM    451  HB1 SER    26      46.150  48.350  32.880  1.00  0.00           H
ATOM    452  HB2 SER    26      47.520  48.120  33.790  1.00  0.00           H
ATOM    453  OG  SER    26      46.180  46.580  33.940  1.00  0.00           O
ATOM    454  HG  SER    26      45.260  46.460  33.770  1.00  0.00           H
ATOM    455  C   SER    26      46.150  50.200  34.950  1.00  0.00           C
ATOM    456  O1  SER    26      45.360  51.120  35.240  1.00  0.00           O
ATOM    457  O2  SER    26      47.320  50.530  34.640  1.00  0.00           O
TER
ENDMDL
REMARK    GENERATED BY TRJCONV
TITLE     Protein in water t= 600.00000 step= 300000
REMARK    THIS IS A SIMULATION BOX
CRYST1   50.000   50.000   50.000  60.00  60.00  90.00 P 1           1
MODEL        4
ATOM      1  N   ARG     1      36.520  31.460   3.160  1.00  0.00           N
ATOM      2  H1  ARG     1      37.050  32.030   3.800  1.00  0.00           H
ATOM      3  H2  ARG     1      37.060  30.950   2.480  1.00  0.00           H
ATOM      4  H3  ARG     1      35.850  31.980   2.620  1.00  0.00           H
ATOM      5  CA  ARG     1      35.770  30.450   3.930  1.00  0.00           C
ATOM      6  HA  ARG     1      34.920  30.220   3.290  1.00  0.00           H
ATOM      7  CB  ARG     1      36.600  29.180   4.110  1.00  0.00           C
ATOM      8  HB1 ARG     1      36.690  28.810   3.090  1.00  0.00           H
ATOM      9  HB2 ARG     1      37.590  29.410   4.510  1.00  0.00           H
ATOM     10  CG  ARG     1      36.090  28.040   4.990  1.00  0.00           C
ATOM     11  HG1 ARG     1      35.000  28.100   5.000  1.00  0.00           H
ATOM     12  HG2 ARG     1      36.260  27.040   4.610  1.00  0.00           H
ATOM     13  CD  ARG     1      36.500  28.130   6.460  1.00  0.00           C
ATOM     14  HD1 ARG     1      36.620  29.170   6.760  1.00  0.00           H
ATOM     15  HD2 ARG     1      35.660  27.710   7.000  1.00  0.00           H
ATOM     16  NE  ARG     1      37.710  27.390   6.830  1.00  0.00           N
ATOM     17  HE  ARG     1      37.590  26.410   6.610  1.00  0.00           H
ATOM     18  CZ  ARG     1      38.760  27.680   7.590  1.00  0.00           C
ATOM     19  NH1 ARG     1      38.910  28.900   8.130  1.00  0.00           N
ATOM     20 1HH1 ARG     1      38.400  29.720   7.830  1.00  0.00           H
ATOM     21 2HH1 ARG     1      39.870  29.070   8.390  1.00  0.00           H
ATOM     22  NH2 ARG     1      39.700  26.730   7.700  1.00  0.00           N
ATOM     23 1HH2 ARG     1      39.490  25.810   7.350  1.00  0.00           H
ATOM     24 2HH2 ARG     1      40.500  26.770   8.320  1.00  0.00           H
ATOM     25  C   ARG     1      35.190  30.960   5.250  1.00  0.00           C
ATOM     26  O   ARG     1      33.990  30.810   5.470  1.00  0.00           O
ATOM     27  N   SER     2      35.970  31.590   6.130  1.00  0.00           N
ATOM     28  H   SER     2      36.900  31.870   5.850  1.00  0.00           H
ATOM     29  CA  SER     2      35.580  31.900   7.490  1.00  0.00           C
ATOM     30  HA  SER     2      35.230  31.050   8.080  1.00  0.00           H
ATOM     31  CB  SER     2      36.840  32.450   8.160  1.00  0.00           C
ATOM     32  HB1 SER     2      37.100  33.470   7.870  1.00  0.00           H
ATOM     33  HB2 SER     2      36.840  32.460   9.250  1.00  0.00           H
ATOM     34  OG  SER     2      37.890  31.520   8.040  1.00  0.00           O
ATOM     35  HG  SER     2      38.580  31.860   8.600  1.00  0.00           H
ATOM     36  C   SER     2      34.400  32.850   7.660  1.00  0.00           C
ATOM     37  O   SER     2      33.850  32.940   8.750  1.00  0.00           O
ATOM     38  N   LEU     3      33.820  33.530   6.660  1.00  0.00           N
ATOM     39  H   LEU     3      34.330  33.540   5.790  1.00  0.00           H
ATOM     40  CA  LEU     3      32.610  34.300   6.810  1.00  0.00           C
ATOM     41  HA  LEU     3      32.370  34.750   7.770  1.00  0.00           H
ATOM     42  CB  LEU     3      32.570  35.340   5.680  1.00  0.00           C
ATOM     43  HB1 LEU     3      32.530  34.880   4.690  1.00  0.00           H
ATOM     44  HB2 LEU     3      31.650  35.920   5.780  1.00  0.00           H
ATOM     45  CG  LEU     3      33.700  36.380   5.760  1.00  0.00           C
ATOM     46  HG  LEU     3      34.610  35.790   5.680  1.00  0.00           H
ATOM     47  CD1 LEU     3      33.500  37.480   4.730  1.00  0.00           C
ATOM     48 1HD1 LEU     3      33.400  37.150   3.690  1.00  0.00           H
ATOM     49 2HD1 LEU     3      32.670  38.100   5.070  1.00  0.00           H
ATOM     50 3HD1 LEU     3      34.400  38.090   4.770  1.00  0.00           H
ATOM     51  CD2 LEU     3      33.880  37.010   7.140  1.00  0.00           C
ATOM     52 1HD2 LEU     3      34.300  36.360   7.910  1.00  0.00           H
ATOM     53 2HD2 LEU     3      34.560  37.840   6.940  1.00  0.00           H
ATOM     54 3HD2 LEU     3      33.010  37.510   7.550  1.00  0.00           H
ATOM     55  C   LEU     3      31.370  33.440   6.660  1.00  0.00           C
ATOM     56  O   LEU     3      30.320  33.840   7.160  1.00  0.00           O
ATOM     57  N   LYS     4      31.450  32.290   5.990  1.00  0.00           N
ATOM     58  H   LYS     4      32.390  32.010   5.750  1.00  0.00           H
ATOM     59  CA  LYS     4      30.360  31.360   5.790  1.00  0.00           C
ATOM     60  HA  LYS     4      29.410  31.890   5.690  1.00  0.00           H
ATOM     61  CB  LYS     4      30.620  30.370   4.650  1.00  0.00           C
ATOM     62  HB1 LYS     4      31.690  30.300   4.420  1.00  0.00           H
ATOM     63  HB2 LYS     4      30.390  29.390   5.080  1.00  0.00           H
ATOM     64  CG  LYS     4      29.850  30.620   3.360  1.00  0.00           C
ATOM     65  HG1 LYS     4      30.070  31.670   3.170  1.00  0.00           H
ATOM     66  HG2 LYS     4      30.240  30.040   2.520  1.00  0.00           H
ATOM     67  CD  LYS     4      28.340  30.380   3.450  1.00  0.00           C
ATOM     68  HD1 LYS     4      28.190  29.340   3.730  1.00  0.00           H
ATOM     69  HD2 LYS     4      27.880  30.940   4.280  1.00  0.00           H
ATOM     70  CE  LYS     4      27.570  30.810   2.200  1.00  0.00           C
ATOM     71  HE1 LYS     4      27.630  31.890   2.140  1.00  0.00           H
ATOM     72  HE2 LYS     4      28.100  30.510   1.290  1.00  0.00           H
ATOM     73  NZ  LYS     4      26.170  30.390   2.110  1.00  0.00           N
ATOM     74  HZ1 LYS     4      25.500  30.890   2.680  1.00  0.00           H
ATOM     75  HZ2 LYS     4      25.770  30.430   1.180  1.00  0.00           H
ATOM     76  HZ3 LYS     4      26.210  29.390   2.260  1.00  0.00           H
ATOM     77  C   LYS     4      30.240  30.620   7.110  1.00  0.00           C
ATOM     78  O   LYS     4      29.250  29.920   7.310  1.00  0.00           O
ATOM     79  N   ARG     5      31.320  30.490   7.870  1.00  0.00           N
ATOM     80  H   ARG     5      31.980  31.250   7.750  1.00  0.00           H
ATOM     81  CA  ARG     5      31.410  29.850   9.170  1.00  0.00           C
ATOM     82  HA  ARG     5      30.460  29.430   9.500  1.00  0.00           H
ATOM     83  CB  ARG     5      32.440  28.750   8.890  1.00  0.00           C
ATOM     84  HB1 ARG     5      33.370  29.260   8.630  1.00  0.00           H
ATOM     85  HB2 ARG     5      32.580  28.220   9.830  1.00  0.00           H
ATOM     86  CG  ARG     5      32.140  27.780   7.750  1.00  0.00           C
ATOM     87  HG1 ARG     5      32.010  28.340   6.820  1.00  0.00           H
ATOM     88  HG2 ARG     5      32.980  27.090   7.680  1.00  0.00           H
ATOM     89  CD  ARG     5      30.880  26.940   7.950  1.00  0.00           C
ATOM     90  HD1 ARG     5      30.890  26.330   8.850  1.00  0.00           H
ATOM     91  HD2 ARG     5      30.050  27.630   8.140  1.00  0.00           H
ATOM     92  NE  ARG     5      30.550  25.910   6.970  1.00  0.00           N
ATOM     93  HE  ARG     5      31.160  25.940   6.160  1.00  0.00           H
ATOM     94  CZ  ARG     5      29.510  25.080   7.050  1.00  0.00           C
ATOM     95  NH1 ARG     5      28.610  25.090   8.040  1.00  0.00           N
ATOM     96 1HH1 ARG     5      28.790  25.450   8.970  1.00  0.00           H
ATOM     97 2HH1 ARG     5      27.630  24.910   7.880  1.00  0.00           H
ATOM     98  NH2 ARG     5      29.280  24.250   6.010  1.00  0.00           N
ATOM     99 1HH2 ARG     5      29.910  24.180   5.230  1.00  0.00           H
ATOM    100 2HH2 ARG     5      28.360  23.870   5.870  1.00  0.00           H
ATOM    101  C   ARG     5      31.910  30.830  10.220  1.00  0.00           C
ATOM    102  O   ARG     5      32.900  30.650  10.930  1.00  0.00           O
ATOM    103  N   TRP     6      31.120  31.890  10.410  1.00  0.00           N
ATOM    104  H   TRP     6      30.210  31.770   9.990  1.00  0.00           H
ATOM    105  CA  TRP     6      31.270  33.100  11.200  1.00  0.00           C
ATOM    106  HA  TRP     6      32.150  33.700  10.970  1.00  0.00           H
ATOM    107  CB  TRP     6      30.160  34.100  10.890  1.00  0.00           C
ATOM    108  HB1 TRP     6      30.270  34.370   9.840  1.00  0.00           H
ATOM    109  HB2 TRP     6      29.200  33.590  11.010  1.00  0.00           H
ATOM    110  CG  TRP     6      30.130  35.410  11.620  1.00  0.00           C
ATOM    111  CD1 TRP     6      29.120  35.990  12.300  1.00  0.00           C
ATOM    112  HD1 TRP     6      28.180  35.510  12.510  1.00  0.00           H
ATOM    113  CD2 TRP     6      31.180  36.420  11.580  1.00  0.00           C
ATOM    114  NE1 TRP     6      29.460  37.230  12.800  1.00  0.00           N
ATOM    115  HE1 TRP     6      28.740  37.700  13.340  1.00  0.00           H
ATOM    116  CE2 TRP     6      30.720  37.540  12.330  1.00  0.00           C
ATOM    117  CE3 TRP     6      32.400  36.540  10.900  1.00  0.00           C
ATOM    118  HE3 TRP     6      32.660  35.700  10.270  1.00  0.00           H
ATOM    119  CZ2 TRP     6      31.520  38.670  12.510  1.00  0.00           C
ATOM    120  HZ2 TRP     6      31.140  39.510  13.080  1.00  0.00           H
ATOM    121  CZ3 TRP     6      33.120  37.740  10.950  1.00  0.00           C
ATOM    122  HZ3 TRP     6      34.040  37.850  10.400  1.00  0.00           H
ATOM    123  CH2 TRP     6      32.690  38.810  11.750  1.00  0.00           C
ATOM    124  HH2 TRP     6      33.370  39.630  11.920  1.00  0.00           H
ATOM    125  C   TRP     6      31.310  32.810  12.700  1.00  0.00           C
ATOM    126  O   TRP     6      31.770  33.580  13.540  1.00  0.00           O
ATOM    127  N   LEU     7      30.770  31.640  13.030  1.00  0.00           N
ATOM    128  H   LEU     7      30.470  30.960  12.340  1.00  0.00           H
ATOM    129  CA  LEU     7      30.580  31.280  14.420  1.00  0.00           C
ATOM    130  HA  LEU     7      30.230  32.180  14.920  1.00  0.00           H
ATOM    131  CB  LEU     7      29.590  30.120  14.570  1.00  0.00           C
ATOM    132  HB1 LEU     7      29.990  29.260  14.020  1.00  0.00           H
ATOM    133  HB2 LEU     7      29.690  29.880  15.630  1.00  0.00           H
ATOM    134  CG  LEU     7      28.130  30.330  14.180  1.00  0.00           C
ATOM    135  HG  LEU     7      27.720  31.150  14.780  1.00  0.00           H
ATOM    136  CD1 LEU     7      27.820  30.630  12.710  1.00  0.00           C
ATOM    137 1HD1 LEU     7      26.760  30.390  12.610  1.00  0.00           H
ATOM    138 2HD1 LEU     7      28.010  31.660  12.420  1.00  0.00           H
ATOM    139 3HD1 LEU     7      28.330  30.100  11.910  1.00  0.00           H
ATOM    140  CD2 LEU     7      27.400  29.060  14.630  1.00  0.00           C
ATOM    141 1HD2 LEU     7      27.560  28.870  15.690  1.00  0.00           H
ATOM    142 2HD2 LEU     7      26.310  29.120  14.550  1.00  0.00           H
ATOM    143 3HD2 LEU     7      27.840  28.230  14.080  1.00  0.00           H
ATOM    144  C   LEU     7      31.830  31.010  15.240  1.00  0.00           C
ATOM    145  O   LEU     7      31.850  31.410  16.400  1.00  0.00           O
ATOM    146  N   LYS     8      32.880  30.550  14.550  1.00  0.00           N
ATOM    147  H   LYS     8      32.640  30.150  13.650  1.00  0.00           H
ATOM    148  CA  LYS     8      34.250  30.380  14.990  1.00  0.00           C
ATOM    149  HA  LYS     8      34.300  29.670  15.810  1.00  0.00           H
ATOM    150  CB  LYS     8      34.920  29.860  13.720  1.00  0.00           C
ATOM    151  HB1 LYS     8      34.260  29.230  13.120  1.00  0.00           H
ATOM    152  HB2 LYS     8      35.130  30.720  13.080  1.00  0.00           H
ATOM    153  CG  LYS     8      36.290  29.210  13.860  1.00  0.00           C
ATOM    154  HG1 LYS     8      36.550  29.040  12.810  1.00  0.00           H
ATOM    155  HG2 LYS     8      36.940  29.940  14.330  1.00  0.00           H
ATOM    156  CD  LYS     8      36.160  27.910  14.660  1.00  0.00           C
ATOM    157  HD1 LYS     8      35.870  28.090  15.700  1.00  0.00           H
ATOM    158  HD2 LYS     8      35.340  27.370  14.180  1.00  0.00           H
ATOM    159  CE  LYS     8      37.410  27.030  14.630  1.00  0.00           C
ATOM    160  HE1 LYS     8      37.560  26.670  13.610  1.00  0.00           H
ATOM    161  HE2 LYS     8      38.240  27.640  14.970  1.00  0.00           H
ATOM    162  NZ  LYS     8      37.450  25.910  15.590  1.00  0.00           N
ATOM    163  HZ1 LYS     8      38.410  25.590  15.620  1.00  0.00           H
ATOM    164  HZ2 LYS     8      37.200  26.170  16.530  1.00  0.00           H
ATOM    165  HZ3 LYS     8      36.870  25.090  15.500  1.00  0.00           H
ATOM    166  C   LYS     8      34.840  31.730  15.360  1.00  0.00           C
ATOM    167  O   LYS     8      35.460  31.920  16.410  1.00  0.00           O
ATOM    168  N   VAL     9      34.540  32.790  14.610  1.00  0.00           N
ATOM    169  H   VAL     9      33.970  32.550  13.810  1.00  0.00           H
ATOM    170  CA  VAL     9      35.020  34.140  14.800  1.00  0.00           C
ATOM    171  HA  VAL     9      36.070  34.180  15.080  1.00  0.00           H
ATOM    172  CB  VAL     9      34.890  34.980  13.530  1.00  0.00           C
ATOM    173  HB  VAL     9      33.840  35.160  13.320  1.00  0.00           H
ATOM    174  CG1 VAL     9      35.430  36.400  13.690  1.00  0.00           C
ATOM    175 1HG1 VAL     9      35.180  36.970  12.800  1.00  0.00           H
ATOM    176 2HG1 VAL     9      34.910  36.920  14.500  1.00  0.00           H
ATOM    177 3HG1 VAL     9      36.510  36.570  13.730  1.00  0.00           H
ATOM    178  CG2 VAL     9      35.640  34.430  12.310  1.00  0.00           C
ATOM    179 1HG2 VAL     9      35.610  35.070  11.430  1.00  0.00           H
ATOM    180 2HG2 VAL     9      36.690  34.430  12.600  1.00  0.00           H
ATOM    181 3HG2 VAL     9      35.250  33.440  12.070  1.00  0.00           H
ATOM    182  C   VAL     9      34.360  34.830  15.990  1.00  0.00           C
ATOM    183  O   VAL     9      34.850  35.590  16.820  1.00  0.00           O
ATOM    184  N   ALA    10      33.060  34.530  16.090  1.00  0.00           N
ATOM    185  H   ALA    10      32.710  34.180  15.210  1.00  0.00           H
ATOM    186  CA  ALA    10      32.180  34.990  17.140  1.00  0.00           C
ATOM    187  HA  ALA    10      32.200  36.060  17.350  1.00  0.00           H
ATOM    188  CB  ALA    10      30.760  34.650  16.700  1.00  0.00           C
ATOM    189  HB1 ALA    10      30.550  33.580  16.670  1.00  0.00           H
ATOM    190  HB2 ALA    10      30.150  35.170  17.440  1.00  0.00           H
ATOM    191  HB3 ALA    10      30.500  35.150  15.770  1.00  0.00           H
ATOM    192  C   ALA    10      32.620  34.280  18.410  1.00  0.00           C
ATOM    193  O   ALA    10      32.630  34.950  19.440  1.00  0.00           O
ATOM    194  N   LYS    11      32.980  33.000  18.410  1.00  0.00           N
ATOM    195  H   LYS    11      32.880  32.470  17.550  1.00  0.00           H
ATOM    196  CA  LYS    11      33.560  32.410  19.600  1.00  0.00           C
ATOM    197  HA  LYS    11      32.830  32.630  20.380  1.00  0.00           H
ATOM    198  CB  LYS    11      33.680  30.900  19.410  1.00  0.00           C
ATOM    199  HB1 LYS    11      34.290  30.600  18.560  1.00  0.00           H
ATOM    200  HB2 LYS    11      34.220  30.540  20.290  1.00  0.00           H
ATOM    201  CG  LYS    11      32.350  30.140  19.480  1.00  0.00           C
ATOM    202  HG1 LYS    11      31.950  30.220  20.490  1.00  0.00           H
ATOM    203  HG2 LYS    11      31.700  30.640  18.760  1.00  0.00           H
ATOM    204  CD  LYS    11      32.440  28.750  18.870  1.00  0.00           C
ATOM    205  HD1 LYS    11      33.000  28.730  17.940  1.00  0.00           H
ATOM    206  HD2 LYS    11      33.030  28.190  19.600  1.00  0.00           H
ATOM    207  CE  LYS    11      31.100  28.040  18.660  1.00  0.00           C
ATOM    208  HE1 LYS    11      30.550  28.070  19.590  1.00  0.00           H
ATOM    209  HE2 LYS    11      30.640  28.470  17.760  1.00  0.00           H
ATOM    210  NZ  LYS    11      31.290  26.640  18.270  1.00  0.00           N
ATOM    211  HZ1 LYS    11      31.300  26.010  19.060  1.00  0.00           H
ATOM    212  HZ2 LYS    11      30.590  26.340  17.600  1.00  0.00           H
ATOM    213  HZ3 LYS    11      32.210  26.640  17.840  1.00  0.00           H
ATOM    214  C   LYS    11      34.940  32.990  19.860  1.00  0.00           C
ATOM    215  O   LYS    11      35.320  33.110  21.020  1.00  0.00           O
ATOM    216  N   ASP    12      35.680  33.450  18.850  1.00  0.00           N
ATOM    217  H   ASP    12      35.180  33.230  17.990  1.00  0.00           H
ATOM    218  CA  ASP    12      36.930  34.180  18.840  1.00  0.00           C
ATOM    219  HA  ASP    12      37.490  33.510  19.500  1.00  0.00           H
ATOM    220  CB  ASP    12      37.620  34.320  17.480  1.00  0.00           C
ATOM    221  HB1 ASP    12      37.560  33.420  16.880  1.00  0.00           H
ATOM    222  HB2 ASP    12      37.150  35.130  16.910  1.00  0.00           H
ATOM    223  CG  ASP    12      39.120  34.550  17.640  1.00  0.00           C
ATOM    224  OD1 ASP    12      39.650  35.320  16.820  1.00  0.00           O
ATOM    225  OD2 ASP    12      39.820  33.840  18.400  1.00  0.00           O
ATOM    226  C   ASP    12      36.800  35.530  19.530  1.00  0.00           C
ATOM    227  O   ASP    12      37.330  35.660  20.630  1.00  0.00           O
ATOM    228  N   MET    13      36.060  36.450  18.910  1.00  0.00           N
ATOM    229  H   MET    13      35.560  36.060  18.130  1.00  0.00           H
ATOM    230  CA  MET    13      35.750  37.800  19.330  1.00  0.00           C
ATOM    231  HA  MET    13      36.680  38.360  19.380  1.00  0.00           H
ATOM    232  CB  MET    13      34.820  38.510  18.340  1.00  0.00           C
ATOM    233  HB1 MET    13      33.870  38.000  18.190  1.00  0.00           H
ATOM    234  HB2 MET    13      34.540  39.530  18.610  1.00  0.00           H
ATOM    235  CG  MET    13      35.420  38.820  16.970  1.00  0.00           C
ATOM    236  HG1 MET    13      36.360  39.360  17.070  1.00  0.00           H
ATOM    237  HG2 MET    13      35.820  37.880  16.570  1.00  0.00           H
ATOM    238  SD  MET    13      34.430  39.500  15.620  1.00  0.00           S
ATOM    239  CE  MET    13      35.230  41.130  15.590  1.00  0.00           C
ATOM    240  HE1 MET    13      36.260  41.080  15.250  1.00  0.00           H
ATOM    241  HE2 MET    13      34.530  41.740  15.030  1.00  0.00           H
ATOM    242  HE3 MET    13      35.260  41.370  16.660  1.00  0.00           H
ATOM    243  C   MET    13      35.180  38.010  20.720  1.00  0.00           C
ATOM    244  O   MET    13      35.630  39.000  21.290  1.00  0.00           O
ATOM    245  N   ASN    14      34.400  37.080  21.280  1.00  0.00           N
ATOM    246  H   ASN    14      34.100  36.320  20.690  1.00  0.00           H
ATOM    247  CA  ASN    14      33.980  36.990  22.670  1.00  0.00           C
ATOM    248  HA  ASN    14      33.320  37.820  22.900  1.00  0.00           H
ATOM    249  CB  ASN    14      33.220  35.670  22.820  1.00  0.00           C
ATOM    250  HB1 ASN    14      32.380  35.570  22.140  1.00  0.00           H
ATOM    251  HB2 ASN    14      33.870  34.800  22.680  1.00  0.00           H
ATOM    252  CG  ASN    14      32.500  35.560  24.160  1.00  0.00           C
ATOM    253  OD1 ASN    14      33.080  35.110  25.140  1.00  0.00           O
ATOM    254  ND2 ASN    14      31.220  35.880  24.360  1.00  0.00           N
ATOM    255 1HD2 ASN    14      30.710  36.420  23.680  1.00  0.00           H
ATOM    256 2HD2 ASN    14      30.850  35.710  25.280  1.00  0.00           H
ATOM    257  C   ASN    14      35.180  37.130  23.600  1.00  0.00           C
ATOM    258  O   ASN    14      35.060  37.640  24.710  1.00  0.00           O
ATOM    259  N   GLY    15      36.330  36.610  23.170  1.00  0.00           N
ATOM    260  H   GLY    15      36.460  36.310  22.220  1.00  0.00           H
ATOM    261  CA  GLY    15      37.550  36.450  23.950  1.00  0.00           C
ATOM    262  HA1 GLY    15      37.250  36.220  24.980  1.00  0.00           H
ATOM    263  HA2 GLY    15      38.240  35.670  23.620  1.00  0.00           H
ATOM    264  C   GLY    15      38.220  37.810  24.070  1.00  0.00           C
ATOM    265  O   GLY    15      39.020  38.070  24.970  1.00  0.00           O
ATOM    266  N   LEU    16      37.890  38.760  23.200  1.00  0.00           N
ATOM    267  H   LEU    16      37.070  38.600  22.630  1.00  0.00           H
ATOM    268  CA  LEU    16      38.400  40.120  23.260  1.00  0.00           C
ATOM    269  HA  LEU    16      39.480  40.110  23.440  1.00  0.00           H
ATOM    270  CB  LEU    16      38.000  40.780  21.940  1.00  0.00           C
ATOM    271  HB1 LEU    16      36.920  40.830  21.890  1.00  0.00           H
ATOM    272  HB2 LEU    16      38.320  41.820  22.020  1.00  0.00           H
ATOM    273  CG  LEU    16      38.610  40.240  20.650  1.00  0.00           C
ATOM    274  HG  LEU    16      38.270  39.200  20.670  1.00  0.00           H
ATOM    275  CD1 LEU    16      38.020  40.910  19.410  1.00  0.00           C
ATOM    276 1HD1 LEU    16      36.950  40.700  19.430  1.00  0.00           H
ATOM    277 2HD1 LEU    16      38.150  41.990  19.450  1.00  0.00           H
ATOM    278 3HD1 LEU    16      38.450  40.520  18.490  1.00  0.00           H
ATOM    279  CD2 LEU    16      40.140  40.330  20.590  1.00  0.00           C
ATOM    280 1HD2 LEU    16      40.480  41.310  20.280  1.00  0.00           H
ATOM    281 2HD2 LEU    16      40.570  40.020  21.550  1.00  0.00           H
ATOM    282 3HD2 LEU    16      40.560  39.510  20.000  1.00  0.00           H
ATOM    283  C   LEU    16      37.790  40.900  24.420  1.00  0.00           C
ATOM    284  O   LEU    16      38.320  41.960  24.730  1.00  0.00           O
ATOM    285  N   GLU    17      36.610  40.580  24.940  1.00  0.00           N
ATOM    286  H   GLU    17      36.240  39.710  24.580  1.00  0.00           H
ATOM    287  CA  GLU    17      35.870  41.240  25.990  1.00  0.00           C
ATOM    288  HA  GLU    17      35.820  42.320  25.840  1.00  0.00           H
ATOM    289  CB  GLU    17      34.460  40.640  26.030  1.00  0.00           C
ATOM    290  HB1 GLU    17      34.450  39.570  26.210  1.00  0.00           H
ATOM    291  HB2 GLU    17      34.080  41.140  26.920  1.00  0.00           H
ATOM    292  CG  GLU    17      33.630  40.770  24.750  1.00  0.00           C
ATOM    293  HG1 GLU    17      34.040  40.300  23.850  1.00  0.00           H
ATOM    294  HG2 GLU    17      32.670  40.270  24.850  1.00  0.00           H
ATOM    295  CD  GLU    17      33.180  42.180  24.400  1.00  0.00           C
ATOM    296  OE1 GLU    17      32.890  42.900  25.370  1.00  0.00           O
ATOM    297  OE2 GLU    17      33.240  42.520  23.200  1.00  0.00           O
ATOM    298  C   GLU    17      36.670  40.990  27.250  1.00  0.00           C
ATOM    299  O   GLU    17      36.840  41.890  28.080  1.00  0.00           O
ATOM    300  N   VAL    18      37.140  39.750  27.350  1.00  0.00           N
ATOM    301  H   VAL    18      37.010  39.150  26.540  1.00  0.00           H
ATOM    302  CA  VAL    18      38.000  39.300  28.420  1.00  0.00           C
ATOM    303  HA  VAL    18      37.500  39.620  29.340  1.00  0.00           H
ATOM    304  CB  VAL    18      38.170  37.790  28.320  1.00  0.00           C
ATOM    305  HB  VAL    18      38.740  37.490  27.440  1.00  0.00           H
ATOM    306  CG1 VAL    18      38.980  37.140  29.440  1.00  0.00           C
ATOM    307 1HG1 VAL    18      40.010  37.480  29.520  1.00  0.00           H
ATOM    308 2HG1 VAL    18      38.500  37.320  30.410  1.00  0.00           H
ATOM    309 3HG1 VAL    18      38.840  36.060  29.370  1.00  0.00           H
ATOM    310  CG2 VAL    18      36.860  37.080  27.970  1.00  0.00           C
ATOM    311 1HG2 VAL    18      36.450  37.410  27.010  1.00  0.00           H
ATOM    312 2HG2 VAL    18      36.970  36.020  27.750  1.00  0.00           H
ATOM    313 3HG2 VAL    18      36.120  37.200  28.760  1.00  0.00           H
ATOM    314  C   VAL    18      39.350  40.010  28.530  1.00  0.00           C
ATOM    315  O   VAL    18      39.740  40.330  29.650  1.00  0.00           O
ATOM    316  N   LEU    19      39.900  40.360  27.370  1.00  0.00           N
ATOM    317  H   LEU    19      39.700  39.900  26.500  1.00  0.00           H
ATOM    318  CA  LEU    19      41.070  41.220  27.290  1.00  0.00           C
ATOM    319  HA  LEU    19      41.890  40.760  27.850  1.00  0.00           H
ATOM    320  CB  LEU    19      41.430  41.150  25.800  1.00  0.00           C
ATOM    321  HB1 LEU    19      41.560  40.140  25.400  1.00  0.00           H
ATOM    322  HB2 LEU    19      40.620  41.440  25.140  1.00  0.00           H
ATOM    323  CG  LEU    19      42.580  42.050  25.350  1.00  0.00           C
ATOM    324  HG  LEU    19      42.190  43.070  25.440  1.00  0.00           H
ATOM    325  CD1 LEU    19      43.850  41.930  26.200  1.00  0.00           C
ATOM    326 1HD1 LEU    19      43.550  42.330  27.170  1.00  0.00           H
ATOM    327 2HD1 LEU    19      44.160  40.900  26.350  1.00  0.00           H
ATOM    328 3HD1 LEU    19      44.670  42.540  25.820  1.00  0.00           H
ATOM    329  CD2 LEU    19      42.910  41.830  23.870  1.00  0.00           C
ATOM    330 1HD2 LEU    19      43.720  42.430  23.450  1.00  0.00           H
ATOM    331 2HD2 LEU    19      43.270  40.800  23.790  1.00  0.00           H
ATOM    332 3HD2 LEU    19      42.170  41.960  23.090  1.00  0.00           H
ATOM    333  C   LEU    19      40.720  42.630  27.700  1.00  0.00           C
ATOM    334  O   LEU    19      41.510  43.280  28.390  1.00  0.00           O
ATOM    335  N   MET    20      39.520  43.110  27.360  1.00  0.00           N
ATOM    336  H   MET    20      38.970  42.510  26.760  1.00  0.00           H
ATOM    337  CA  MET    20      39.010  44.400  27.800  1.00  0.00           C
ATOM    338  HA  MET    20      39.800  45.130  27.660  1.00  0.00           H
ATOM    339  CB  MET    20      37.720  44.780  27.070  1.00  0.00           C
ATOM    340  HB1 MET    20      37.710  44.470  26.020  1.00  0.00           H
ATOM    341  HB2 MET    20      36.870  44.190  27.420  1.00  0.00           H
ATOM    342  CG  MET    20      37.220  46.220  27.150  1.00  0.00           C
ATOM    343  HG1 MET    20      36.800  46.490  28.120  1.00  0.00           H
ATOM    344  HG2 MET    20      37.990  46.960  26.940  1.00  0.00           H
ATOM    345  SD  MET    20      35.900  46.510  25.950  1.00  0.00           S
ATOM    346  CE  MET    20      35.490  48.270  26.050  1.00  0.00           C
ATOM    347  HE1 MET    20      35.200  48.540  27.060  1.00  0.00           H
ATOM    348  HE2 MET    20      36.400  48.740  25.670  1.00  0.00           H
ATOM    349  HE3 MET    20      34.670  48.600  25.410  1.00  0.00           H
ATOM    350  C   MET    20      38.770  44.500  29.300  1.00  0.00           C
ATOM    351  O   MET    20      39.040  45.550  29.880  1.00  0.00           O
ATOM    352  N   GLU    21      38.320  43.440  29.980  1.00  0.00           N
ATOM    353  H   GLU    21      38.080  42.630  29.430  1.00  0.00           H
ATOM    354  CA  GLU    21      38.190  43.340  31.420  1.00  0.00           C
ATOM    355  HA  GLU    21      37.600  44.220  31.660  1.00  0.00           H
ATOM    356  CB  GLU    21      37.370  42.080  31.690  1.00  0.00           C
ATOM    357  HB1 GLU    21      37.590  41.330  30.940  1.00  0.00           H
ATOM    358  HB2 GLU    21      37.470  41.590  32.660  1.00  0.00           H
ATOM    359  CG  GLU    21      35.890  42.380  31.420  1.00  0.00           C
ATOM    360  HG1 GLU    21      35.610  42.910  30.510  1.00  0.00           H
ATOM    361  HG2 GLU    21      35.380  41.430  31.550  1.00  0.00           H
ATOM    362  CD  GLU    21      35.210  43.160  32.540  1.00  0.00           C
ATOM    363  OE1 GLU    21      34.260  43.920  32.280  1.00  0.00           O
ATOM    364  OE2 GLU    21      35.690  43.130  33.700  1.00  0.00           O
ATOM    365  C   GLU    21      39.480  43.380  32.220  1.00  0.00           C
ATOM    366  O   GLU    21      39.520  43.720  33.410  1.00  0.00           O
ATOM    367  N   TRP    22      40.590  43.020  31.570  1.00  0.00           N
ATOM    368  H   TRP    22      40.400  42.640  30.650  1.00  0.00           H
ATOM    369  CA  TRP    22      41.950  43.080  32.040  1.00  0.00           C
ATOM    370  HA  TRP    22      41.780  42.860  33.100  1.00  0.00           H
ATOM    371  CB  TRP    22      42.750  42.050  31.250  1.00  0.00           C
ATOM    372  HB1 TRP    22      42.130  41.150  31.230  1.00  0.00           H
ATOM    373  HB2 TRP    22      42.940  42.420  30.240  1.00  0.00           H
ATOM    374  CG  TRP    22      44.100  41.710  31.800  1.00  0.00           C
ATOM    375  CD1 TRP    22      45.230  41.470  31.100  1.00  0.00           C
ATOM    376  HD1 TRP    22      45.300  41.570  30.020  1.00  0.00           H
ATOM    377  CD2 TRP    22      44.490  41.540  33.200  1.00  0.00           C
ATOM    378  NE1 TRP    22      46.290  41.400  31.980  1.00  0.00           N
ATOM    379  HE1 TRP    22      47.240  41.280  31.650  1.00  0.00           H
ATOM    380  CE2 TRP    22      45.880  41.290  33.290  1.00  0.00           C
ATOM    381  CE3 TRP    22      43.690  41.470  34.350  1.00  0.00           C
ATOM    382  HE3 TRP    22      42.630  41.590  34.220  1.00  0.00           H
ATOM    383  CZ2 TRP    22      46.490  41.100  34.530  1.00  0.00           C
ATOM    384  HZ2 TRP    22      47.540  40.880  34.650  1.00  0.00           H
ATOM    385  CZ3 TRP    22      44.360  41.320  35.575  1.00  0.00           C
ATOM    386  HZ3 TRP    22      43.810  41.410  36.505  1.00  0.00           H
ATOM    387  CH2 TRP    22      45.740  41.180  35.715  1.00  0.00           C
ATOM    388  HH2 TRP    22      46.210  40.960  36.665  1.00  0.00           H
ATOM    389  C   TRP    22      42.500  44.490  31.840  1.00  0.00           C
ATOM    390  O   TRP    22      43.030  45.090  32.770  1.00  0.00           O
ATOM    391  N   LEU    23      42.370  45.060  30.640  1.00  0.00           N
ATOM    392  H   LEU    23      42.010  44.580  29.820  1.00  0.00           H
ATOM    393  CA  LEU    23      42.620  46.460  30.390  1.00  0.00           C
ATOM    394  HA  LEU    23      43.670  46.630  30.670  1.00  0.00           H
ATOM    395  CB  LEU    23      42.410  46.760  28.910  1.00  0.00           C
ATOM    396  HB1 LEU    23      41.460  46.400  28.510  1.00  0.00           H
ATOM    397  HB2 LEU    23      42.410  47.840  28.800  1.00  0.00           H
ATOM    398  CG  LEU    23      43.570  46.240  28.070  1.00  0.00           C
ATOM    399  HG  LEU    23      43.750  45.200  28.340  1.00  0.00           H
ATOM    400  CD1 LEU    23      43.340  46.520  26.590  1.00  0.00           C
ATOM    401 1HD1 LEU    23      43.200  47.590  26.510  1.00  0.00           H
ATOM    402 2HD1 LEU    23      44.220  46.250  26.010  1.00  0.00           H
ATOM    403 3HD1 LEU    23      42.440  46.140  26.100  1.00  0.00           H
ATOM    404  CD2 LEU    23      44.910  46.870  28.440  1.00  0.00           C
ATOM    405 1HD2 LEU    23      45.540  46.840  27.550  1.00  0.00           H
ATOM    406 2HD2 LEU    23      44.690  47.860  28.850  1.00  0.00           H
ATOM    407 3HD2 LEU    23      45.500  46.260  29.120  1.00  0.00           H
ATOM    408  C   LEU    23      41.900  47.420  31.320  1.00  0.00           C
ATOM    409  O   LEU    23      42.620  48.150  32.010  1.00  0.00           O
ATOM    410  N   LYS    24      40.590  47.320  31.530  1.00  0.00           N
ATOM    411  H   LYS    24      40.140  46.600  30.980  1.00  0.00           H
ATOM    412  CA  LYS    24      39.710  48.100  32.380  1.00  0.00           C
ATOM    413  HA  LYS    24      39.790  49.110  31.980  1.00  0.00           H
ATOM    414  CB  LYS    24      38.310  47.490  32.350  1.00  0.00           C
ATOM    415  HB1 LYS    24      38.460  46.430  32.120  1.00  0.00           H
ATOM    416  HB2 LYS    24      37.840  47.520  33.340  1.00  0.00           H
ATOM    417  CG  LYS    24      37.380  48.030  31.270  1.00  0.00           C
ATOM    418  HG1 LYS    24      37.090  49.080  31.370  1.00  0.00           H
ATOM    419  HG2 LYS    24      37.820  48.080  30.270  1.00  0.00           H
ATOM    420  CD  LYS    24      36.050  47.300  31.080  1.00  0.00           C
ATOM    421  HD1 LYS    24      35.590  47.680  30.170  1.00  0.00           H
ATOM    422  HD2 LYS    24      36.230  46.230  30.940  1.00  0.00           H
ATOM    423  CE  LYS    24      35.060  47.530  32.220  1.00  0.00           C
ATOM    424  HE1 LYS    24      35.530  47.320  33.180  1.00  0.00           H
ATOM    425  HE2 LYS    24      34.620  48.530  32.270  1.00  0.00           H
ATOM    426  NZ  LYS    24      33.950  46.600  32.030  1.00  0.00           N
ATOM    427  HZ1 LYS    24      33.320  46.560  32.830  1.00  0.00           H
ATOM    428  HZ2 LYS    24      33.550  46.960  31.180  1.00  0.00           H
ATOM    429  HZ3 LYS    24      34.200  45.620  31.960  1.00  0.00           H
ATOM    430  C   LYS    24      40.130  48.270  33.830  1.00  0.00           C
ATOM    431  O   LYS    24      39.600  49.150  34.510  1.00  0.00           O
ATOM    432  N   THR    25      40.940  47.360  34.360  1.00  0.00           N
ATOM    433  H   THR    25      41.290  46.730  33.650  1.00  0.00           H
ATOM    434  CA  THR    25      41.480  47.320  35.705  1.00  0.00           C
ATOM    435  HA  THR    25      41.240  48.290  36.135  1.00  0.00           H
ATOM    436  CB  THR    25      40.790  46.220  36.505  1.00  0.00           C
ATOM    437  HB  THR    25      41.280  45.970  37.445  1.00  0.00           H
ATOM    438  OG1 THR    25      40.770  44.990  35.805  1.00  0.00           O
ATOM    439  HG1 THR    25      40.250  45.120  35.030  1.00  0.00           H
ATOM    440  CG2 THR    25      39.350  46.540  36.905  1.00  0.00           C
ATOM    441 1HG2 THR    25      38.710  46.710  36.035  1.00  0.00           H
ATOM    442 2HG2 THR    25      38.980  45.850  37.655  1.00  0.00           H
ATOM    443 3HG2 THR    25      39.390  47.500  37.425  1.00  0.00           H
ATOM    444  C   THR    25      43.010  47.300  35.745  1.00  0.00           C
ATOM    445  O   THR    25      43.470  46.880  36.805  1.00  0.00           O
ATOM    446  N   SER    26      43.790  47.690  34.740  1.00  0.00           N
ATOM    447  H   SER    26      43.310  47.870  33.860  1.00  0.00           H
ATOM    448  CA  SER    26      45.210  47.950  34.850  1.00  0.00           C
ATOM    449  HA  SER    26      45.740  47.530  35.705  1.00  0.00           H
ATOM    450  CB  SER    26      45.850  47.480  33.540  1.00  0.00           C
ATOM    451  HB1 SER    26      45.470  47.970  32.650  1.00  0.00           H
ATOM    452  HB2 SER    26      46.910  47.640  33.700  1.00  0.00           H
ATOM    453  OG  SER    26      45.550  46.120  33.310  1.00  0.00           O
ATOM    454  HG  SER    26      44.620  46.030  33.160  1.00  0.00           H
ATOM    455  C   SER    26      45.370  49.460  34.820  1.00  0.00           C
ATOM    456  O1  SER    26      44.420  50.260  34.740  1.00  0.00           O
ATOM    457  O2  SER    26      46.510  49.950  34.960  1.00  0.00           O
TER
ENDMDL
REMARK    GENERATED BY TRJCONV
TITLE     Protein in water t= 800.00000 step= 400000
REMARK    THIS IS A SIMULATION BOX
CRYST1   50.000   50.000   50.000  60.00  60.00  90.00 P 1           1
MODEL        5
ATOM      1  N   ARG     1      34.610  35.420   6.000  1.00  0.00           N
ATOM      2  H1  ARG     1      35.190  35.130   5.230  1.00  0.00           H
ATOM      3  H2  ARG     1      33.660  35.490   5.660  1.00  0.00           H
ATOM      4  H3  ARG     1      34.960  36.340   6.230  1.00  0.00           H
ATOM      5  CA  ARG     1      34.470  34.360   7.000  1.00  0.00           C
ATOM      6  HA  ARG     1      34.130  33.530   6.380  1.00  0.00           H
ATOM      7  CB  ARG     1      35.810  33.770   7.470  1.00  0.00           C
ATOM      8  HB1 ARG     1      36.280  33.310   6.610  1.00  0.00           H
ATOM      9  HB2 ARG     1      36.380  34.650   7.770  1.00  0.00           H
ATOM     10  CG  ARG     1      35.640  32.720   8.570  1.00  0.00           C
ATOM     11  HG1 ARG     1      35.310  33.160   9.510  1.00  0.00           H
ATOM     12  HG2 ARG     1      34.940  31.980   8.190  1.00  0.00           H
ATOM     13  CD  ARG     1      36.980  32.000   8.720  1.00  0.00           C
ATOM     14  HD1 ARG     1      37.130  31.280   7.920  1.00  0.00           H
ATOM     15  HD2 ARG     1      37.850  32.650   8.720  1.00  0.00           H
ATOM     16  NE  ARG     1      37.090  31.240   9.970  1.00  0.00           N
ATOM     17  HE  ARG     1      36.950  30.250   9.860  1.00  0.00           H
ATOM     18  CZ  ARG     1      37.380  31.640  11.220  1.00  0.00           C
ATOM     19  NH1 ARG     1      37.570  32.920  11.550  1.00  0.00           N
ATOM     20 1HH1 ARG     1      37.530  33.710  10.910  1.00  0.00           H
ATOM     21 2HH1 ARG     1      37.600  33.170  12.520  1.00  0.00           H
ATOM     22  NH2 ARG     1      37.520  30.740  12.210  1.00  0.00           N
ATOM     23 1HH2 ARG     1      37.590  29.760  11.970  1.00  0.00           H
ATOM     24 2HH2 ARG     1      37.720  30.900  13.180  1.00  0.00           H
ATOM     25  C   ARG     1      33.500  34.780   8.090  1.00  0.00           C
ATOM     26  O   ARG     1      32.500  34.100   8.320  1.00  0.00           O
ATOM     27  N   SER     2      33.750  35.940   8.710  1.00  0.00           N
ATOM     28  H   SER     2      34.620  36.370   8.430  1.00  0.00           H
ATOM     29  CA  SER     2      33.090  36.320   9.940  1.00  0.00           C
ATOM     30  HA  SER     2      33.060  35.440  10.580  1.00  0.00           H
ATOM     31  CB  SER     2      34.010  37.360  10.580  1.00  0.00           C
ATOM     32  HB1 SER     2      34.310  37.860   9.670  1.00  0.00           H
ATOM     33  HB2 SER     2      33.480  38.050  11.240  1.00  0.00           H
ATOM     34  OG  SER     2      35.190  36.890  11.180  1.00  0.00           O
ATOM     35  HG  SER     2      35.560  37.630  11.630  1.00  0.00           H
ATOM     36  C   SER     2      31.680  36.850   9.710  1.00  0.00           C
ATOM     37  O   SER     2      30.860  36.820  10.630  1.00  0.00           O
ATOM     38  N   LEU     3      31.340  37.320   8.510  1.00  0.00           N
ATOM     39  H   LEU     3      32.120  37.530   7.910  1.00  0.00           H
ATOM     40  CA  LEU     3      30.010  37.710   8.080  1.00  0.00           C
ATOM     41  HA  LEU     3      29.670  38.330   8.910  1.00  0.00           H
ATOM     42  CB  LEU     3      30.040  38.620   6.850  1.00  0.00           C
ATOM     43  HB1 LEU     3      30.460  38.070   6.010  1.00  0.00           H
ATOM     44  HB2 LEU     3      29.020  38.930   6.580  1.00  0.00           H
ATOM     45  CG  LEU     3      30.940  39.860   6.920  1.00  0.00           C
ATOM     46  HG  LEU     3      31.910  39.460   7.210  1.00  0.00           H
ATOM     47  CD1 LEU     3      31.010  40.570   5.570  1.00  0.00           C
ATOM     48 1HD1 LEU     3      30.150  41.160   5.260  1.00  0.00           H
ATOM     49 2HD1 LEU     3      31.920  41.160   5.570  1.00  0.00           H
ATOM     50 3HD1 LEU     3      31.330  39.890   4.770  1.00  0.00           H
ATOM     51  CD2 LEU     3      30.530  40.870   7.990  1.00  0.00           C
ATOM     52 1HD2 LEU     3      31.470  41.400   8.160  1.00  0.00           H
ATOM     53 2HD2 LEU     3      29.730  41.400   7.460  1.00  0.00           H
ATOM     54 3HD2 LEU     3      30.220  40.410   8.920  1.00  0.00           H
ATOM     55  C   LEU     3      29.140  36.470   7.980  1.00  0.00           C
ATOM     56  O   LEU     3      28.170  36.330   8.730  1.00  0.00           O
ATOM     57  N   LYS     4      29.550  35.450   7.240  1.00  0.00           N
ATOM     58  H   LYS     4      30.470  35.430   6.830  1.00  0.00           H
ATOM     59  CA  LYS     4      28.680  34.320   6.960  1.00  0.00           C
ATOM     60  HA  LYS     4      27.630  34.610   7.020  1.00  0.00           H
ATOM     61  CB  LYS     4      29.070  33.680   5.630  1.00  0.00           C
ATOM     62  HB1 LYS     4      28.960  34.450   4.860  1.00  0.00           H
ATOM     63  HB2 LYS     4      30.080  33.280   5.650  1.00  0.00           H
ATOM     64  CG  LYS     4      28.120  32.600   5.100  1.00  0.00           C
ATOM     65  HG1 LYS     4      27.970  31.870   5.900  1.00  0.00           H
ATOM     66  HG2 LYS     4      27.180  33.060   4.810  1.00  0.00           H
ATOM     67  CD  LYS     4      28.700  31.870   3.880  1.00  0.00           C
ATOM     68  HD1 LYS     4      28.410  32.460   3.020  1.00  0.00           H
ATOM     69  HD2 LYS     4      29.780  31.730   3.960  1.00  0.00           H
ATOM     70  CE  LYS     4      27.970  30.550   3.640  1.00  0.00           C
ATOM     71  HE1 LYS     4      28.160  29.850   4.450  1.00  0.00           H
ATOM     72  HE2 LYS     4      26.930  30.790   3.420  1.00  0.00           H
ATOM     73  NZ  LYS     4      28.510  29.990   2.390  1.00  0.00           N
ATOM     74  HZ1 LYS     4      28.040  29.120   2.180  1.00  0.00           H
ATOM     75  HZ2 LYS     4      28.540  30.540   1.540  1.00  0.00           H
ATOM     76  HZ3 LYS     4      29.420  29.660   2.650  1.00  0.00           H
ATOM     77  C   LYS     4      28.820  33.350   8.130  1.00  0.00           C
ATOM     78  O   LYS     4      27.740  32.880   8.500  1.00  0.00           O
ATOM     79  N   ARG     5      29.980  33.140   8.760  1.00  0.00           N
ATOM     80  H   ARG     5      30.810  33.640   8.480  1.00  0.00           H
ATOM     81  CA  ARG     5      30.130  32.220   9.870  1.00  0.00           C
ATOM     82  HA  ARG     5      29.290  31.520   9.820  1.00  0.00           H
ATOM     83  CB  ARG     5      31.410  31.400   9.720  1.00  0.00           C
ATOM     84  HB1 ARG     5      32.280  32.000   9.980  1.00  0.00           H
ATOM     85  HB2 ARG     5      31.320  30.650  10.520  1.00  0.00           H
ATOM     86  CG  ARG     5      31.680  30.670   8.400  1.00  0.00           C
ATOM     87  HG1 ARG     5      31.710  31.430   7.630  1.00  0.00           H
ATOM     88  HG2 ARG     5      32.660  30.230   8.560  1.00  0.00           H
ATOM     89  CD  ARG     5      30.680  29.630   7.890  1.00  0.00           C
ATOM     90  HD1 ARG     5      29.750  30.080   7.530  1.00  0.00           H
ATOM     91  HD2 ARG     5      31.170  29.170   7.040  1.00  0.00           H
ATOM     92  NE  ARG     5      30.520  28.540   8.850  1.00  0.00           N
ATOM     93  HE  ARG     5      29.800  28.620   9.560  1.00  0.00           H
ATOM     94  CZ  ARG     5      31.270  27.450   9.030  1.00  0.00           C
ATOM     95  NH1 ARG     5      32.420  27.260   8.380  1.00  0.00           N
ATOM     96 1HH1 ARG     5      32.790  27.930   7.720  1.00  0.00           H
ATOM     97 2HH1 ARG     5      32.950  26.410   8.460  1.00  0.00           H
ATOM     98  NH2 ARG     5      30.860  26.530   9.930  1.00  0.00           N
ATOM     99 1HH2 ARG     5      30.050  26.600  10.530  1.00  0.00           H
ATOM    100 2HH2 ARG     5      31.450  25.740  10.150  1.00  0.00           H
ATOM    101  C   ARG     5      29.990  32.990  11.170  1.00  0.00           C
ATOM    102  O   ARG     5      30.920  33.110  11.970  1.00  0.00           O
ATOM    103  N   TRP     6      28.910  33.760  11.350  1.00  0.00           N
ATOM    104  H   TRP     6      28.180  33.670  10.650  1.00  0.00           H
ATOM    105  CA  TRP     6      28.770  34.620  12.500  1.00  0.00           C
ATOM    106  HA  TRP     6      29.710  35.170  12.610  1.00  0.00           H
ATOM    107  CB  TRP     6      27.650  35.630  12.270  1.00  0.00           C
ATOM    108  HB1 TRP     6      27.690  36.250  11.380  1.00  0.00           H
ATOM    109  HB2 TRP     6      26.680  35.150  12.120  1.00  0.00           H
ATOM    110  CG  TRP     6      27.540  36.560  13.440  1.00  0.00           C
ATOM    111  CD1 TRP     6      26.460  36.480  14.250  1.00  0.00           C
ATOM    112  HD1 TRP     6      25.580  35.890  14.070  1.00  0.00           H
ATOM    113  CD2 TRP     6      28.470  37.450  14.120  1.00  0.00           C
ATOM    114  NE1 TRP     6      26.600  37.430  15.240  1.00  0.00           N
ATOM    115  HE1 TRP     6      25.960  37.510  16.030  1.00  0.00           H
ATOM    116  CE2 TRP     6      27.850  38.020  15.260  1.00  0.00           C
ATOM    117  CE3 TRP     6      29.850  37.710  14.010  1.00  0.00           C
ATOM    118  HE3 TRP     6      30.420  37.230  13.230  1.00  0.00           H
ATOM    119  CZ2 TRP     6      28.500  38.860  16.160  1.00  0.00           C
ATOM    120  HZ2 TRP     6      27.920  39.250  16.980  1.00  0.00           H
ATOM    121  CZ3 TRP     6      30.510  38.580  14.880  1.00  0.00           C
ATOM    122  HZ3 TRP     6      31.560  38.790  14.770  1.00  0.00           H
ATOM    123  CH2 TRP     6      29.870  39.140  15.990  1.00  0.00           C
ATOM    124  HH2 TRP     6      30.330  39.710  16.770  1.00  0.00           H
ATOM    125  C   TRP     6      28.460  33.860  13.780  1.00  0.00           C
ATOM    126  O   TRP     6      29.120  34.190  14.760  1.00  0.00           O
ATOM    127  N   LEU     7      27.720  32.750  13.730  1.00  0.00           N
ATOM    128  H   LEU     7      27.190  32.640  12.870  1.00  0.00           H
ATOM    129  CA  LEU     7      27.450  31.790  14.780  1.00  0.00           C
ATOM    130  HA  LEU     7      27.280  32.410  15.660  1.00  0.00           H
ATOM    131  CB  LEU     7      26.320  30.860  14.360  1.00  0.00           C
ATOM    132  HB1 LEU     7      26.430  30.550  13.320  1.00  0.00           H
ATOM    133  HB2 LEU     7      26.200  30.080  15.120  1.00  0.00           H
ATOM    134  CG  LEU     7      24.990  31.620  14.400  1.00  0.00           C
ATOM    135  HG  LEU     7      25.180  32.610  13.990  1.00  0.00           H
ATOM    136  CD1 LEU     7      23.890  31.020  13.530  1.00  0.00           C
ATOM    137 1HD1 LEU     7      23.490  30.110  13.980  1.00  0.00           H
ATOM    138 2HD1 LEU     7      23.080  31.730  13.410  1.00  0.00           H
ATOM    139 3HD1 LEU     7      24.370  30.830  12.560  1.00  0.00           H
ATOM    140  CD2 LEU     7      24.580  31.540  15.870  1.00  0.00           C
ATOM    141 1HD2 LEU     7      24.020  30.600  15.960  1.00  0.00           H
ATOM    142 2HD2 LEU     7      25.270  31.810  16.670  1.00  0.00           H
ATOM    143 3HD2 LEU     7      23.720  32.200  15.970  1.00  0.00           H
ATOM    144  C   LEU     7      28.690  30.980  15.130  1.00  0.00           C
ATOM    145  O   LEU     7      28.720  30.440  16.230  1.00  0.00           O
ATOM    146  N   LYS     8      29.780  31.000  14.350  1.00  0.00           N
ATOM    147  H   LYS     8      29.690  31.540  13.500  1.00  0.00           H
ATOM    148  CA  LYS     8      31.120  30.610  14.730  1.00  0.00           C
ATOM    149  HA  LYS     8      31.030  29.690  15.320  1.00  0.00           H
ATOM    150  CB  LYS     8      31.920  30.360  13.460  1.00  0.00           C
ATOM    151  HB1 LYS     8      31.330  29.810  12.720  1.00  0.00           H
ATOM    152  HB2 LYS     8      32.200  31.290  12.980  1.00  0.00           H
ATOM    153  CG  LYS     8      33.270  29.740  13.840  1.00  0.00           C
ATOM    154  HG1 LYS     8      33.650  29.590  12.830  1.00  0.00           H
ATOM    155  HG2 LYS     8      33.840  30.550  14.280  1.00  0.00           H
ATOM    156  CD  LYS     8      33.440  28.530  14.760  1.00  0.00           C
ATOM    157  HD1 LYS     8      33.030  28.940  15.690  1.00  0.00           H
ATOM    158  HD2 LYS     8      32.800  27.740  14.380  1.00  0.00           H
ATOM    159  CE  LYS     8      34.870  28.160  15.170  1.00  0.00           C
ATOM    160  HE1 LYS     8      35.440  28.080  14.240  1.00  0.00           H
ATOM    161  HE2 LYS     8      35.220  28.910  15.870  1.00  0.00           H
ATOM    162  NZ  LYS     8      34.880  27.000  16.080  1.00  0.00           N
ATOM    163  HZ1 LYS     8      35.810  26.670  16.270  1.00  0.00           H
ATOM    164  HZ2 LYS     8      34.310  27.290  16.860  1.00  0.00           H
ATOM    165  HZ3 LYS     8      34.430  26.230  15.590  1.00  0.00           H
ATOM    166  C   LYS     8      31.760  31.750  15.510  1.00  0.00           C
ATOM    167  O   LYS     8      32.340  31.570  16.580  1.00  0.00           O
ATOM    168  N   VAL     9      31.880  32.940  14.910  1.00  0.00           N
ATOM    169  H   VAL     9      31.200  33.110  14.180  1.00  0.00           H
ATOM    170  CA  VAL     9      32.790  33.980  15.340  1.00  0.00           C
ATOM    171  HA  VAL     9      33.680  33.480  15.720  1.00  0.00           H
ATOM    172  CB  VAL     9      33.120  34.950  14.210  1.00  0.00           C
ATOM    173  HB  VAL     9      32.230  35.310  13.710  1.00  0.00           H
ATOM    174  CG1 VAL     9      33.820  36.270  14.570  1.00  0.00           C
ATOM    175 1HG1 VAL     9      34.830  36.070  14.910  1.00  0.00           H
ATOM    176 2HG1 VAL     9      34.030  36.880  13.690  1.00  0.00           H
ATOM    177 3HG1 VAL     9      33.200  36.790  15.300  1.00  0.00           H
ATOM    178  CG2 VAL     9      33.960  34.220  13.160  1.00  0.00           C
ATOM    179 1HG2 VAL     9      34.820  33.700  13.590  1.00  0.00           H
ATOM    180 2HG2 VAL     9      33.300  33.520  12.640  1.00  0.00           H
ATOM    181 3HG2 VAL     9      34.440  34.980  12.540  1.00  0.00           H
ATOM    182  C   VAL     9      32.280  34.640  16.620  1.00  0.00           C
ATOM    183  O   VAL     9      33.100  35.040  17.440  1.00  0.00           O
ATOM    184  N   ALA    10      30.980  34.600  16.940  1.00  0.00           N
ATOM    185  H   ALA    10      30.490  34.270  16.110  1.00  0.00           H
ATOM    186  CA  ALA    10      30.320  34.950  18.180  1.00  0.00           C
ATOM    187  HA  ALA    10      30.690  35.940  18.440  1.00  0.00           H
ATOM    188  CB  ALA    10      28.810  35.060  17.940  1.00  0.00           C
ATOM    189  HB1 ALA    10      28.540  35.660  17.070  1.00  0.00           H
ATOM    190  HB2 ALA    10      28.230  34.170  17.700  1.00  0.00           H
ATOM    191  HB3 ALA    10      28.350  35.550  18.790  1.00  0.00           H
ATOM    192  C   ALA    10      30.560  33.920  19.270  1.00  0.00           C
ATOM    193  O   ALA    10      30.600  34.280  20.450  1.00  0.00           O
ATOM    194  N   LYS    11      30.770  32.650  18.950  1.00  0.00           N
ATOM    195  H   LYS    11      30.870  32.510  17.950  1.00  0.00           H
ATOM    196  CA  LYS    11      31.250  31.630  19.860  1.00  0.00           C
ATOM    197  HA  LYS    11      30.760  31.700  20.830  1.00  0.00           H
ATOM    198  CB  LYS    11      30.950  30.290  19.180  1.00  0.00           C
ATOM    199  HB1 LYS    11      29.950  30.310  18.730  1.00  0.00           H
ATOM    200  HB2 LYS    11      31.720  30.130  18.420  1.00  0.00           H
ATOM    201  CG  LYS    11      30.800  29.150  20.190  1.00  0.00           C
ATOM    202  HG1 LYS    11      31.760  28.690  20.440  1.00  0.00           H
ATOM    203  HG2 LYS    11      30.330  29.460  21.120  1.00  0.00           H
ATOM    204  CD  LYS    11      29.920  28.050  19.610  1.00  0.00           C
ATOM    205  HD1 LYS    11      28.900  28.380  19.410  1.00  0.00           H
ATOM    206  HD2 LYS    11      30.240  27.510  18.720  1.00  0.00           H
ATOM    207  CE  LYS    11      29.850  26.930  20.650  1.00  0.00           C
ATOM    208  HE1 LYS    11      29.660  27.440  21.590  1.00  0.00           H
ATOM    209  HE2 LYS    11      28.960  26.350  20.400  1.00  0.00           H
ATOM    210  NZ  LYS    11      31.050  26.110  20.900  1.00  0.00           N
ATOM    211  HZ1 LYS    11      31.460  25.750  20.050  1.00  0.00           H
ATOM    212  HZ2 LYS    11      31.780  26.660  21.310  1.00  0.00           H
ATOM    213  HZ3 LYS    11      30.850  25.330  21.510  1.00  0.00           H
ATOM    214  C   LYS    11      32.730  31.780  20.160  1.00  0.00           C
ATOM    215  O   LYS    11      33.140  31.830  21.320  1.00  0.00           O
ATOM    216  N   ASP    12      33.580  31.980  19.150  1.00  0.00           N
ATOM    217  H   ASP    12      33.180  31.830  18.230  1.00  0.00           H
ATOM    218  CA  ASP    12      35.000  32.300  19.110  1.00  0.00           C
ATOM    219  HA  ASP    12      35.400  31.380  19.550  1.00  0.00           H
ATOM    220  CB  ASP    12      35.500  32.380  17.670  1.00  0.00           C
ATOM    221  HB1 ASP    12      35.240  31.530  17.030  1.00  0.00           H
ATOM    222  HB2 ASP    12      35.250  33.340  17.220  1.00  0.00           H
ATOM    223  CG  ASP    12      37.010  32.260  17.550  1.00  0.00           C
ATOM    224  OD1 ASP    12      37.560  31.140  17.450  1.00  0.00           O
ATOM    225  OD2 ASP    12      37.740  33.270  17.510  1.00  0.00           O
ATOM    226  C   ASP    12      35.470  33.510  19.890  1.00  0.00           C
ATOM    227  O   ASP    12      36.460  33.450  20.620  1.00  0.00           O
ATOM    228  N   MET    13      34.760  34.640  19.780  1.00  0.00           N
ATOM    229  H   MET    13      34.040  34.690  19.080  1.00  0.00           H
ATOM    230  CA  MET    13      34.920  35.830  20.590  1.00  0.00           C
ATOM    231  HA  MET    13      35.880  36.290  20.350  1.00  0.00           H
ATOM    232  CB  MET    13      33.920  36.920  20.180  1.00  0.00           C
ATOM    233  HB1 MET    13      33.000  36.420  19.870  1.00  0.00           H
ATOM    234  HB2 MET    13      33.790  37.610  21.010  1.00  0.00           H
ATOM    235  CG  MET    13      34.340  37.730  18.960  1.00  0.00           C
ATOM    236  HG1 MET    13      35.220  38.360  19.070  1.00  0.00           H
ATOM    237  HG2 MET    13      34.670  37.000  18.220  1.00  0.00           H
ATOM    238  SD  MET    13      32.990  38.700  18.230  1.00  0.00           S
ATOM    239  CE  MET    13      33.110  40.030  19.450  1.00  0.00           C
ATOM    240  HE1 MET    13      32.100  40.300  19.770  1.00  0.00           H
ATOM    241  HE2 MET    13      33.670  39.900  20.380  1.00  0.00           H
ATOM    242  HE3 MET    13      33.600  40.780  18.830  1.00  0.00           H
ATOM    243  C   MET    13      34.920  35.530  22.080  1.00  0.00           C
ATOM    244  O   MET    13      35.520  36.280  22.850  1.00  0.00           O
ATOM    245  N   ASN    14      34.250  34.480  22.560  1.00  0.00           N
ATOM    246  H   ASN    14      33.730  33.940  21.890  1.00  0.00           H
ATOM    247  CA  ASN    14      33.990  34.250  23.960  1.00  0.00           C
ATOM    248  HA  ASN    14      33.760  35.170  24.500  1.00  0.00           H
ATOM    249  CB  ASN    14      32.740  33.380  24.110  1.00  0.00           C
ATOM    250  HB1 ASN    14      31.930  33.880  23.590  1.00  0.00           H
ATOM    251  HB2 ASN    14      32.750  32.380  23.680  1.00  0.00           H
ATOM    252  CG  ASN    14      32.260  33.420  25.560  1.00  0.00           C
ATOM    253  OD1 ASN    14      31.920  34.500  26.040  1.00  0.00           O
ATOM    254  ND2 ASN    14      32.200  32.270  26.240  1.00  0.00           N
ATOM    255 1HD2 ASN    14      32.330  31.400  25.740  1.00  0.00           H
ATOM    256 2HD2 ASN    14      31.680  32.320  27.100  1.00  0.00           H
ATOM    257  C   ASN    14      35.170  33.550  24.630  1.00  0.00           C
ATOM    258  O   ASN    14      35.300  33.550  25.850  1.00  0.00           O
ATOM    259  N   GLY    15      36.140  33.070  23.840  1.00  0.00           N
ATOM    260  H   GLY    15      35.970  33.090  22.840  1.00  0.00           H
ATOM    261  CA  GLY    15      37.430  32.560  24.240  1.00  0.00           C
ATOM    262  HA1 GLY    15      37.420  32.380  25.320  1.00  0.00           H
ATOM    263  HA2 GLY    15      37.710  31.600  23.800  1.00  0.00           H
ATOM    264  C   GLY    15      38.520  33.590  23.970  1.00  0.00           C
ATOM    265  O   GLY    15      39.620  33.500  24.500  1.00  0.00           O
ATOM    266  N   LEU    16      38.260  34.660  23.210  1.00  0.00           N
ATOM    267  H   LEU    16      37.360  34.790  22.780  1.00  0.00           H
ATOM    268  CA  LEU    16      39.120  35.820  23.160  1.00  0.00           C
ATOM    269  HA  LEU    16      40.130  35.520  22.850  1.00  0.00           H
ATOM    270  CB  LEU    16      38.650  36.640  21.960  1.00  0.00           C
ATOM    271  HB1 LEU    16      38.590  35.890  21.170  1.00  0.00           H
ATOM    272  HB2 LEU    16      37.640  36.990  22.160  1.00  0.00           H
ATOM    273  CG  LEU    16      39.470  37.850  21.500  1.00  0.00           C
ATOM    274  HG  LEU    16      39.800  38.350  22.410  1.00  0.00           H
ATOM    275  CD1 LEU    16      40.610  37.380  20.610  1.00  0.00           C
ATOM    276 1HD1 LEU    16      41.480  37.000  21.150  1.00  0.00           H
ATOM    277 2HD1 LEU    16      40.320  36.620  19.880  1.00  0.00           H
ATOM    278 3HD1 LEU    16      41.020  38.240  20.090  1.00  0.00           H
ATOM    279  CD2 LEU    16      38.540  38.840  20.790  1.00  0.00           C
ATOM    280 1HD2 LEU    16      37.990  39.620  21.310  1.00  0.00           H
ATOM    281 2HD2 LEU    16      38.990  39.310  19.920  1.00  0.00           H
ATOM    282 3HD2 LEU    16      37.760  38.280  20.270  1.00  0.00           H
ATOM    283  C   LEU    16      38.970  36.680  24.410  1.00  0.00           C
ATOM    284  O   LEU    16      39.940  37.360  24.740  1.00  0.00           O
ATOM    285  N   GLU    17      37.840  36.740  25.110  1.00  0.00           N
ATOM    286  H   GLU    17      37.000  36.550  24.580  1.00  0.00           H
ATOM    287  CA  GLU    17      37.580  37.530  26.290  1.00  0.00           C
ATOM    288  HA  GLU    17      37.460  38.600  26.120  1.00  0.00           H
ATOM    289  CB  GLU    17      36.280  36.960  26.870  1.00  0.00           C
ATOM    290  HB1 GLU    17      36.280  35.880  26.800  1.00  0.00           H
ATOM    291  HB2 GLU    17      36.200  37.140  27.950  1.00  0.00           H
ATOM    292  CG  GLU    17      34.990  37.490  26.240  1.00  0.00           C
ATOM    293  HG1 GLU    17      34.790  37.140  25.230  1.00  0.00           H
ATOM    294  HG2 GLU    17      34.240  36.920  26.780  1.00  0.00           H
ATOM    295  CD  GLU    17      34.580  38.930  26.500  1.00  0.00           C
ATOM    296  OE1 GLU    17      35.120  39.620  27.390  1.00  0.00           O
ATOM    297  OE2 GLU    17      33.640  39.390  25.820  1.00  0.00           O
ATOM    298  C   GLU    17      38.690  37.380  27.330  1.00  0.00           C
ATOM    299  O   GLU    17      39.280  38.380  27.720  1.00  0.00           O
ATOM    300  N   VAL    18      39.080  36.150  27.650  1.00  0.00           N
ATOM    301  H   VAL    18      38.650  35.330  27.250  1.00  0.00           H
ATOM    302  CA  VAL    18      40.250  35.840  28.450  1.00  0.00           C
ATOM    303  HA  VAL    18      40.010  36.150  29.470  1.00  0.00           H
ATOM    304  CB  VAL    18      40.270  34.320  28.610  1.00  0.00           C
ATOM    305  HB  VAL    18      40.340  33.960  27.580  1.00  0.00           H
ATOM    306  CG1 VAL    18      41.460  33.730  29.360  1.00  0.00           C
ATOM    307 1HG1 VAL    18      41.400  32.660  29.580  1.00  0.00           H
ATOM    308 2HG1 VAL    18      42.340  33.790  28.730  1.00  0.00           H
ATOM    309 3HG1 VAL    18      41.800  34.310  30.220  1.00  0.00           H
ATOM    310  CG2 VAL    18      38.990  33.730  29.190  1.00  0.00           C
ATOM    311 1HG2 VAL    18      38.000  34.000  28.810  1.00  0.00           H
ATOM    312 2HG2 VAL    18      39.060  32.650  29.080  1.00  0.00           H
ATOM    313 3HG2 VAL    18      38.960  33.990  30.250  1.00  0.00           H
ATOM    314  C   VAL    18      41.570  36.490  28.040  1.00  0.00           C
ATOM    315  O   VAL    18      42.240  37.070  28.890  1.00  0.00           O
ATOM    316  N   LEU    19      41.910  36.500  26.750  1.00  0.00           N
ATOM    317  H   LEU    19      41.210  36.070  26.160  1.00  0.00           H
ATOM    318  CA  LEU    19      43.050  37.140  26.130  1.00  0.00           C
ATOM    319  HA  LEU    19      43.910  36.890  26.740  1.00  0.00           H
ATOM    320  CB  LEU    19      43.230  36.610  24.710  1.00  0.00           C
ATOM    321  HB1 LEU    19      42.410  36.980  24.090  1.00  0.00           H
ATOM    322  HB2 LEU    19      44.170  37.000  24.320  1.00  0.00           H
ATOM    323  CG  LEU    19      43.180  35.080  24.600  1.00  0.00           C
ATOM    324  HG  LEU    19      42.310  34.510  24.930  1.00  0.00           H
ATOM    325  CD1 LEU    19      43.150  34.780  23.100  1.00  0.00           C
ATOM    326 1HD1 LEU    19      42.240  35.180  22.650  1.00  0.00           H
ATOM    327 2HD1 LEU    19      44.000  35.190  22.550  1.00  0.00           H
ATOM    328 3HD1 LEU    19      43.060  33.730  22.850  1.00  0.00           H
ATOM    329  CD2 LEU    19      44.500  34.580  25.190  1.00  0.00           C
ATOM    330 1HD2 LEU    19      44.510  34.830  26.250  1.00  0.00           H
ATOM    331 2HD2 LEU    19      44.590  33.520  24.990  1.00  0.00           H
ATOM    332 3HD2 LEU    19      45.290  35.150  24.710  1.00  0.00           H
ATOM    333  C   LEU    19      42.900  38.660  26.120  1.00  0.00           C
ATOM    334  O   LEU    19      43.880  39.350  26.370  1.00  0.00           O
ATOM    335  N   MET    20      41.720  39.170  25.780  1.00  0.00           N
ATOM    336  H   MET    20      41.030  38.440  25.690  1.00  0.00           H
ATOM    337  CA  MET    20      41.300  40.550  25.650  1.00  0.00           C
ATOM    338  HA  MET    20      41.990  41.190  25.090  1.00  0.00           H
ATOM    339  CB  MET    20      39.930  40.590  24.980  1.00  0.00           C
ATOM    340  HB1 MET    20      39.900  40.020  24.050  1.00  0.00           H
ATOM    341  HB2 MET    20      39.110  40.210  25.590  1.00  0.00           H
ATOM    342  CG  MET    20      39.680  42.050  24.580  1.00  0.00           C
ATOM    343  HG1 MET    20      38.650  42.120  24.220  1.00  0.00           H
ATOM    344  HG2 MET    20      39.730  42.730  25.430  1.00  0.00           H
ATOM    345  SD  MET    20      40.570  42.700  23.150  1.00  0.00           S
ATOM    346  CE  MET    20      39.610  44.230  23.010  1.00  0.00           C
ATOM    347  HE1 MET    20      38.580  44.220  23.360  1.00  0.00           H
ATOM    348  HE2 MET    20      40.090  45.090  23.480  1.00  0.00           H
ATOM    349  HE3 MET    20      39.320  44.510  21.990  1.00  0.00           H
ATOM    350  C   MET    20      41.370  41.250  27.000  1.00  0.00           C
ATOM    351  O   MET    20      41.640  42.450  27.020  1.00  0.00           O
ATOM    352  N   GLU    21      41.050  40.590  28.120  1.00  0.00           N
ATOM    353  H   GLU    21      40.630  39.670  28.030  1.00  0.00           H
ATOM    354  CA  GLU    21      41.410  41.060  29.440  1.00  0.00           C
ATOM    355  HA  GLU    21      41.010  42.070  29.520  1.00  0.00           H
ATOM    356  CB  GLU    21      40.700  40.150  30.440  1.00  0.00           C
ATOM    357  HB1 GLU    21      40.620  39.130  30.060  1.00  0.00           H
ATOM    358  HB2 GLU    21      41.250  40.080  31.380  1.00  0.00           H
ATOM    359  CG  GLU    21      39.260  40.550  30.790  1.00  0.00           C
ATOM    360  HG1 GLU    21      38.750  40.610  29.830  1.00  0.00           H
ATOM    361  HG2 GLU    21      38.890  39.730  31.400  1.00  0.00           H
ATOM    362  CD  GLU    21      39.200  41.880  31.530  1.00  0.00           C
ATOM    363  OE1 GLU    21      38.230  42.610  31.270  1.00  0.00           O
ATOM    364  OE2 GLU    21      40.080  42.220  32.350  1.00  0.00           O
ATOM    365  C   GLU    21      42.880  41.190  29.830  1.00  0.00           C
ATOM    366  O   GLU    21      43.250  41.900  30.760  1.00  0.00           O
ATOM    367  N   TRP    22      43.790  40.590  29.070  1.00  0.00           N
ATOM    368  H   TRP    22      43.420  40.100  28.270  1.00  0.00           H
ATOM    369  CA  TRP    22      45.240  40.730  29.130  1.00  0.00           C
ATOM    370  HA  TRP    22      45.540  41.110  30.100  1.00  0.00           H
ATOM    371  CB  TRP    22      45.940  39.380  28.990  1.00  0.00           C
ATOM    372  HB1 TRP    22      45.290  38.620  29.410  1.00  0.00           H
ATOM    373  HB2 TRP    22      46.120  39.090  27.950  1.00  0.00           H
ATOM    374  CG  TRP    22      47.280  39.350  29.640  1.00  0.00           C
ATOM    375  CD1 TRP    22      48.360  39.890  29.030  1.00  0.00           C
ATOM    376  HD1 TRP    22      48.390  40.400  28.080  1.00  0.00           H
ATOM    377  CD2 TRP    22      47.750  38.590  30.800  1.00  0.00           C
ATOM    378  NE1 TRP    22      49.460  39.460  29.740  1.00  0.00           N
ATOM    379  HE1 TRP    22      50.360  39.680  29.340  1.00  0.00           H
ATOM    380  CE2 TRP    22      49.170  38.710  30.870  1.00  0.00           C
ATOM    381  CE3 TRP    22      47.190  37.780  31.800  1.00  0.00           C
ATOM    382  HE3 TRP    22      46.110  37.710  31.840  1.00  0.00           H
ATOM    383  CZ2 TRP    22      49.940  38.150  31.890  1.00  0.00           C
ATOM    384  HZ2 TRP    22      51.000  38.340  31.990  1.00  0.00           H
ATOM    385  CZ3 TRP    22      47.910  37.120  32.790  1.00  0.00           C
ATOM    386  HZ3 TRP    22      47.410  36.460  33.480  1.00  0.00           H
ATOM    387  CH2 TRP    22      49.290  37.380  32.860  1.00  0.00           C
ATOM    388  HH2 TRP    22      49.730  36.960  33.750  1.00  0.00           H
ATOM    389  C   TRP    22      45.690  41.680  28.030  1.00  0.00           C
ATOM    390  O   TRP    22      46.590  42.440  28.360  1.00  0.00           O
ATOM    391  N   LEU    23      45.030  41.790  26.870  1.00  0.00           N
ATOM    392  H   LEU    23      44.490  41.000  26.550  1.00  0.00           H
ATOM    393  CA  LEU    23      45.320  42.790  25.870  1.00  0.00           C
ATOM    394  HA  LEU    23      46.400  42.740  25.800  1.00  0.00           H
ATOM    395  CB  LEU    23      44.740  42.490  24.480  1.00  0.00           C
ATOM    396  HB1 LEU    23      43.660  42.480  24.550  1.00  0.00           H
ATOM    397  HB2 LEU    23      44.890  43.310  23.780  1.00  0.00           H
ATOM    398  CG  LEU    23      45.240  41.160  23.930  1.00  0.00           C
ATOM    399  HG  LEU    23      45.340  40.530  24.820  1.00  0.00           H
ATOM    400  CD1 LEU    23      44.300  40.670  22.830  1.00  0.00           C
ATOM    401 1HD1 LEU    23      43.310  40.470  23.250  1.00  0.00           H
ATOM    402 2HD1 LEU    23      44.290  41.320  21.950  1.00  0.00           H
ATOM    403 3HD1 LEU    23      44.590  39.690  22.480  1.00  0.00           H
ATOM    404  CD2 LEU    23      46.670  41.270  23.400  1.00  0.00           C
ATOM    405 1HD2 LEU    23      46.930  40.320  22.920  1.00  0.00           H
ATOM    406 2HD2 LEU    23      46.760  42.160  22.780  1.00  0.00           H
ATOM    407 3HD2 LEU    23      47.330  41.360  24.270  1.00  0.00           H
ATOM    408  C   LEU    23      44.950  44.150  26.430  1.00  0.00           C
ATOM    409  O   LEU    23      45.720  45.090  26.190  1.00  0.00           O
ATOM    410  N   LYS    24      43.940  44.250  27.300  1.00  0.00           N
ATOM    411  H   LYS    24      43.390  43.400  27.380  1.00  0.00           H
ATOM    412  CA  LYS    24      43.560  45.390  28.090  1.00  0.00           C
ATOM    413  HA  LYS    24      43.440  46.290  27.480  1.00  0.00           H
ATOM    414  CB  LYS    24      42.280  44.960  28.810  1.00  0.00           C
ATOM    415  HB1 LYS    24      41.590  44.620  28.040  1.00  0.00           H
ATOM    416  HB2 LYS    24      42.530  44.020  29.300  1.00  0.00           H
ATOM    417  CG  LYS    24      41.530  45.950  29.690  1.00  0.00           C
ATOM    418  HG1 LYS    24      42.070  46.100  30.630  1.00  0.00           H
ATOM    419  HG2 LYS    24      41.430  46.930  29.230  1.00  0.00           H
ATOM    420  CD  LYS    24      40.150  45.440  30.100  1.00  0.00           C
ATOM    421  HD1 LYS    24      39.430  45.460  29.280  1.00  0.00           H
ATOM    422  HD2 LYS    24      40.240  44.410  30.440  1.00  0.00           H
ATOM    423  CE  LYS    24      39.370  46.040  31.270  1.00  0.00           C
ATOM    424  HE1 LYS    24      39.980  46.070  32.180  1.00  0.00           H
ATOM    425  HE2 LYS    24      39.170  47.110  31.250  1.00  0.00           H
ATOM    426  NZ  LYS    24      38.090  45.340  31.480  1.00  0.00           N
ATOM    427  HZ1 LYS    24      37.450  45.580  30.730  1.00  0.00           H
ATOM    428  HZ2 LYS    24      38.140  44.340  31.530  1.00  0.00           H
ATOM    429  HZ3 LYS    24      37.580  45.820  32.210  1.00  0.00           H
ATOM    430  C   LYS    24      44.640  45.890  29.040  1.00  0.00           C
ATOM    431  O   LYS    24      44.340  46.960  29.560  1.00  0.00           O
ATOM    432  N   THR    25      45.790  45.210  29.140  1.00  0.00           N
ATOM    433  H   THR    25      45.890  44.680  28.290  1.00  0.00           H
ATOM    434  CA  THR    25      46.850  45.550  30.060  1.00  0.00           C
ATOM    435  HA  THR    25      46.820  46.600  30.350  1.00  0.00           H
ATOM    436  CB  THR    25      46.640  44.700  31.310  1.00  0.00           C
ATOM    437  HB  THR    25      47.460  44.930  32.000  1.00  0.00           H
ATOM    438  OG1 THR    25      46.910  43.370  30.960  1.00  0.00           O
ATOM    439  HG1 THR    25      46.630  43.320  30.060  1.00  0.00           H
ATOM    440  CG2 THR    25      45.340  44.780  32.120  1.00  0.00           C
ATOM    441 1HG2 THR    25      45.430  44.750  33.200  1.00  0.00           H
ATOM    442 2HG2 THR    25      44.740  45.630  31.800  1.00  0.00           H
ATOM    443 3HG2 THR    25      44.850  43.830  31.890  1.00  0.00           H
ATOM    444  C   THR    25      48.220  45.440  29.420  1.00  0.00           C
ATOM    445  O   THR    25      49.220  45.590  30.120  1.00  0.00           O
ATOM    446  N   SER    26      48.310  45.290  28.090  1.00  0.00           N
ATOM    447  H   SER    26      47.570  45.610  27.490  1.00  0.00           H
ATOM    448  CA  SER    26      49.570  45.230  27.380  1.00  0.00           C
ATOM    449  HA  SER    26      50.450  45.130  28.010  1.00  0.00           H
ATOM    450  CB  SER    26      49.370  44.040  26.440  1.00  0.00           C
ATOM    451  HB1 SER    26      48.520  44.110  25.770  1.00  0.00           H
ATOM    452  HB2 SER    26      50.260  43.880  25.840  1.00  0.00           H
ATOM    453  OG  SER    26      49.210  42.830  27.150  1.00  0.00           O
ATOM    454  HG  SER    26      48.610  43.090  27.830  1.00  0.00           H
ATOM    455  C   SER    26      49.670  46.460  26.480  1.00  0.00           C
ATOM    456  O1  SER    26      50.770  47.050  26.390  1.00  0.00           O
ATOM    457  O2  SER    26      48.620  46.920  25.980  1.00  0.00           O
TER
ENDMDL
REMARK    GENERATED BY TRJCONV
TITLE     Protein in water t= 1000.00000 step= 500000
REMARK    THIS IS A SIMULATION BOX
CRYST1   50.000   50.000   50.000  60.00  60.00  90.00 P 1           1
MODEL        6
ATOM      1  N   ARG     1      33.710  31.530   2.720  1.00  0.00           N
ATOM      2  H1  ARG     1      32.760  31.630   3.050  1.00  0.00           H
ATOM      3  H2  ARG     1      34.280  32.340   2.880  1.00  0.00           H
ATOM      4  H3  ARG     1      33.710  31.180   1.770  1.00  0.00           H
ATOM      5  CA  ARG     1      34.310  30.420   3.470  1.00  0.00           C
ATOM      6  HA  ARG     1      33.830  29.540   3.040  1.00  0.00           H
ATOM      7  CB  ARG     1      35.830  30.460   3.320  1.00  0.00           C
ATOM      8  HB1 ARG     1      36.150  30.390   2.280  1.00  0.00           H
ATOM      9  HB2 ARG     1      36.080  31.470   3.640  1.00  0.00           H
ATOM     10  CG  ARG     1      36.560  29.380   4.110  1.00  0.00           C
ATOM     11  HG1 ARG     1      36.200  29.250   5.130  1.00  0.00           H
ATOM     12  HG2 ARG     1      36.250  28.450   3.630  1.00  0.00           H
ATOM     13  CD  ARG     1      38.070  29.650   4.120  1.00  0.00           C
ATOM     14  HD1 ARG     1      38.470  29.500   3.120  1.00  0.00           H
ATOM     15  HD2 ARG     1      38.230  30.630   4.570  1.00  0.00           H
ATOM     16  NE  ARG     1      38.640  28.610   4.970  1.00  0.00           N
ATOM     17  HE  ARG     1      38.700  27.720   4.500  1.00  0.00           H
ATOM     18  CZ  ARG     1      39.240  28.780   6.160  1.00  0.00           C
ATOM     19  NH1 ARG     1      39.240  29.980   6.770  1.00  0.00           N
ATOM     20 1HH1 ARG     1      38.690  30.800   6.580  1.00  0.00           H
ATOM     21 2HH1 ARG     1      39.790  30.050   7.620  1.00  0.00           H
ATOM     22  NH2 ARG     1      39.920  27.750   6.670  1.00  0.00           N
ATOM     23 1HH2 ARG     1      39.520  26.850   6.480  1.00  0.00           H
ATOM     24 2HH2 ARG     1      40.440  27.840   7.530  1.00  0.00           H
ATOM     25  C   ARG     1      33.840  30.460   4.920  1.00  0.00           C
ATOM     26  O   ARG     1      33.470  29.410   5.440  1.00  0.00           O
ATOM     27  N   SER     2      33.740  31.630   5.560  1.00  0.00           N
ATOM     28  H   SER     2      34.160  32.470   5.210  1.00  0.00           H
ATOM     29  CA  SER     2      33.560  31.610   7.000  1.00  0.00           C
ATOM     30  HA  SER     2      34.320  30.900   7.320  1.00  0.00           H
ATOM     31  CB  SER     2      33.760  33.030   7.540  1.00  0.00           C
ATOM     32  HB1 SER     2      33.010  33.710   7.130  1.00  0.00           H
ATOM     33  HB2 SER     2      33.710  33.120   8.620  1.00  0.00           H
ATOM     34  OG  SER     2      35.020  33.530   7.140  1.00  0.00           O
ATOM     35  HG  SER     2      34.980  34.440   7.400  1.00  0.00           H
ATOM     36  C   SER     2      32.280  31.060   7.610  1.00  0.00           C
ATOM     37  O   SER     2      32.270  30.470   8.680  1.00  0.00           O
ATOM     38  N   LEU     3      31.190  31.140   6.840  1.00  0.00           N
ATOM     39  H   LEU     3      31.290  31.590   5.940  1.00  0.00           H
ATOM     40  CA  LEU     3      29.940  30.510   7.220  1.00  0.00           C
ATOM     41  HA  LEU     3      29.670  30.720   8.260  1.00  0.00           H
ATOM     42  CB  LEU     3      28.710  31.060   6.490  1.00  0.00           C
ATOM     43  HB1 LEU     3      28.940  31.090   5.430  1.00  0.00           H
ATOM     44  HB2 LEU     3      27.930  30.300   6.490  1.00  0.00           H
ATOM     45  CG  LEU     3      28.200  32.450   6.850  1.00  0.00           C
ATOM     46  HG  LEU     3      27.920  32.530   7.900  1.00  0.00           H
ATOM     47  CD1 LEU     3      29.240  33.460   6.380  1.00  0.00           C
ATOM     48 1HD1 LEU     3      28.760  34.440   6.480  1.00  0.00           H
ATOM     49 2HD1 LEU     3      30.120  33.460   7.030  1.00  0.00           H
ATOM     50 3HD1 LEU     3      29.470  33.420   5.320  1.00  0.00           H
ATOM     51  CD2 LEU     3      26.850  32.760   6.190  1.00  0.00           C
ATOM     52 1HD2 LEU     3      26.790  32.260   5.230  1.00  0.00           H
ATOM     53 2HD2 LEU     3      26.190  32.400   6.980  1.00  0.00           H
ATOM     54 3HD2 LEU     3      26.520  33.790   6.050  1.00  0.00           H
ATOM     55  C   LEU     3      29.980  29.030   6.870  1.00  0.00           C
ATOM     56  O   LEU     3      29.360  28.250   7.590  1.00  0.00           O
ATOM     57  N   LYS     4      30.730  28.650   5.830  1.00  0.00           N
ATOM     58  H   LYS     4      31.370  29.320   5.420  1.00  0.00           H
ATOM     59  CA  LYS     4      30.850  27.280   5.370  1.00  0.00           C
ATOM     60  HA  LYS     4      29.860  26.830   5.430  1.00  0.00           H
ATOM     61  CB  LYS     4      31.310  27.420   3.920  1.00  0.00           C
ATOM     62  HB1 LYS     4      30.850  28.220   3.320  1.00  0.00           H
ATOM     63  HB2 LYS     4      32.370  27.660   3.920  1.00  0.00           H
ATOM     64  CG  LYS     4      31.070  26.150   3.100  1.00  0.00           C
ATOM     65  HG1 LYS     4      31.580  25.340   3.620  1.00  0.00           H
ATOM     66  HG2 LYS     4      30.020  25.890   3.140  1.00  0.00           H
ATOM     67  CD  LYS     4      31.530  26.190   1.640  1.00  0.00           C
ATOM     68  HD1 LYS     4      31.100  27.050   1.130  1.00  0.00           H
ATOM     69  HD2 LYS     4      32.610  26.300   1.730  1.00  0.00           H
ATOM     70  CE  LYS     4      31.140  24.890   0.930  1.00  0.00           C
ATOM     71  HE1 LYS     4      31.430  24.050   1.570  1.00  0.00           H
ATOM     72  HE2 LYS     4      30.100  24.840   0.620  1.00  0.00           H
ATOM     73  NZ  LYS     4      31.920  24.730  -0.305  1.00  0.00           N
ATOM     74  HZ1 LYS     4      31.670  23.800  -0.595  1.00  0.00           H
ATOM     75  HZ2 LYS     4      31.760  25.340  -1.095  1.00  0.00           H
ATOM     76  HZ3 LYS     4      32.920  24.770  -0.155  1.00  0.00           H
ATOM     77  C   LYS     4      31.850  26.520   6.220  1.00  0.00           C
ATOM     78  O   LYS     4      31.980  25.310   6.010  1.00  0.00           O
ATOM     79  N   ARG     5      32.580  27.190   7.120  1.00  0.00           N
ATOM     80  H   ARG     5      32.540  28.190   7.000  1.00  0.00           H
ATOM     81  CA  ARG     5      33.580  26.610   7.990  1.00  0.00           C
ATOM     82  HA  ARG     5      33.370  25.540   8.060  1.00  0.00           H
ATOM     83  CB  ARG     5      35.020  26.670   7.460  1.00  0.00           C
ATOM     84  HB1 ARG     5      35.090  27.720   7.160  1.00  0.00           H
ATOM     85  HB2 ARG     5      35.770  26.410   8.200  1.00  0.00           H
ATOM     86  CG  ARG     5      35.310  25.750   6.280  1.00  0.00           C
ATOM     87  HG1 ARG     5      34.530  25.960   5.550  1.00  0.00           H
ATOM     88  HG2 ARG     5      36.250  25.940   5.760  1.00  0.00           H
ATOM     89  CD  ARG     5      35.180  24.240   6.510  1.00  0.00           C
ATOM     90  HD1 ARG     5      34.200  23.990   6.910  1.00  0.00           H
ATOM     91  HD2 ARG     5      35.240  23.680   5.580  1.00  0.00           H
ATOM     92  NE  ARG     5      36.290  23.770   7.340  1.00  0.00           N
ATOM     93  HE  ARG     5      37.170  24.150   7.020  1.00  0.00           H
ATOM     94  CZ  ARG     5      36.210  22.910   8.370  1.00  0.00           C
ATOM     95  NH1 ARG     5      35.080  22.290   8.710  1.00  0.00           N
ATOM     96 1HH1 ARG     5      34.430  22.150   7.940  1.00  0.00           H
ATOM     97 2HH1 ARG     5      34.950  21.680   9.500  1.00  0.00           H
ATOM     98  NH2 ARG     5      37.310  22.460   8.990  1.00  0.00           N
ATOM     99 1HH2 ARG     5      38.210  22.680   8.590  1.00  0.00           H
ATOM    100 2HH2 ARG     5      37.320  21.910   9.840  1.00  0.00           H
ATOM    101  C   ARG     5      33.430  27.130   9.410  1.00  0.00           C
ATOM    102  O   ARG     5      34.420  27.170  10.130  1.00  0.00           O
ATOM    103  N   TRP     6      32.220  27.530   9.830  1.00  0.00           N
ATOM    104  H   TRP     6      31.430  27.370   9.220  1.00  0.00           H
ATOM    105  CA  TRP     6      32.010  28.140  11.120  1.00  0.00           C
ATOM    106  HA  TRP     6      32.610  29.040  11.270  1.00  0.00           H
ATOM    107  CB  TRP     6      30.570  28.630  11.240  1.00  0.00           C
ATOM    108  HB1 TRP     6      30.170  28.970  10.290  1.00  0.00           H
ATOM    109  HB2 TRP     6      30.020  27.720  11.480  1.00  0.00           H
ATOM    110  CG  TRP     6      30.240  29.670  12.270  1.00  0.00           C
ATOM    111  CD1 TRP     6      29.240  29.570  13.180  1.00  0.00           C
ATOM    112  HD1 TRP     6      28.600  28.730  13.430  1.00  0.00           H
ATOM    113  CD2 TRP     6      30.660  31.060  12.330  1.00  0.00           C
ATOM    114  NE1 TRP     6      29.120  30.760  13.860  1.00  0.00           N
ATOM    115  HE1 TRP     6      28.490  30.850  14.650  1.00  0.00           H
ATOM    116  CE2 TRP     6      29.910  31.750  13.320  1.00  0.00           C
ATOM    117  CE3 TRP     6      31.670  31.770  11.650  1.00  0.00           C
ATOM    118  HE3 TRP     6      32.390  31.340  10.980  1.00  0.00           H
ATOM    119  CZ2 TRP     6      30.130  33.110  13.610  1.00  0.00           C
ATOM    120  HZ2 TRP     6      29.530  33.480  14.420  1.00  0.00           H
ATOM    121  CZ3 TRP     6      31.950  33.100  11.970  1.00  0.00           C
ATOM    122  HZ3 TRP     6      32.720  33.620  11.420  1.00  0.00           H
ATOM    123  CH2 TRP     6      31.160  33.770  12.920  1.00  0.00           C
ATOM    124  HH2 TRP     6      31.450  34.750  13.270  1.00  0.00           H
ATOM    125  C   TRP     6      32.390  27.190  12.260  1.00  0.00           C
ATOM    126  O   TRP     6      32.720  27.700  13.330  1.00  0.00           O
ATOM    127  N   LEU     7      32.310  25.870  12.080  1.00  0.00           N
ATOM    128  H   LEU     7      32.030  25.590  11.150  1.00  0.00           H
ATOM    129  CA  LEU     7      32.720  24.860  13.030  1.00  0.00           C
ATOM    130  HA  LEU     7      32.260  25.040  14.000  1.00  0.00           H
ATOM    131  CB  LEU     7      32.240  23.510  12.500  1.00  0.00           C
ATOM    132  HB1 LEU     7      32.750  23.270  11.560  1.00  0.00           H
ATOM    133  HB2 LEU     7      32.530  22.740  13.220  1.00  0.00           H
ATOM    134  CG  LEU     7      30.740  23.410  12.240  1.00  0.00           C
ATOM    135  HG  LEU     7      30.620  24.060  11.370  1.00  0.00           H
ATOM    136  CD1 LEU     7      30.370  22.020  11.730  1.00  0.00           C
ATOM    137 1HD1 LEU     7      29.300  21.870  11.710  1.00  0.00           H
ATOM    138 2HD1 LEU     7      30.700  21.960  10.690  1.00  0.00           H
ATOM    139 3HD1 LEU     7      30.830  21.310  12.410  1.00  0.00           H
ATOM    140  CD2 LEU     7      29.770  23.870  13.330  1.00  0.00           C
ATOM    141 1HD2 LEU     7      28.720  23.620  13.130  1.00  0.00           H
ATOM    142 2HD2 LEU     7      30.120  23.660  14.330  1.00  0.00           H
ATOM    143 3HD2 LEU     7      29.810  24.960  13.410  1.00  0.00           H
ATOM    144  C   LEU     7      34.220  24.800  13.270  1.00  0.00           C
ATOM    145  O   LEU     7      34.610  24.020  14.140  1.00  0.00           O
ATOM    146  N   LYS     8      35.020  25.640  12.620  1.00  0.00           N
ATOM    147  H   LYS     8      34.620  26.280  11.940  1.00  0.00           H
ATOM    148  CA  LYS     8      36.380  26.030  12.950  1.00  0.00           C
ATOM    149  HA  LYS     8      36.740  25.510  13.840  1.00  0.00           H
ATOM    150  CB  LYS     8      37.320  25.610  11.810  1.00  0.00           C
ATOM    151  HB1 LYS     8      36.950  24.620  11.540  1.00  0.00           H
ATOM    152  HB2 LYS     8      37.280  26.360  11.020  1.00  0.00           H
ATOM    153  CG  LYS     8      38.770  25.460  12.290  1.00  0.00           C
ATOM    154  HG1 LYS     8      39.140  26.430  12.600  1.00  0.00           H
ATOM    155  HG2 LYS     8      38.740  24.760  13.120  1.00  0.00           H
ATOM    156  CD  LYS     8      39.600  25.000  11.090  1.00  0.00           C
ATOM    157  HD1 LYS     8      39.070  24.280  10.470  1.00  0.00           H
ATOM    158  HD2 LYS     8      39.730  25.880  10.450  1.00  0.00           H
ATOM    159  CE  LYS     8      41.000  24.590  11.540  1.00  0.00           C
ATOM    160  HE1 LYS     8      41.590  25.400  11.960  1.00  0.00           H
ATOM    161  HE2 LYS     8      40.980  23.770  12.260  1.00  0.00           H
ATOM    162  NZ  LYS     8      41.830  24.240  10.370  1.00  0.00           N
ATOM    163  HZ1 LYS     8      42.260  25.050   9.950  1.00  0.00           H
ATOM    164  HZ2 LYS     8      42.600  23.610  10.540  1.00  0.00           H
ATOM    165  HZ3 LYS     8      41.220  23.800   9.690  1.00  0.00           H
ATOM    166  C   LYS     8      36.450  27.530  13.150  1.00  0.00           C
ATOM    167  O   LYS     8      37.140  27.970  14.070  1.00  0.00           O
ATOM    168  N   VAL     9      35.860  28.400  12.330  1.00  0.00           N
ATOM    169  H   VAL     9      35.310  28.040  11.560  1.00  0.00           H
ATOM    170  CA  VAL     9      36.250  29.800  12.240  1.00  0.00           C
ATOM    171  HA  VAL     9      37.330  29.890  12.360  1.00  0.00           H
ATOM    172  CB  VAL     9      35.800  30.220  10.840  1.00  0.00           C
ATOM    173  HB  VAL     9      34.760  29.910  10.750  1.00  0.00           H
ATOM    174  CG1 VAL     9      35.750  31.730  10.620  1.00  0.00           C
ATOM    175 1HG1 VAL     9      35.500  31.880   9.570  1.00  0.00           H
ATOM    176 2HG1 VAL     9      34.970  32.230  11.180  1.00  0.00           H
ATOM    177 3HG1 VAL     9      36.620  32.310  10.940  1.00  0.00           H
ATOM    178  CG2 VAL     9      36.630  29.630   9.700  1.00  0.00           C
ATOM    179 1HG2 VAL     9      36.700  28.540   9.720  1.00  0.00           H
ATOM    180 2HG2 VAL     9      36.230  29.920   8.730  1.00  0.00           H
ATOM    181 3HG2 VAL     9      37.630  30.050   9.830  1.00  0.00           H
ATOM    182  C   VAL     9      35.550  30.520  13.380  1.00  0.00           C
ATOM    183  O   VAL     9      36.110  31.480  13.930  1.00  0.00           O
ATOM    184  N   ALA    10      34.540  29.940  14.020  1.00  0.00           N
ATOM    185  H   ALA    10      34.130  29.150  13.520  1.00  0.00           H
ATOM    186  CA  ALA    10      34.000  30.480  15.250  1.00  0.00           C
ATOM    187  HA  ALA    10      33.840  31.560  15.180  1.00  0.00           H
ATOM    188  CB  ALA    10      32.620  29.860  15.460  1.00  0.00           C
ATOM    189  HB1 ALA    10      32.060  29.950  14.530  1.00  0.00           H
ATOM    190  HB2 ALA    10      32.770  28.790  15.610  1.00  0.00           H
ATOM    191  HB3 ALA    10      32.260  30.340  16.370  1.00  0.00           H
ATOM    192  C   ALA    10      34.820  30.070  16.460  1.00  0.00           C
ATOM    193  O   ALA    10      34.620  30.700  17.500  1.00  0.00           O
ATOM    194  N   LYS    11      35.640  29.020  16.360  1.00  0.00           N
ATOM    195  H   LYS    11      35.830  28.620  15.450  1.00  0.00           H
ATOM    196  CA  LYS    11      36.430  28.550  17.480  1.00  0.00           C
ATOM    197  HA  LYS    11      36.010  28.780  18.460  1.00  0.00           H
ATOM    198  CB  LYS    11      36.700  27.060  17.250  1.00  0.00           C
ATOM    199  HB1 LYS    11      37.340  26.810  16.400  1.00  0.00           H
ATOM    200  HB2 LYS    11      37.400  26.820  18.050  1.00  0.00           H
ATOM    201  CG  LYS    11      35.430  26.210  17.310  1.00  0.00           C
ATOM    202  HG1 LYS    11      34.930  26.330  18.260  1.00  0.00           H
ATOM    203  HG2 LYS    11      34.770  26.590  16.540  1.00  0.00           H
ATOM    204  CD  LYS    11      35.640  24.700  17.210  1.00  0.00           C
ATOM    205  HD1 LYS    11      34.630  24.290  17.200  1.00  0.00           H
ATOM    206  HD2 LYS    11      36.060  24.350  16.260  1.00  0.00           H
ATOM    207  CE  LYS    11      36.450  23.980  18.290  1.00  0.00           C
ATOM    208  HE1 LYS    11      37.390  24.400  18.640  1.00  0.00           H
ATOM    209  HE2 LYS    11      35.790  24.180  19.130  1.00  0.00           H
ATOM    210  NZ  LYS    11      36.550  22.540  18.020  1.00  0.00           N
ATOM    211  HZ1 LYS    11      37.260  22.370  17.320  1.00  0.00           H
ATOM    212  HZ2 LYS    11      36.730  21.890  18.770  1.00  0.00           H
ATOM    213  HZ3 LYS    11      35.730  22.230  17.520  1.00  0.00           H
ATOM    214  C   LYS    11      37.730  29.340  17.430  1.00  0.00           C
ATOM    215  O   LYS    11      38.170  29.760  18.500  1.00  0.00           O
ATOM    216  N   ASP    12      38.200  29.680  16.230  1.00  0.00           N
ATOM    217  H   ASP    12      37.780  29.360  15.370  1.00  0.00           H
ATOM    218  CA  ASP    12      39.300  30.590  16.000  1.00  0.00           C
ATOM    219  HA  ASP    12      40.140  30.120  16.510  1.00  0.00           H
ATOM    220  CB  ASP    12      39.580  30.630  14.500  1.00  0.00           C
ATOM    221  HB1 ASP    12      39.930  29.660  14.140  1.00  0.00           H
ATOM    222  HB2 ASP    12      38.680  30.840  13.930  1.00  0.00           H
ATOM    223  CG  ASP    12      40.640  31.670  14.140  1.00  0.00           C
ATOM    224  OD1 ASP    12      41.860  31.420  14.150  1.00  0.00           O
ATOM    225  OD2 ASP    12      40.200  32.760  13.720  1.00  0.00           O
ATOM    226  C   ASP    12      39.050  31.980  16.590  1.00  0.00           C
ATOM    227  O   ASP    12      39.980  32.610  17.090  1.00  0.00           O
ATOM    228  N   MET    13      37.820  32.450  16.410  1.00  0.00           N
ATOM    229  H   MET    13      37.330  31.830  15.780  1.00  0.00           H
ATOM    230  CA  MET    13      37.470  33.840  16.670  1.00  0.00           C
ATOM    231  HA  MET    13      38.180  34.550  16.240  1.00  0.00           H
ATOM    232  CB  MET    13      36.060  34.040  16.120  1.00  0.00           C
ATOM    233  HB1 MET    13      35.950  33.420  15.240  1.00  0.00           H
ATOM    234  HB2 MET    13      35.270  33.730  16.800  1.00  0.00           H
ATOM    235  CG  MET    13      35.730  35.500  15.780  1.00  0.00           C
ATOM    236  HG1 MET    13      35.720  36.240  16.580  1.00  0.00           H
ATOM    237  HG2 MET    13      36.520  35.860  15.120  1.00  0.00           H
ATOM    238  SD  MET    13      34.060  35.710  15.120  1.00  0.00           S
ATOM    239  CE  MET    13      33.060  35.370  16.600  1.00  0.00           C
ATOM    240  HE1 MET    13      32.010  35.470  16.320  1.00  0.00           H
ATOM    241  HE2 MET    13      33.240  34.400  17.070  1.00  0.00           H
ATOM    242  HE3 MET    13      33.430  36.070  17.350  1.00  0.00           H
ATOM    243  C   MET    13      37.380  34.110  18.160  1.00  0.00           C
ATOM    244  O   MET    13      37.630  35.230  18.600  1.00  0.00           O
ATOM    245  N   ASN    14      37.100  33.070  18.950  1.00  0.00           N
ATOM    246  H   ASN    14      36.990  32.170  18.510  1.00  0.00           H
ATOM    247  CA  ASN    14      36.990  33.070  20.400  1.00  0.00           C
ATOM    248  HA  ASN    14      36.730  34.070  20.740  1.00  0.00           H
ATOM    249  CB  ASN    14      35.900  32.050  20.730  1.00  0.00           C
ATOM    250  HB1 ASN    14      35.040  32.300  20.110  1.00  0.00           H
ATOM    251  HB2 ASN    14      36.170  31.020  20.510  1.00  0.00           H
ATOM    252  CG  ASN    14      35.500  32.010  22.200  1.00  0.00           C
ATOM    253  OD1 ASN    14      34.830  32.920  22.660  1.00  0.00           O
ATOM    254  ND2 ASN    14      35.890  30.940  22.900  1.00  0.00           N
ATOM    255 1HD2 ASN    14      36.610  30.260  22.690  1.00  0.00           H
ATOM    256 2HD2 ASN    14      35.690  30.970  23.890  1.00  0.00           H
ATOM    257  C   ASN    14      38.330  32.700  21.010  1.00  0.00           C
ATOM    258  O   ASN    14      38.370  32.610  22.240  1.00  0.00           O
ATOM    259  N   GLY    15      39.470  32.570  20.330  1.00  0.00           N
ATOM    260  H   GLY    15      39.350  32.840  19.370  1.00  0.00           H
ATOM    261  CA  GLY    15      40.790  32.020  20.610  1.00  0.00           C
ATOM    262  HA1 GLY    15      40.870  31.560  21.600  1.00  0.00           H
ATOM    263  HA2 GLY    15      41.180  31.300  19.890  1.00  0.00           H
ATOM    264  C   GLY    15      41.820  33.130  20.500  1.00  0.00           C
ATOM    265  O   GLY    15      42.650  33.250  21.400  1.00  0.00           O
ATOM    266  N   LEU    16      41.650  34.040  19.540  1.00  0.00           N
ATOM    267  H   LEU    16      40.970  33.890  18.810  1.00  0.00           H
ATOM    268  CA  LEU    16      42.360  35.310  19.520  1.00  0.00           C
ATOM    269  HA  LEU    16      43.420  35.020  19.510  1.00  0.00           H
ATOM    270  CB  LEU    16      42.020  35.950  18.170  1.00  0.00           C
ATOM    271  HB1 LEU    16      42.100  35.180  17.400  1.00  0.00           H
ATOM    272  HB2 LEU    16      41.000  36.260  18.370  1.00  0.00           H
ATOM    273  CG  LEU    16      42.760  37.160  17.620  1.00  0.00           C
ATOM    274  HG  LEU    16      42.800  37.830  18.480  1.00  0.00           H
ATOM    275  CD1 LEU    16      44.110  36.740  17.030  1.00  0.00           C
ATOM    276 1HD1 LEU    16      44.840  36.550  17.820  1.00  0.00           H
ATOM    277 2HD1 LEU    16      44.060  35.790  16.500  1.00  0.00           H
ATOM    278 3HD1 LEU    16      44.480  37.430  16.280  1.00  0.00           H
ATOM    279  CD2 LEU    16      42.070  37.940  16.490  1.00  0.00           C
ATOM    280 1HD2 LEU    16      41.740  37.280  15.690  1.00  0.00           H
ATOM    281 2HD2 LEU    16      41.140  38.330  16.890  1.00  0.00           H
ATOM    282 3HD2 LEU    16      42.620  38.800  16.120  1.00  0.00           H
ATOM    283  C   LEU    16      42.030  36.260  20.660  1.00  0.00           C
ATOM    284  O   LEU    16      42.940  36.940  21.110  1.00  0.00           O
ATOM    285  N   GLU    17      40.810  36.220  21.200  1.00  0.00           N
ATOM    286  H   GLU    17      40.140  35.750  20.610  1.00  0.00           H
ATOM    287  CA  GLU    17      40.290  36.930  22.350  1.00  0.00           C
ATOM    288  HA  GLU    17      40.470  37.990  22.180  1.00  0.00           H
ATOM    289  CB  GLU    17      38.790  36.630  22.490  1.00  0.00           C
ATOM    290  HB1 GLU    17      38.730  35.540  22.380  1.00  0.00           H
ATOM    291  HB2 GLU    17      38.340  36.800  23.470  1.00  0.00           H
ATOM    292  CG  GLU    17      37.740  37.330  21.640  1.00  0.00           C
ATOM    293  HG1 GLU    17      38.090  37.540  20.630  1.00  0.00           H
ATOM    294  HG2 GLU    17      36.890  36.650  21.600  1.00  0.00           H
ATOM    295  CD  GLU    17      37.060  38.600  22.140  1.00  0.00           C
ATOM    296  OE1 GLU    17      37.460  39.070  23.230  1.00  0.00           O
ATOM    297  OE2 GLU    17      36.090  39.000  21.470  1.00  0.00           O
ATOM    298  C   GLU    17      40.940  36.650  23.700  1.00  0.00           C
ATOM    299  O   GLU    17      40.770  37.530  24.540  1.00  0.00           O
ATOM    300  N   VAL    18      41.670  35.560  23.920  1.00  0.00           N
ATOM    301  H   VAL    18      41.810  34.880  23.180  1.00  0.00           H
ATOM    302  CA  VAL    18      42.530  35.290  25.050  1.00  0.00           C
ATOM    303  HA  VAL    18      41.950  35.560  25.940  1.00  0.00           H
ATOM    304  CB  VAL    18      42.820  33.810  24.830  1.00  0.00           C
ATOM    305  HB  VAL    18      43.440  33.660  23.950  1.00  0.00           H
ATOM    306  CG1 VAL    18      43.540  33.240  26.050  1.00  0.00           C
ATOM    307 1HG1 VAL    18      43.120  33.400  27.050  1.00  0.00           H
ATOM    308 2HG1 VAL    18      43.620  32.160  25.910  1.00  0.00           H
ATOM    309 3HG1 VAL    18      44.610  33.470  26.100  1.00  0.00           H
ATOM    310  CG2 VAL    18      41.570  33.030  24.420  1.00  0.00           C
ATOM    311 1HG2 VAL    18      41.550  31.940  24.530  1.00  0.00           H
ATOM    312 2HG2 VAL    18      40.680  33.290  24.990  1.00  0.00           H
ATOM    313 3HG2 VAL    18      41.440  33.050  23.340  1.00  0.00           H
ATOM    314  C   VAL    18      43.830  36.080  25.010  1.00  0.00           C
ATOM    315  O   VAL    18      44.370  36.360  26.080  1.00  0.00           O
ATOM    316  N   LEU    19      44.430  36.330  23.840  1.00  0.00           N
ATOM    317  H   LEU    19      44.050  35.920  23.000  1.00  0.00           H
ATOM    318  CA  LEU    19      45.750  36.900  23.690  1.00  0.00           C
ATOM    319  HA  LEU    19      46.520  36.430  24.300  1.00  0.00           H
ATOM    320  CB  LEU    19      46.170  36.770  22.220  1.00  0.00           C
ATOM    321  HB1 LEU    19      45.470  37.170  21.490  1.00  0.00           H
ATOM    322  HB2 LEU    19      47.100  37.270  21.980  1.00  0.00           H
ATOM    323  CG  LEU    19      46.300  35.310  21.780  1.00  0.00           C
ATOM    324  HG  LEU    19      45.360  34.790  21.950  1.00  0.00           H
ATOM    325  CD1 LEU    19      46.630  35.230  20.290  1.00  0.00           C
ATOM    326 1HD1 LEU    19      47.600  35.660  20.020  1.00  0.00           H
ATOM    327 2HD1 LEU    19      46.600  34.210  19.890  1.00  0.00           H
ATOM    328 3HD1 LEU    19      45.890  35.760  19.690  1.00  0.00           H
ATOM    329  CD2 LEU    19      47.440  34.560  22.470  1.00  0.00           C
ATOM    330 1HD2 LEU    19      47.410  33.570  22.020  1.00  0.00           H
ATOM    331 2HD2 LEU    19      48.430  34.970  22.250  1.00  0.00           H
ATOM    332 3HD2 LEU    19      47.240  34.280  23.500  1.00  0.00           H
ATOM    333  C   LEU    19      45.620  38.400  23.960  1.00  0.00           C
ATOM    334  O   LEU    19      46.650  39.040  24.130  1.00  0.00           O
ATOM    335  N   MET    20      44.420  38.980  23.920  1.00  0.00           N
ATOM    336  H   MET    20      43.600  38.480  23.610  1.00  0.00           H
ATOM    337  CA  MET    20      44.090  40.330  24.350  1.00  0.00           C
ATOM    338  HA  MET    20      44.900  41.020  24.100  1.00  0.00           H
ATOM    339  CB  MET    20      42.750  40.740  23.740  1.00  0.00           C
ATOM    340  HB1 MET    20      41.960  40.050  24.040  1.00  0.00           H
ATOM    341  HB2 MET    20      42.450  41.690  24.160  1.00  0.00           H
ATOM    342  CG  MET    20      42.930  40.880  22.220  1.00  0.00           C
ATOM    343  HG1 MET    20      42.970  41.960  22.080  1.00  0.00           H
ATOM    344  HG2 MET    20      43.930  40.680  21.850  1.00  0.00           H
ATOM    345  SD  MET    20      41.730  40.310  20.990  1.00  0.00           S
ATOM    346  CE  MET    20      40.170  41.030  21.550  1.00  0.00           C
ATOM    347  HE1 MET    20      39.270  40.670  21.050  1.00  0.00           H
ATOM    348  HE2 MET    20      39.890  40.820  22.580  1.00  0.00           H
ATOM    349  HE3 MET    20      40.150  42.100  21.340  1.00  0.00           H
ATOM    350  C   MET    20      43.950  40.450  25.870  1.00  0.00           C
ATOM    351  O   MET    20      44.360  41.500  26.360  1.00  0.00           O
ATOM    352  N   GLU    21      43.420  39.450  26.570  1.00  0.00           N
ATOM    353  H   GLU    21      43.210  38.570  26.120  1.00  0.00           H
ATOM    354  CA  GLU    21      43.330  39.250  28.000  1.00  0.00           C
ATOM    355  HA  GLU    21      42.890  40.200  28.330  1.00  0.00           H
ATOM    356  CB  GLU    21      42.480  38.050  28.410  1.00  0.00           C
ATOM    357  HB1 GLU    21      42.700  37.100  27.910  1.00  0.00           H
ATOM    358  HB2 GLU    21      42.680  37.850  29.460  1.00  0.00           H
ATOM    359  CG  GLU    21      40.970  38.310  28.310  1.00  0.00           C
ATOM    360  HG1 GLU    21      40.770  38.680  27.310  1.00  0.00           H
ATOM    361  HG2 GLU    21      40.530  37.320  28.430  1.00  0.00           H
ATOM    362  CD  GLU    21      40.500  39.340  29.330  1.00  0.00           C
ATOM    363  OE1 GLU    21      39.910  40.360  28.920  1.00  0.00           O
ATOM    364  OE2 GLU    21      40.780  39.250  30.550  1.00  0.00           O
ATOM    365  C   GLU    21      44.590  39.270  28.850  1.00  0.00           C
ATOM    366  O   GLU    21      44.690  39.830  29.940  1.00  0.00           O
ATOM    367  N   TRP    22      45.670  38.820  28.220  1.00  0.00           N
ATOM    368  H   TRP    22      45.470  38.400  27.320  1.00  0.00           H
ATOM    369  CA  TRP    22      46.950  38.780  28.910  1.00  0.00           C
ATOM    370  HA  TRP    22      46.830  38.320  29.890  1.00  0.00           H
ATOM    371  CB  TRP    22      47.960  38.050  28.030  1.00  0.00           C
ATOM    372  HB1 TRP    22      47.460  37.490  27.230  1.00  0.00           H
ATOM    373  HB2 TRP    22      48.660  38.760  27.600  1.00  0.00           H
ATOM    374  CG  TRP    22      48.660  36.930  28.720  1.00  0.00           C
ATOM    375  CD1 TRP    22      49.860  37.050  29.340  1.00  0.00           C
ATOM    376  HD1 TRP    22      50.360  38.000  29.350  1.00  0.00           H
ATOM    377  CD2 TRP    22      48.300  35.520  28.820  1.00  0.00           C
ATOM    378  NE1 TRP    22      50.180  35.860  29.970  1.00  0.00           N
ATOM    379  HE1 TRP    22      51.060  35.740  30.440  1.00  0.00           H
ATOM    380  CE2 TRP    22      49.280  34.870  29.610  1.00  0.00           C
ATOM    381  CE3 TRP    22      47.300  34.710  28.250  1.00  0.00           C
ATOM    382  HE3 TRP    22      46.630  35.110  27.500  1.00  0.00           H
ATOM    383  CZ2 TRP    22      49.190  33.510  29.960  1.00  0.00           C
ATOM    384  HZ2 TRP    22      49.910  32.930  30.510  1.00  0.00           H
ATOM    385  CZ3 TRP    22      47.160  33.370  28.620  1.00  0.00           C
ATOM    386  HZ3 TRP    22      46.270  32.830  28.320  1.00  0.00           H
ATOM    387  CH2 TRP    22      48.130  32.770  29.430  1.00  0.00           C
ATOM    388  HH2 TRP    22      47.960  31.780  29.830  1.00  0.00           H
ATOM    389  C   TRP    22      47.600  40.130  29.170  1.00  0.00           C
ATOM    390  O   TRP    22      48.540  40.210  29.960  1.00  0.00           O
ATOM    391  N   LEU    23      47.190  41.210  28.500  1.00  0.00           N
ATOM    392  H   LEU    23      46.340  41.200  27.950  1.00  0.00           H
ATOM    393  CA  LEU    23      47.820  42.520  28.580  1.00  0.00           C
ATOM    394  HA  LEU    23      48.880  42.430  28.810  1.00  0.00           H
ATOM    395  CB  LEU    23      47.600  43.230  27.250  1.00  0.00           C
ATOM    396  HB1 LEU    23      46.530  43.340  27.080  1.00  0.00           H
ATOM    397  HB2 LEU    23      47.920  44.270  27.380  1.00  0.00           H
ATOM    398  CG  LEU    23      48.120  42.590  25.960  1.00  0.00           C
ATOM    399  HG  LEU    23      47.690  41.590  25.980  1.00  0.00           H
ATOM    400  CD1 LEU    23      47.670  43.270  24.660  1.00  0.00           C
ATOM    401 1HD1 LEU    23      46.590  43.440  24.630  1.00  0.00           H
ATOM    402 2HD1 LEU    23      48.040  44.280  24.830  1.00  0.00           H
ATOM    403 3HD1 LEU    23      48.000  42.800  23.740  1.00  0.00           H
ATOM    404  CD2 LEU    23      49.640  42.660  25.980  1.00  0.00           C
ATOM    405 1HD2 LEU    23      50.110  43.640  25.930  1.00  0.00           H
ATOM    406 2HD2 LEU    23      50.080  42.160  26.850  1.00  0.00           H
ATOM    407 3HD2 LEU    23      50.090  42.110  25.150  1.00  0.00           H
ATOM    408  C   LEU    23      47.350  43.370  29.750  1.00  0.00           C
ATOM    409  O   LEU    23      47.960  44.350  30.160  1.00  0.00           O
ATOM    410  N   LYS    24      46.230  42.910  30.330  1.00  0.00           N
ATOM    411  H   LYS    24      46.010  42.000  29.950  1.00  0.00           H
ATOM    412  CA  LYS    24      45.520  43.340  31.520  1.00  0.00           C
ATOM    413  HA  LYS    24      45.580  44.430  31.520  1.00  0.00           H
ATOM    414  CB  LYS    24      44.080  42.810  31.460  1.00  0.00           C
ATOM    415  HB1 LYS    24      44.200  41.750  31.700  1.00  0.00           H
ATOM    416  HB2 LYS    24      43.530  43.170  32.320  1.00  0.00           H
ATOM    417  CG  LYS    24      43.320  42.990  30.140  1.00  0.00           C
ATOM    418  HG1 LYS    24      43.220  44.040  29.870  1.00  0.00           H
ATOM    419  HG2 LYS    24      43.990  42.600  29.380  1.00  0.00           H
ATOM    420  CD  LYS    24      41.960  42.340  29.920  1.00  0.00           C
ATOM    421  HD1 LYS    24      41.620  42.580  28.910  1.00  0.00           H
ATOM    422  HD2 LYS    24      42.030  41.250  29.900  1.00  0.00           H
ATOM    423  CE  LYS    24      40.870  42.730  30.920  1.00  0.00           C
ATOM    424  HE1 LYS    24      40.960  42.250  31.900  1.00  0.00           H
ATOM    425  HE2 LYS    24      40.870  43.800  31.150  1.00  0.00           H
ATOM    426  NZ  LYS    24      39.550  42.570  30.300  1.00  0.00           N
ATOM    427  HZ1 LYS    24      39.450  43.260  29.580  1.00  0.00           H
ATOM    428  HZ2 LYS    24      39.400  41.670  29.860  1.00  0.00           H
ATOM    429  HZ3 LYS    24      38.770  42.790  30.910  1.00  0.00           H
ATOM    430  C   LYS    24      46.220  42.740  32.730  1.00  0.00           C
ATOM    431  O   LYS    24      46.080  43.260  33.840  1.00  0.00           O
ATOM    432  N   THR    25      46.980  41.660  32.560  1.00  0.00           N
ATOM    433  H   THR    25      46.980  41.160  31.680  1.00  0.00           H
ATOM    434  CA  THR    25      47.650  40.990  33.660  1.00  0.00           C
ATOM    435  HA  THR    25      47.520  41.390  34.670  1.00  0.00           H
ATOM    436  CB  THR    25      47.060  39.590  33.760  1.00  0.00           C
ATOM    437  HB  THR    25      47.740  39.060  34.430  1.00  0.00           H
ATOM    438  OG1 THR    25      46.900  38.900  32.540  1.00  0.00           O
ATOM    439  HG1 THR    25      47.580  38.270  32.400  1.00  0.00           H
ATOM    440  CG2 THR    25      45.650  39.480  34.340  1.00  0.00           C
ATOM    441 1HG2 THR    25      44.950  39.970  33.670  1.00  0.00           H
ATOM    442 2HG2 THR    25      45.130  38.520  34.330  1.00  0.00           H
ATOM    443 3HG2 THR    25      45.640  39.780  35.395  1.00  0.00           H
ATOM    444  C   THR    25      49.150  41.170  33.500  1.00  0.00           C
ATOM    445  O   THR    25      49.970  40.460  34.080  1.00  0.00           O
ATOM    446  N   SER    26      49.610  42.180  32.750  1.00  0.00           N
ATOM    447  H   SER    26      48.870  42.650  32.260  1.00  0.00           H
ATOM    448  CA  SER    26      50.970  42.610  32.530  1.00  0.00           C
ATOM    449  HA  SER    26      51.760  42.090  33.080  1.00  0.00           H
ATOM    450  CB  SER    26      51.140  42.580  31.010  1.00  0.00           C
ATOM    451  HB1 SER    26      50.290  43.090  30.550  1.00  0.00           H
ATOM    452  HB2 SER    26      52.010  43.120  30.660  1.00  0.00           H
ATOM    453  OG  SER    26      51.090  41.210  30.680  1.00  0.00           O
ATOM    454  HG  SER    26      50.170  40.980  30.770  1.00  0.00           H
ATOM    455  C   SER    26      51.030  44.020  33.100  1.00  0.00           C
ATOM    456  O1  SER    26      51.740  44.880  32.530  1.00  0.00           O
ATOM    457  O2  SER    26      50.500  44.250  34.200  1.00  0.00           O
TER
ENDMDL
REMARK    GENERATED BY TRJCONV
TITLE     Protein in water t= 1200.00000 step= 600000
REMARK    THIS IS A SIMULATION BOX
CRYST1   50.000   50.000   50.000  60.00  60.00  90.00 P 1           1
MODEL        7
ATOM      1  N   ARG     1      30.270  27.890   6.800  1.00  0.00           N
ATOM      2  H1  ARG     1      30.250  28.530   7.580  1.00  0.00           H
ATOM      3  H2  ARG     1      31.240  27.960   6.560  1.00  0.00           H
ATOM      4  H3  ARG     1      29.750  28.210   6.000  1.00  0.00           H
ATOM      5  CA  ARG     1      29.980  26.470   7.090  1.00  0.00           C
ATOM      6  HA  ARG     1      28.890  26.460   7.120  1.00  0.00           H
ATOM      7  CB  ARG     1      30.610  25.710   5.920  1.00  0.00           C
ATOM      8  HB1 ARG     1      30.540  26.320   5.020  1.00  0.00           H
ATOM      9  HB2 ARG     1      31.680  25.530   5.980  1.00  0.00           H
ATOM     10  CG  ARG     1      30.080  24.300   5.620  1.00  0.00           C
ATOM     11  HG1 ARG     1      30.520  23.680   6.390  1.00  0.00           H
ATOM     12  HG2 ARG     1      29.000  24.210   5.580  1.00  0.00           H
ATOM     13  CD  ARG     1      30.580  23.810   4.260  1.00  0.00           C
ATOM     14  HD1 ARG     1      30.170  22.800   4.150  1.00  0.00           H
ATOM     15  HD2 ARG     1      30.180  24.510   3.540  1.00  0.00           H
ATOM     16  NE  ARG     1      32.050  23.760   4.200  1.00  0.00           N
ATOM     17  HE  ARG     1      32.640  24.300   4.810  1.00  0.00           H
ATOM     18  CZ  ARG     1      32.730  22.960   3.370  1.00  0.00           C
ATOM     19  NH1 ARG     1      32.130  22.210   2.440  1.00  0.00           N
ATOM     20 1HH1 ARG     1      31.140  22.030   2.390  1.00  0.00           H
ATOM     21 2HH1 ARG     1      32.590  22.040   1.550  1.00  0.00           H
ATOM     22  NH2 ARG     1      34.060  22.900   3.540  1.00  0.00           N
ATOM     23 1HH2 ARG     1      34.510  23.500   4.220  1.00  0.00           H
ATOM     24 2HH2 ARG     1      34.600  22.510   2.780  1.00  0.00           H
ATOM     25  C   ARG     1      30.570  26.050   8.430  1.00  0.00           C
ATOM     26  O   ARG     1      31.640  25.430   8.480  1.00  0.00           O
ATOM     27  N   SER     2      29.910  26.410   9.530  1.00  0.00           N
ATOM     28  H   SER     2      29.190  27.110   9.500  1.00  0.00           H
ATOM     29  CA  SER     2      30.450  26.310  10.870  1.00  0.00           C
ATOM     30  HA  SER     2      31.520  26.090  10.980  1.00  0.00           H
ATOM     31  CB  SER     2      30.140  27.600  11.610  1.00  0.00           C
ATOM     32  HB1 SER     2      29.150  27.870  11.980  1.00  0.00           H
ATOM     33  HB2 SER     2      30.740  27.560  12.520  1.00  0.00           H
ATOM     34  OG  SER     2      30.700  28.690  10.920  1.00  0.00           O
ATOM     35  HG  SER     2      31.590  28.510  10.660  1.00  0.00           H
ATOM     36  C   SER     2      29.860  25.160  11.680  1.00  0.00           C
ATOM     37  O   SER     2      30.550  24.700  12.590  1.00  0.00           O
ATOM     38  N   LEU     3      28.640  24.750  11.340  1.00  0.00           N
ATOM     39  H   LEU     3      28.140  25.040  10.510  1.00  0.00           H
ATOM     40  CA  LEU     3      27.920  23.750  12.110  1.00  0.00           C
ATOM     41  HA  LEU     3      28.070  23.870  13.180  1.00  0.00           H
ATOM     42  CB  LEU     3      26.440  23.940  11.780  1.00  0.00           C
ATOM     43  HB1 LEU     3      26.220  24.170  10.740  1.00  0.00           H
ATOM     44  HB2 LEU     3      25.860  23.040  11.980  1.00  0.00           H
ATOM     45  CG  LEU     3      25.870  25.150  12.530  1.00  0.00           C
ATOM     46  HG  LEU     3      26.540  26.010  12.430  1.00  0.00           H
ATOM     47  CD1 LEU     3      24.530  25.530  11.900  1.00  0.00           C
ATOM     48 1HD1 LEU     3      24.500  25.860  10.860  1.00  0.00           H
ATOM     49 2HD1 LEU     3      23.840  24.700  12.040  1.00  0.00           H
ATOM     50 3HD1 LEU     3      24.150  26.330  12.540  1.00  0.00           H
ATOM     51  CD2 LEU     3      25.810  25.000  14.050  1.00  0.00           C
ATOM     52 1HD2 LEU     3      25.150  24.190  14.340  1.00  0.00           H
ATOM     53 2HD2 LEU     3      26.770  25.020  14.560  1.00  0.00           H
ATOM     54 3HD2 LEU     3      25.330  25.920  14.370  1.00  0.00           H
ATOM     55  C   LEU     3      28.400  22.330  11.860  1.00  0.00           C
ATOM     56  O   LEU     3      28.120  21.420  12.640  1.00  0.00           O
ATOM     57  N   LYS     4      29.300  22.150  10.890  1.00  0.00           N
ATOM     58  H   LYS     4      29.680  22.940  10.380  1.00  0.00           H
ATOM     59  CA  LYS     4      29.970  20.920  10.500  1.00  0.00           C
ATOM     60  HA  LYS     4      29.270  20.100  10.620  1.00  0.00           H
ATOM     61  CB  LYS     4      30.310  21.090   9.020  1.00  0.00           C
ATOM     62  HB1 LYS     4      30.980  21.930   8.880  1.00  0.00           H
ATOM     63  HB2 LYS     4      31.010  20.290   8.770  1.00  0.00           H
ATOM     64  CG  LYS     4      29.180  21.150   7.990  1.00  0.00           C
ATOM     65  HG1 LYS     4      28.490  21.930   8.320  1.00  0.00           H
ATOM     66  HG2 LYS     4      29.650  21.620   7.130  1.00  0.00           H
ATOM     67  CD  LYS     4      28.610  19.760   7.720  1.00  0.00           C
ATOM     68  HD1 LYS     4      29.470  19.250   7.300  1.00  0.00           H
ATOM     69  HD2 LYS     4      28.390  19.210   8.640  1.00  0.00           H
ATOM     70  CE  LYS     4      27.450  19.720   6.720  1.00  0.00           C
ATOM     71  HE1 LYS     4      26.620  20.230   7.210  1.00  0.00           H
ATOM     72  HE2 LYS     4      27.720  20.310   5.840  1.00  0.00           H
ATOM     73  NZ  LYS     4      27.240  18.380   6.160  1.00  0.00           N
ATOM     74  HZ1 LYS     4      28.170  18.080   5.890  1.00  0.00           H
ATOM     75  HZ2 LYS     4      26.830  17.650   6.730  1.00  0.00           H
ATOM     76  HZ3 LYS     4      26.660  18.510   5.350  1.00  0.00           H
ATOM     77  C   LYS     4      31.220  20.630  11.320  1.00  0.00           C
ATOM     78  O   LYS     4      31.660  19.490  11.280  1.00  0.00           O
ATOM     79  N   ARG     5      31.840  21.580  12.010  1.00  0.00           N
ATOM     80  H   ARG     5      31.310  22.430  12.130  1.00  0.00           H
ATOM     81  CA  ARG     5      33.050  21.450  12.800  1.00  0.00           C
ATOM     82  HA  ARG     5      33.350  20.470  13.170  1.00  0.00           H
ATOM     83  CB  ARG     5      34.200  22.020  11.960  1.00  0.00           C
ATOM     84  HB1 ARG     5      33.920  23.000  11.580  1.00  0.00           H
ATOM     85  HB2 ARG     5      35.070  22.050  12.620  1.00  0.00           H
ATOM     86  CG  ARG     5      34.580  21.180  10.740  1.00  0.00           C
ATOM     87  HG1 ARG     5      34.580  20.130  11.020  1.00  0.00           H
ATOM     88  HG2 ARG     5      33.840  21.240   9.940  1.00  0.00           H
ATOM     89  CD  ARG     5      35.890  21.670  10.120  1.00  0.00           C
ATOM     90  HD1 ARG     5      35.890  22.720   9.830  1.00  0.00           H
ATOM     91  HD2 ARG     5      36.730  21.600  10.820  1.00  0.00           H
ATOM     92  NE  ARG     5      36.140  20.840   8.940  1.00  0.00           N
ATOM     93  HE  ARG     5      35.910  21.320   8.090  1.00  0.00           H
ATOM     94  CZ  ARG     5      36.720  19.640   8.820  1.00  0.00           C
ATOM     95  NH1 ARG     5      37.120  18.970   9.910  1.00  0.00           N
ATOM     96 1HH1 ARG     5      37.130  19.530  10.750  1.00  0.00           H
ATOM     97 2HH1 ARG     5      37.280  17.970   9.920  1.00  0.00           H
ATOM     98  NH2 ARG     5      36.740  19.080   7.610  1.00  0.00           N
ATOM     99 1HH2 ARG     5      36.380  19.490   6.760  1.00  0.00           H
ATOM    100 2HH2 ARG     5      36.800  18.070   7.550  1.00  0.00           H
ATOM    101  C   ARG     5      32.840  22.190  14.110  1.00  0.00           C
ATOM    102  O   ARG     5      33.660  23.010  14.540  1.00  0.00           O
ATOM    103  N   TRP     6      31.660  22.010  14.700  1.00  0.00           N
ATOM    104  H   TRP     6      31.010  21.280  14.430  1.00  0.00           H
ATOM    105  CA  TRP     6      31.320  22.650  15.950  1.00  0.00           C
ATOM    106  HA  TRP     6      31.510  23.710  15.790  1.00  0.00           H
ATOM    107  CB  TRP     6      29.850  22.450  16.330  1.00  0.00           C
ATOM    108  HB1 TRP     6      29.180  22.340  15.480  1.00  0.00           H
ATOM    109  HB2 TRP     6      29.790  21.520  16.900  1.00  0.00           H
ATOM    110  CG  TRP     6      29.080  23.570  16.970  1.00  0.00           C
ATOM    111  CD1 TRP     6      28.080  23.320  17.840  1.00  0.00           C
ATOM    112  HD1 TRP     6      27.800  22.320  18.140  1.00  0.00           H
ATOM    113  CD2 TRP     6      29.180  25.020  16.900  1.00  0.00           C
ATOM    114  NE1 TRP     6      27.560  24.500  18.330  1.00  0.00           N
ATOM    115  HE1 TRP     6      26.940  24.630  19.120  1.00  0.00           H
ATOM    116  CE2 TRP     6      28.320  25.560  17.890  1.00  0.00           C
ATOM    117  CE3 TRP     6      29.900  25.910  16.080  1.00  0.00           C
ATOM    118  HE3 TRP     6      30.570  25.460  15.370  1.00  0.00           H
ATOM    119  CZ2 TRP     6      28.410  26.920  18.200  1.00  0.00           C
ATOM    120  HZ2 TRP     6      27.940  27.200  19.130  1.00  0.00           H
ATOM    121  CZ3 TRP     6      29.850  27.300  16.290  1.00  0.00           C
ATOM    122  HZ3 TRP     6      30.380  27.960  15.620  1.00  0.00           H
ATOM    123  CH2 TRP     6      29.210  27.780  17.430  1.00  0.00           C
ATOM    124  HH2 TRP     6      29.230  28.850  17.620  1.00  0.00           H
ATOM    125  C   TRP     6      32.200  22.340  17.150  1.00  0.00           C
ATOM    126  O   TRP     6      32.460  23.290  17.890  1.00  0.00           O
ATOM    127  N   LEU     7      32.730  21.130  17.340  1.00  0.00           N
ATOM    128  H   LEU     7      32.370  20.370  16.780  1.00  0.00           H
ATOM    129  CA  LEU     7      33.760  20.850  18.320  1.00  0.00           C
ATOM    130  HA  LEU     7      33.350  21.270  19.240  1.00  0.00           H
ATOM    131  CB  LEU     7      34.010  19.350  18.400  1.00  0.00           C
ATOM    132  HB1 LEU     7      33.140  18.690  18.450  1.00  0.00           H
ATOM    133  HB2 LEU     7      34.590  19.000  17.550  1.00  0.00           H
ATOM    134  CG  LEU     7      34.740  18.890  19.660  1.00  0.00           C
ATOM    135  HG  LEU     7      35.750  19.300  19.690  1.00  0.00           H
ATOM    136  CD1 LEU     7      34.040  19.120  21.000  1.00  0.00           C
ATOM    137 1HD1 LEU     7      33.870  20.180  21.210  1.00  0.00           H
ATOM    138 2HD1 LEU     7      33.010  18.780  20.940  1.00  0.00           H
ATOM    139 3HD1 LEU     7      34.520  18.570  21.810  1.00  0.00           H
ATOM    140  CD2 LEU     7      35.060  17.400  19.490  1.00  0.00           C
ATOM    141 1HD2 LEU     7      35.790  17.240  18.700  1.00  0.00           H
ATOM    142 2HD2 LEU     7      35.460  16.920  20.380  1.00  0.00           H
ATOM    143 3HD2 LEU     7      34.210  16.750  19.290  1.00  0.00           H
ATOM    144  C   LEU     7      35.080  21.590  18.150  1.00  0.00           C
ATOM    145  O   LEU     7      35.770  21.850  19.130  1.00  0.00           O
ATOM    146  N   LYS     8      35.400  22.070  16.940  1.00  0.00           N
ATOM    147  H   LYS     8      34.790  21.930  16.150  1.00  0.00           H
ATOM    148  CA  LYS     8      36.570  22.860  16.600  1.00  0.00           C
ATOM    149  HA  LYS     8      37.480  22.520  17.100  1.00  0.00           H
ATOM    150  CB  LYS     8      36.920  22.960  15.110  1.00  0.00           C
ATOM    151  HB1 LYS     8      36.550  22.100  14.550  1.00  0.00           H
ATOM    152  HB2 LYS     8      36.260  23.750  14.730  1.00  0.00           H
ATOM    153  CG  LYS     8      38.350  23.310  14.730  1.00  0.00           C
ATOM    154  HG1 LYS     8      38.520  24.370  14.950  1.00  0.00           H
ATOM    155  HG2 LYS     8      39.120  22.850  15.360  1.00  0.00           H
ATOM    156  CD  LYS     8      38.720  22.900  13.310  1.00  0.00           C
ATOM    157  HD1 LYS     8      39.330  22.000  13.280  1.00  0.00           H
ATOM    158  HD2 LYS     8      37.840  22.670  12.710  1.00  0.00           H
ATOM    159  CE  LYS     8      39.600  23.990  12.690  1.00  0.00           C
ATOM    160  HE1 LYS     8      39.020  24.830  12.320  1.00  0.00           H
ATOM    161  HE2 LYS     8      40.220  24.500  13.430  1.00  0.00           H
ATOM    162  NZ  LYS     8      40.540  23.530  11.660  1.00  0.00           N
ATOM    163  HZ1 LYS     8      41.140  24.280  11.350  1.00  0.00           H
ATOM    164  HZ2 LYS     8      41.090  22.770  12.040  1.00  0.00           H
ATOM    165  HZ3 LYS     8      39.860  23.340  10.940  1.00  0.00           H
ATOM    166  C   LYS     8      36.370  24.290  17.090  1.00  0.00           C
ATOM    167  O   LYS     8      37.290  24.840  17.690  1.00  0.00           O
ATOM    168  N   VAL     9      35.210  24.920  16.870  1.00  0.00           N
ATOM    169  H   VAL     9      34.480  24.400  16.410  1.00  0.00           H
ATOM    170  CA  VAL     9      34.810  26.220  17.380  1.00  0.00           C
ATOM    171  HA  VAL     9      35.600  26.930  17.140  1.00  0.00           H
ATOM    172  CB  VAL     9      33.490  26.660  16.740  1.00  0.00           C
ATOM    173  HB  VAL     9      32.680  26.030  17.120  1.00  0.00           H
ATOM    174  CG1 VAL     9      33.100  28.070  17.170  1.00  0.00           C
ATOM    175 1HG1 VAL     9      32.810  28.100  18.230  1.00  0.00           H
ATOM    176 2HG1 VAL     9      33.850  28.830  16.940  1.00  0.00           H
ATOM    177 3HG1 VAL     9      32.220  28.380  16.610  1.00  0.00           H
ATOM    178  CG2 VAL     9      33.530  26.710  15.220  1.00  0.00           C
ATOM    179 1HG2 VAL     9      34.400  27.330  15.020  1.00  0.00           H
ATOM    180 2HG2 VAL     9      33.710  25.740  14.740  1.00  0.00           H
ATOM    181 3HG2 VAL     9      32.650  27.180  14.780  1.00  0.00           H
ATOM    182  C   VAL     9      34.710  26.160  18.890  1.00  0.00           C
ATOM    183  O   VAL     9      35.290  27.010  19.560  1.00  0.00           O
ATOM    184  N   ALA    10      34.280  25.060  19.520  1.00  0.00           N
ATOM    185  H   ALA    10      34.050  24.240  18.980  1.00  0.00           H
ATOM    186  CA  ALA    10      34.130  24.870  20.940  1.00  0.00           C
ATOM    187  HA  ALA    10      33.580  25.750  21.280  1.00  0.00           H
ATOM    188  CB  ALA    10      33.530  23.490  21.240  1.00  0.00           C
ATOM    189  HB1 ALA    10      33.300  23.530  22.310  1.00  0.00           H
ATOM    190  HB2 ALA    10      32.570  23.590  20.750  1.00  0.00           H
ATOM    191  HB3 ALA    10      34.120  22.590  21.060  1.00  0.00           H
ATOM    192  C   ALA    10      35.460  24.850  21.670  1.00  0.00           C
ATOM    193  O   ALA    10      35.620  25.340  22.790  1.00  0.00           O
ATOM    194  N   LYS    11      36.470  24.230  21.050  1.00  0.00           N
ATOM    195  H   LYS    11      36.260  23.590  20.290  1.00  0.00           H
ATOM    196  CA  LYS    11      37.840  24.190  21.500  1.00  0.00           C
ATOM    197  HA  LYS    11      37.890  23.960  22.570  1.00  0.00           H
ATOM    198  CB  LYS    11      38.610  23.110  20.740  1.00  0.00           C
ATOM    199  HB1 LYS    11      38.290  23.080  19.700  1.00  0.00           H
ATOM    200  HB2 LYS    11      39.650  23.370  20.580  1.00  0.00           H
ATOM    201  CG  LYS    11      38.690  21.770  21.480  1.00  0.00           C
ATOM    202  HG1 LYS    11      39.230  21.940  22.410  1.00  0.00           H
ATOM    203  HG2 LYS    11      37.670  21.610  21.830  1.00  0.00           H
ATOM    204  CD  LYS    11      39.180  20.550  20.700  1.00  0.00           C
ATOM    205  HD1 LYS    11      38.640  20.550  19.750  1.00  0.00           H
ATOM    206  HD2 LYS    11      40.230  20.650  20.440  1.00  0.00           H
ATOM    207  CE  LYS    11      39.030  19.250  21.490  1.00  0.00           C
ATOM    208  HE1 LYS    11      37.970  19.010  21.560  1.00  0.00           H
ATOM    209  HE2 LYS    11      39.520  18.480  20.890  1.00  0.00           H
ATOM    210  NZ  LYS    11      39.580  19.320  22.860  1.00  0.00           N
ATOM    211  HZ1 LYS    11      40.590  19.330  22.920  1.00  0.00           H
ATOM    212  HZ2 LYS    11      39.060  20.010  23.380  1.00  0.00           H
ATOM    213  HZ3 LYS    11      39.260  18.440  23.230  1.00  0.00           H
ATOM    214  C   LYS    11      38.490  25.570  21.400  1.00  0.00           C
ATOM    215  O   LYS    11      39.250  25.920  22.300  1.00  0.00           O
ATOM    216  N   ASP    12      38.150  26.300  20.340  1.00  0.00           N
ATOM    217  H   ASP    12      37.350  25.980  19.810  1.00  0.00           H
ATOM    218  CA  ASP    12      38.710  27.610  20.080  1.00  0.00           C
ATOM    219  HA  ASP    12      39.780  27.580  20.300  1.00  0.00           H
ATOM    220  CB  ASP    12      38.340  28.040  18.660  1.00  0.00           C
ATOM    221  HB1 ASP    12      38.650  27.200  18.030  1.00  0.00           H
ATOM    222  HB2 ASP    12      37.280  28.220  18.510  1.00  0.00           H
ATOM    223  CG  ASP    12      39.000  29.310  18.150  1.00  0.00           C
ATOM    224  OD1 ASP    12      40.200  29.520  18.410  1.00  0.00           O
ATOM    225  OD2 ASP    12      38.280  30.010  17.410  1.00  0.00           O
ATOM    226  C   ASP    12      38.170  28.650  21.060  1.00  0.00           C
ATOM    227  O   ASP    12      38.990  29.330  21.680  1.00  0.00           O
ATOM    228  N   MET    13      36.860  28.530  21.320  1.00  0.00           N
ATOM    229  H   MET    13      36.360  27.890  20.720  1.00  0.00           H
ATOM    230  CA  MET    13      35.970  29.220  22.220  1.00  0.00           C
ATOM    231  HA  MET    13      36.090  30.290  22.030  1.00  0.00           H
ATOM    232  CB  MET    13      34.540  28.700  22.090  1.00  0.00           C
ATOM    233  HB1 MET    13      34.260  28.780  21.040  1.00  0.00           H
ATOM    234  HB2 MET    13      34.360  27.650  22.350  1.00  0.00           H
ATOM    235  CG  MET    13      33.620  29.660  22.850  1.00  0.00           C
ATOM    236  HG1 MET    13      33.660  29.340  23.890  1.00  0.00           H
ATOM    237  HG2 MET    13      33.880  30.710  22.770  1.00  0.00           H
ATOM    238  SD  MET    13      31.940  29.540  22.190  1.00  0.00           S
ATOM    239  CE  MET    13      31.380  27.980  22.920  1.00  0.00           C
ATOM    240  HE1 MET    13      31.810  27.690  23.880  1.00  0.00           H
ATOM    241  HE2 MET    13      30.310  28.050  23.130  1.00  0.00           H
ATOM    242  HE3 MET    13      31.590  27.210  22.180  1.00  0.00           H
ATOM    243  C   MET    13      36.500  29.100  23.640  1.00  0.00           C
ATOM    244  O   MET    13      36.350  30.010  24.460  1.00  0.00           O
ATOM    245  N   ASN    14      37.010  27.910  23.960  1.00  0.00           N
ATOM    246  H   ASN    14      36.920  27.160  23.290  1.00  0.00           H
ATOM    247  CA  ASN    14      37.670  27.620  25.210  1.00  0.00           C
ATOM    248  HA  ASN    14      36.880  27.610  25.960  1.00  0.00           H
ATOM    249  CB  ASN    14      38.140  26.170  25.130  1.00  0.00           C
ATOM    250  HB1 ASN    14      37.540  25.560  24.460  1.00  0.00           H
ATOM    251  HB2 ASN    14      39.120  26.070  24.670  1.00  0.00           H
ATOM    252  CG  ASN    14      38.220  25.400  26.440  1.00  0.00           C
ATOM    253  OD1 ASN    14      37.230  24.830  26.900  1.00  0.00           O
ATOM    254  ND2 ASN    14      39.420  25.270  27.020  1.00  0.00           N
ATOM    255 1HD2 ASN    14      40.160  25.830  26.640  1.00  0.00           H
ATOM    256 2HD2 ASN    14      39.630  24.640  27.780  1.00  0.00           H
ATOM    257  C   ASN    14      38.760  28.580  25.670  1.00  0.00           C
ATOM    258  O   ASN    14      39.030  28.680  26.860  1.00  0.00           O
ATOM    259  N   GLY    15      39.570  29.190  24.790  1.00  0.00           N
ATOM    260  H   GLY    15      39.310  29.030  23.830  1.00  0.00           H
ATOM    261  CA  GLY    15      40.760  29.940  25.110  1.00  0.00           C
ATOM    262  HA1 GLY    15      41.170  29.670  26.080  1.00  0.00           H
ATOM    263  HA2 GLY    15      41.610  29.800  24.440  1.00  0.00           H
ATOM    264  C   GLY    15      40.550  31.440  24.920  1.00  0.00           C
ATOM    265  O   GLY    15      41.170  32.260  25.590  1.00  0.00           O
ATOM    266  N   LEU    16      39.590  31.890  24.110  1.00  0.00           N
ATOM    267  H   LEU    16      39.050  31.290  23.500  1.00  0.00           H
ATOM    268  CA  LEU    16      39.060  33.240  24.190  1.00  0.00           C
ATOM    269  HA  LEU    16      39.880  33.960  24.150  1.00  0.00           H
ATOM    270  CB  LEU    16      38.090  33.480  23.030  1.00  0.00           C
ATOM    271  HB1 LEU    16      37.130  32.990  23.210  1.00  0.00           H
ATOM    272  HB2 LEU    16      37.710  34.500  23.060  1.00  0.00           H
ATOM    273  CG  LEU    16      38.560  33.130  21.620  1.00  0.00           C
ATOM    274  HG  LEU    16      38.870  32.080  21.610  1.00  0.00           H
ATOM    275  CD1 LEU    16      37.430  33.200  20.590  1.00  0.00           C
ATOM    276 1HD1 LEU    16      36.500  32.780  20.960  1.00  0.00           H
ATOM    277 2HD1 LEU    16      37.120  34.190  20.260  1.00  0.00           H
ATOM    278 3HD1 LEU    16      37.660  32.530  19.770  1.00  0.00           H
ATOM    279  CD2 LEU    16      39.720  34.070  21.270  1.00  0.00           C
ATOM    280 1HD2 LEU    16      39.830  34.310  20.220  1.00  0.00           H
ATOM    281 2HD2 LEU    16      39.800  34.930  21.940  1.00  0.00           H
ATOM    282 3HD2 LEU    16      40.570  33.430  21.520  1.00  0.00           H
ATOM    283  C   LEU    16      38.360  33.600  25.490  1.00  0.00           C
ATOM    284  O   LEU    16      38.340  34.740  25.930  1.00  0.00           O
ATOM    285  N   GLU    17      37.750  32.580  26.110  1.00  0.00           N
ATOM    286  H   GLU    17      37.830  31.680  25.670  1.00  0.00           H
ATOM    287  CA  GLU    17      37.050  32.650  27.380  1.00  0.00           C
ATOM    288  HA  GLU    17      36.190  33.330  27.330  1.00  0.00           H
ATOM    289  CB  GLU    17      36.480  31.250  27.620  1.00  0.00           C
ATOM    290  HB1 GLU    17      35.720  30.970  26.890  1.00  0.00           H
ATOM    291  HB2 GLU    17      37.260  30.480  27.590  1.00  0.00           H
ATOM    292  CG  GLU    17      35.680  31.090  28.910  1.00  0.00           C
ATOM    293  HG1 GLU    17      36.340  31.290  29.760  1.00  0.00           H
ATOM    294  HG2 GLU    17      34.910  31.860  28.890  1.00  0.00           H
ATOM    295  CD  GLU    17      34.800  29.860  28.980  1.00  0.00           C
ATOM    296  OE1 GLU    17      33.570  30.080  29.120  1.00  0.00           O
ATOM    297  OE2 GLU    17      35.240  28.730  28.670  1.00  0.00           O
ATOM    298  C   GLU    17      37.960  33.130  28.500  1.00  0.00           C
ATOM    299  O   GLU    17      37.560  33.900  29.360  1.00  0.00           O
ATOM    300  N   VAL    18      39.190  32.610  28.530  1.00  0.00           N
ATOM    301  H   VAL    18      39.580  32.240  27.670  1.00  0.00           H
ATOM    302  CA  VAL    18      40.210  32.930  29.500  1.00  0.00           C
ATOM    303  HA  VAL    18      39.820  32.800  30.510  1.00  0.00           H
ATOM    304  CB  VAL    18      41.270  31.840  29.300  1.00  0.00           C
ATOM    305  HB  VAL    18      41.690  31.760  28.300  1.00  0.00           H
ATOM    306  CG1 VAL    18      42.510  32.070  30.170  1.00  0.00           C
ATOM    307 1HG1 VAL    18      43.170  32.900  29.900  1.00  0.00           H
ATOM    308 2HG1 VAL    18      42.250  32.300  31.200  1.00  0.00           H
ATOM    309 3HG1 VAL    18      43.160  31.200  30.200  1.00  0.00           H
ATOM    310  CG2 VAL    18      40.750  30.420  29.470  1.00  0.00           C
ATOM    311 1HG2 VAL    18      40.730  30.130  30.520  1.00  0.00           H
ATOM    312 2HG2 VAL    18      39.800  30.160  28.990  1.00  0.00           H
ATOM    313 3HG2 VAL    18      41.420  29.740  28.940  1.00  0.00           H
ATOM    314  C   VAL    18      40.740  34.350  29.350  1.00  0.00           C
ATOM    315  O   VAL    18      40.850  35.090  30.330  1.00  0.00           O
ATOM    316  N   LEU    19      40.990  34.770  28.110  1.00  0.00           N
ATOM    317  H   LEU    19      40.830  34.030  27.440  1.00  0.00           H
ATOM    318  CA  LEU    19      41.380  36.080  27.660  1.00  0.00           C
ATOM    319  HA  LEU    19      42.260  36.400  28.220  1.00  0.00           H
ATOM    320  CB  LEU    19      41.740  36.180  26.170  1.00  0.00           C
ATOM    321  HB1 LEU    19      40.910  36.090  25.470  1.00  0.00           H
ATOM    322  HB2 LEU    19      42.190  37.150  25.980  1.00  0.00           H
ATOM    323  CG  LEU    19      42.770  35.140  25.720  1.00  0.00           C
ATOM    324  HG  LEU    19      42.440  34.120  25.930  1.00  0.00           H
ATOM    325  CD1 LEU    19      42.820  35.130  24.200  1.00  0.00           C
ATOM    326 1HD1 LEU    19      43.180  36.080  23.800  1.00  0.00           H
ATOM    327 2HD1 LEU    19      43.490  34.370  23.790  1.00  0.00           H
ATOM    328 3HD1 LEU    19      41.870  34.910  23.720  1.00  0.00           H
ATOM    329  CD2 LEU    19      44.180  35.380  26.260  1.00  0.00           C
ATOM    330 1HD2 LEU    19      44.140  35.480  27.350  1.00  0.00           H
ATOM    331 2HD2 LEU    19      44.650  34.460  25.930  1.00  0.00           H
ATOM    332 3HD2 LEU    19      44.690  36.260  25.880  1.00  0.00           H
ATOM    333  C   LEU    19      40.340  37.130  28.010  1.00  0.00           C
ATOM    334  O   LEU    19      40.690  38.250  28.380  1.00  0.00           O
ATOM    335  N   MET    20      39.030  36.890  27.910  1.00  0.00           N
ATOM    336  H   MET    20      38.770  35.970  27.580  1.00  0.00           H
ATOM    337  CA  MET    20      37.960  37.800  28.240  1.00  0.00           C
ATOM    338  HA  MET    20      38.000  38.730  27.670  1.00  0.00           H
ATOM    339  CB  MET    20      36.720  37.060  27.750  1.00  0.00           C
ATOM    340  HB1 MET    20      36.900  36.570  26.790  1.00  0.00           H
ATOM    341  HB2 MET    20      36.630  36.260  28.480  1.00  0.00           H
ATOM    342  CG  MET    20      35.410  37.850  27.740  1.00  0.00           C
ATOM    343  HG1 MET    20      35.040  38.170  28.720  1.00  0.00           H
ATOM    344  HG2 MET    20      35.370  38.760  27.130  1.00  0.00           H
ATOM    345  SD  MET    20      34.130  36.760  27.090  1.00  0.00           S
ATOM    346  CE  MET    20      32.640  37.740  27.380  1.00  0.00           C
ATOM    347  HE1 MET    20      32.800  38.780  27.080  1.00  0.00           H
ATOM    348  HE2 MET    20      31.760  37.310  26.910  1.00  0.00           H
ATOM    349  HE3 MET    20      32.550  37.800  28.470  1.00  0.00           H
ATOM    350  C   MET    20      37.930  38.130  29.730  1.00  0.00           C
ATOM    351  O   MET    20      37.720  39.290  30.090  1.00  0.00           O
ATOM    352  N   GLU    21      38.180  37.140  30.580  1.00  0.00           N
ATOM    353  H   GLU    21      38.290  36.190  30.260  1.00  0.00           H
ATOM    354  CA  GLU    21      38.210  37.320  32.020  1.00  0.00           C
ATOM    355  HA  GLU    21      37.390  37.960  32.340  1.00  0.00           H
ATOM    356  CB  GLU    21      38.130  35.950  32.680  1.00  0.00           C
ATOM    357  HB1 GLU    21      37.990  35.230  31.880  1.00  0.00           H
ATOM    358  HB2 GLU    21      39.050  35.620  33.180  1.00  0.00           H
ATOM    359  CG  GLU    21      36.990  35.660  33.660  1.00  0.00           C
ATOM    360  HG1 GLU    21      36.030  35.840  33.180  1.00  0.00           H
ATOM    361  HG2 GLU    21      36.860  34.620  33.960  1.00  0.00           H
ATOM    362  CD  GLU    21      36.950  36.530  34.910  1.00  0.00           C
ATOM    363  OE1 GLU    21      37.740  36.430  35.875  1.00  0.00           O
ATOM    364  OE2 GLU    21      36.000  37.330  34.990  1.00  0.00           O
ATOM    365  C   GLU    21      39.540  37.950  32.420  1.00  0.00           C
ATOM    366  O   GLU    21      39.560  38.710  33.380  1.00  0.00           O
ATOM    367  N   TRP    22      40.680  37.740  31.750  1.00  0.00           N
ATOM    368  H   TRP    22      40.590  37.070  31.000  1.00  0.00           H
ATOM    369  CA  TRP    22      42.030  38.190  32.040  1.00  0.00           C
ATOM    370  HA  TRP    22      42.250  37.980  33.090  1.00  0.00           H
ATOM    371  CB  TRP    22      43.020  37.400  31.200  1.00  0.00           C
ATOM    372  HB1 TRP    22      43.130  36.370  31.540  1.00  0.00           H
ATOM    373  HB2 TRP    22      42.670  37.300  30.170  1.00  0.00           H
ATOM    374  CG  TRP    22      44.460  37.800  31.120  1.00  0.00           C
ATOM    375  CD1 TRP    22      45.150  37.810  29.960  1.00  0.00           C
ATOM    376  HD1 TRP    22      44.700  37.620  28.990  1.00  0.00           H
ATOM    377  CD2 TRP    22      45.370  38.070  32.230  1.00  0.00           C
ATOM    378  NE1 TRP    22      46.450  38.120  30.290  1.00  0.00           N
ATOM    379  HE1 TRP    22      47.220  38.080  29.640  1.00  0.00           H
ATOM    380  CE2 TRP    22      46.650  38.270  31.650  1.00  0.00           C
ATOM    381  CE3 TRP    22      45.250  38.210  33.620  1.00  0.00           C
ATOM    382  HE3 TRP    22      44.370  37.940  34.180  1.00  0.00           H
ATOM    383  CZ2 TRP    22      47.760  38.470  32.480  1.00  0.00           C
ATOM    384  HZ2 TRP    22      48.700  38.750  32.030  1.00  0.00           H
ATOM    385  CZ3 TRP    22      46.350  38.330  34.480  1.00  0.00           C
ATOM    386  HZ3 TRP    22      46.180  38.370  35.545  1.00  0.00           H
ATOM    387  CH2 TRP    22      47.610  38.410  33.870  1.00  0.00           C
ATOM    388  HH2 TRP    22      48.470  38.400  34.510  1.00  0.00           H
ATOM    389  C   TRP    22      42.130  39.670  31.690  1.00  0.00           C
ATOM    390  O   TRP    22      42.780  40.400  32.430  1.00  0.00           O
ATOM    391  N   LEU    23      41.400  40.130  30.670  1.00  0.00           N
ATOM    392  H   LEU    23      41.030  39.420  30.050  1.00  0.00           H
ATOM    393  CA  LEU    23      41.380  41.510  30.240  1.00  0.00           C
ATOM    394  HA  LEU    23      42.420  41.820  30.210  1.00  0.00           H
ATOM    395  CB  LEU    23      40.780  41.560  28.830  1.00  0.00           C
ATOM    396  HB1 LEU    23      40.210  40.630  28.840  1.00  0.00           H
ATOM    397  HB2 LEU    23      40.070  42.360  28.680  1.00  0.00           H
ATOM    398  CG  LEU    23      41.850  41.660  27.740  1.00  0.00           C
ATOM    399  HG  LEU    23      42.720  41.080  28.060  1.00  0.00           H
ATOM    400  CD1 LEU    23      41.500  40.990  26.410  1.00  0.00           C
ATOM    401 1HD1 LEU    23      41.770  39.930  26.430  1.00  0.00           H
ATOM    402 2HD1 LEU    23      40.440  41.140  26.170  1.00  0.00           H
ATOM    403 3HD1 LEU    23      42.160  41.400  25.650  1.00  0.00           H
ATOM    404  CD2 LEU    23      42.410  43.080  27.670  1.00  0.00           C
ATOM    405 1HD2 LEU    23      41.620  43.760  27.330  1.00  0.00           H
ATOM    406 2HD2 LEU    23      42.830  43.420  28.610  1.00  0.00           H
ATOM    407 3HD2 LEU    23      43.150  43.190  26.880  1.00  0.00           H
ATOM    408  C   LEU    23      40.670  42.460  31.190  1.00  0.00           C
ATOM    409  O   LEU    23      40.720  43.650  30.890  1.00  0.00           O
ATOM    410  N   LYS    24      40.040  41.980  32.260  1.00  0.00           N
ATOM    411  H   LYS    24      39.950  40.970  32.280  1.00  0.00           H
ATOM    412  CA  LYS    24      39.530  42.770  33.370  1.00  0.00           C
ATOM    413  HA  LYS    24      38.800  43.530  33.100  1.00  0.00           H
ATOM    414  CB  LYS    24      38.610  41.880  34.200  1.00  0.00           C
ATOM    415  HB1 LYS    24      39.110  40.930  34.360  1.00  0.00           H
ATOM    416  HB2 LYS    24      38.410  42.250  35.210  1.00  0.00           H
ATOM    417  CG  LYS    24      37.250  41.650  33.530  1.00  0.00           C
ATOM    418  HG1 LYS    24      36.650  42.550  33.540  1.00  0.00           H
ATOM    419  HG2 LYS    24      37.440  41.500  32.460  1.00  0.00           H
ATOM    420  CD  LYS    24      36.400  40.450  33.960  1.00  0.00           C
ATOM    421  HD1 LYS    24      36.910  39.490  34.060  1.00  0.00           H
ATOM    422  HD2 LYS    24      36.100  40.640  34.990  1.00  0.00           H
ATOM    423  CE  LYS    24      35.080  40.370  33.200  1.00  0.00           C
ATOM    424  HE1 LYS    24      34.500  41.290  33.060  1.00  0.00           H
ATOM    425  HE2 LYS    24      35.410  40.050  32.220  1.00  0.00           H
ATOM    426  NZ  LYS    24      34.260  39.310  33.810  1.00  0.00           N
ATOM    427  HZ1 LYS    24      33.740  38.780  33.120  1.00  0.00           H
ATOM    428  HZ2 LYS    24      34.730  38.580  34.320  1.00  0.00           H
ATOM    429  HZ3 LYS    24      33.540  39.690  34.410  1.00  0.00           H
ATOM    430  C   LYS    24      40.680  43.310  34.200  1.00  0.00           C
ATOM    431  O   LYS    24      40.710  44.430  34.700  1.00  0.00           O
ATOM    432  N   THR    25      41.800  42.590  34.140  1.00  0.00           N
ATOM    433  H   THR    25      41.810  41.850  33.450  1.00  0.00           H
ATOM    434  CA  THR    25      43.010  42.670  34.940  1.00  0.00           C
ATOM    435  HA  THR    25      42.860  43.610  35.465  1.00  0.00           H
ATOM    436  CB  THR    25      43.070  41.570  36.005  1.00  0.00           C
ATOM    437  HB  THR    25      43.940  41.760  36.635  1.00  0.00           H
ATOM    438  OG1 THR    25      43.200  40.290  35.425  1.00  0.00           O
ATOM    439  HG1 THR    25      43.810  40.380  34.710  1.00  0.00           H
ATOM    440  CG2 THR    25      41.800  41.450  36.855  1.00  0.00           C
ATOM    441 1HG2 THR    25      41.750  42.350  37.465  1.00  0.00           H
ATOM    442 2HG2 THR    25      40.930  41.220  36.235  1.00  0.00           H
ATOM    443 3HG2 THR    25      41.910  40.680  37.615  1.00  0.00           H
ATOM    444  C   THR    25      44.250  42.800  34.070  1.00  0.00           C
ATOM    445  O   THR    25      45.320  42.440  34.560  1.00  0.00           O
ATOM    446  N   SER    26      44.190  43.250  32.820  1.00  0.00           N
ATOM    447  H   SER    26      43.330  43.600  32.420  1.00  0.00           H
ATOM    448  CA  SER    26      45.320  43.330  31.910  1.00  0.00           C
ATOM    449  HA  SER    26      46.240  43.680  32.380  1.00  0.00           H
ATOM    450  CB  SER    26      45.640  41.910  31.450  1.00  0.00           C
ATOM    451  HB1 SER    26      45.820  41.150  32.220  1.00  0.00           H
ATOM    452  HB2 SER    26      44.810  41.520  30.870  1.00  0.00           H
ATOM    453  OG  SER    26      46.820  41.800  30.690  1.00  0.00           O
ATOM    454  HG  SER    26      46.600  42.270  29.900  1.00  0.00           H
ATOM    455  C   SER    26      45.000  44.360  30.830  1.00  0.00           C
ATOM    456  O1  SER    26      44.330  45.350  31.190  1.00  0.00           O
ATOM    457  O2  SER    26      45.270  44.220  29.620  1.00  0.00           O
TER
ENDMDL
REMARK    GENERATED BY TRJCONV
TITLE     Protein in water t= 1400.00000 step= 700000
REMARK    THIS IS A SIMULATION BOX
CRYST1   50.000   50.000   50.000  60.00  60.00  90.00 P 1           1
MODEL        8
ATOM      1  N   ARG     1      21.830  20.700   4.400  1.00  0.00           N
ATOM      2  H1  ARG     1      21.490  21.650   4.370  1.00  0.00           H
ATOM      3  H2  ARG     1      22.050  20.390   3.470  1.00  0.00           H
ATOM      4  H3  ARG     1      21.260  20.070   4.940  1.00  0.00           H
ATOM      5  CA  ARG     1      23.140  20.670   5.090  1.00  0.00           C
ATOM      6  HA  ARG     1      22.990  20.660   6.160  1.00  0.00           H
ATOM      7  CB  ARG     1      23.930  19.450   4.610  1.00  0.00           C
ATOM      8  HB1 ARG     1      23.310  18.590   4.850  1.00  0.00           H
ATOM      9  HB2 ARG     1      24.080  19.590   3.540  1.00  0.00           H
ATOM     10  CG  ARG     1      25.260  19.330   5.360  1.00  0.00           C
ATOM     11  HG1 ARG     1      25.920  20.200   5.360  1.00  0.00           H
ATOM     12  HG2 ARG     1      25.150  19.170   6.430  1.00  0.00           H
ATOM     13  CD  ARG     1      26.060  18.160   4.800  1.00  0.00           C
ATOM     14  HD1 ARG     1      26.780  17.890   5.570  1.00  0.00           H
ATOM     15  HD2 ARG     1      25.340  17.340   4.710  1.00  0.00           H
ATOM     16  NE  ARG     1      26.650  18.440   3.490  1.00  0.00           N
ATOM     17  HE  ARG     1      27.040  19.370   3.470  1.00  0.00           H
ATOM     18  CZ  ARG     1      26.820  17.640   2.430  1.00  0.00           C
ATOM     19  NH1 ARG     1      26.550  16.320   2.480  1.00  0.00           N
ATOM     20 1HH1 ARG     1      26.250  15.920   3.350  1.00  0.00           H
ATOM     21 2HH1 ARG     1      26.480  15.620   1.760  1.00  0.00           H
ATOM     22  NH2 ARG     1      27.260  18.150   1.270  1.00  0.00           N
ATOM     23 1HH2 ARG     1      27.630  19.080   1.150  1.00  0.00           H
ATOM     24 2HH2 ARG     1      27.290  17.530   0.470  1.00  0.00           H
ATOM     25  C   ARG     1      23.860  21.970   4.770  1.00  0.00           C
ATOM     26  O   ARG     1      23.670  22.480   3.660  1.00  0.00           O
ATOM     27  N   SER     2      24.640  22.510   5.700  1.00  0.00           N
ATOM     28  H   SER     2      24.680  22.050   6.600  1.00  0.00           H
ATOM     29  CA  SER     2      25.690  23.450   5.380  1.00  0.00           C
ATOM     30  HA  SER     2      25.740  23.520   4.290  1.00  0.00           H
ATOM     31  CB  SER     2      25.480  24.800   6.070  1.00  0.00           C
ATOM     32  HB1 SER     2      25.220  24.690   7.120  1.00  0.00           H
ATOM     33  HB2 SER     2      26.410  25.380   6.040  1.00  0.00           H
ATOM     34  OG  SER     2      24.530  25.580   5.370  1.00  0.00           O
ATOM     35  HG  SER     2      24.850  25.780   4.510  1.00  0.00           H
ATOM     36  C   SER     2      27.050  22.940   5.850  1.00  0.00           C
ATOM     37  O   SER     2      28.100  23.200   5.260  1.00  0.00           O
ATOM     38  N   LEU     3      27.110  22.330   7.030  1.00  0.00           N
ATOM     39  H   LEU     3      26.270  22.030   7.510  1.00  0.00           H
ATOM     40  CA  LEU     3      28.330  22.040   7.770  1.00  0.00           C
ATOM     41  HA  LEU     3      29.160  22.560   7.280  1.00  0.00           H
ATOM     42  CB  LEU     3      28.350  22.620   9.180  1.00  0.00           C
ATOM     43  HB1 LEU     3      27.670  21.980   9.750  1.00  0.00           H
ATOM     44  HB2 LEU     3      29.340  22.410   9.590  1.00  0.00           H
ATOM     45  CG  LEU     3      27.970  24.090   9.350  1.00  0.00           C
ATOM     46  HG  LEU     3      27.040  24.300   8.820  1.00  0.00           H
ATOM     47  CD1 LEU     3      27.550  24.350  10.790  1.00  0.00           C
ATOM     48 1HD1 LEU     3      27.000  25.280  10.870  1.00  0.00           H
ATOM     49 2HD1 LEU     3      26.960  23.500  11.150  1.00  0.00           H
ATOM     50 3HD1 LEU     3      28.350  24.500  11.520  1.00  0.00           H
ATOM     51  CD2 LEU     3      28.990  25.080   8.780  1.00  0.00           C
ATOM     52 1HD2 LEU     3      29.790  25.360   9.460  1.00  0.00           H
ATOM     53 2HD2 LEU     3      29.490  24.640   7.920  1.00  0.00           H
ATOM     54 3HD2 LEU     3      28.540  26.010   8.420  1.00  0.00           H
ATOM     55  C   LEU     3      28.580  20.550   7.860  1.00  0.00           C
ATOM     56  O   LEU     3      27.640  19.750   7.930  1.00  0.00           O
ATOM     57  N   LYS     4      29.870  20.190   7.870  1.00  0.00           N
ATOM     58  H   LYS     4      30.490  20.970   7.690  1.00  0.00           H
ATOM     59  CA  LYS     4      30.430  18.860   8.030  1.00  0.00           C
ATOM     60  HA  LYS     4      29.550  18.220   8.130  1.00  0.00           H
ATOM     61  CB  LYS     4      31.140  18.370   6.770  1.00  0.00           C
ATOM     62  HB1 LYS     4      31.650  19.190   6.270  1.00  0.00           H
ATOM     63  HB2 LYS     4      31.910  17.700   7.170  1.00  0.00           H
ATOM     64  CG  LYS     4      30.210  17.780   5.710  1.00  0.00           C
ATOM     65  HG1 LYS     4      29.760  16.920   6.200  1.00  0.00           H
ATOM     66  HG2 LYS     4      29.390  18.460   5.500  1.00  0.00           H
ATOM     67  CD  LYS     4      30.980  17.360   4.460  1.00  0.00           C
ATOM     68  HD1 LYS     4      31.340  18.200   3.860  1.00  0.00           H
ATOM     69  HD2 LYS     4      31.860  16.830   4.820  1.00  0.00           H
ATOM     70  CE  LYS     4      30.060  16.490   3.600  1.00  0.00           C
ATOM     71  HE1 LYS     4      29.530  15.690   4.130  1.00  0.00           H
ATOM     72  HE2 LYS     4      29.380  17.210   3.140  1.00  0.00           H
ATOM     73  NZ  LYS     4      30.630  15.780   2.450  1.00  0.00           N
ATOM     74  HZ1 LYS     4      31.370  15.130   2.690  1.00  0.00           H
ATOM     75  HZ2 LYS     4      29.980  15.200   1.920  1.00  0.00           H
ATOM     76  HZ3 LYS     4      31.030  16.450   1.820  1.00  0.00           H
ATOM     77  C   LYS     4      31.300  18.820   9.270  1.00  0.00           C
ATOM     78  O   LYS     4      31.240  17.800   9.950  1.00  0.00           O
ATOM     79  N   ARG     5      32.050  19.870   9.630  1.00  0.00           N
ATOM     80  H   ARG     5      32.120  20.540   8.870  1.00  0.00           H
ATOM     81  CA  ARG     5      32.960  19.960  10.750  1.00  0.00           C
ATOM     82  HA  ARG     5      32.810  19.190  11.510  1.00  0.00           H
ATOM     83  CB  ARG     5      34.390  19.860  10.230  1.00  0.00           C
ATOM     84  HB1 ARG     5      34.460  20.570   9.400  1.00  0.00           H
ATOM     85  HB2 ARG     5      34.960  20.390  11.000  1.00  0.00           H
ATOM     86  CG  ARG     5      35.030  18.500   9.990  1.00  0.00           C
ATOM     87  HG1 ARG     5      35.010  17.960  10.940  1.00  0.00           H
ATOM     88  HG2 ARG     5      34.550  17.970   9.170  1.00  0.00           H
ATOM     89  CD  ARG     5      36.490  18.630   9.560  1.00  0.00           C
ATOM     90  HD1 ARG     5      36.510  19.240   8.650  1.00  0.00           H
ATOM     91  HD2 ARG     5      37.010  19.130  10.380  1.00  0.00           H
ATOM     92  NE  ARG     5      37.070  17.290   9.400  1.00  0.00           N
ATOM     93  HE  ARG     5      36.560  16.530   9.820  1.00  0.00           H
ATOM     94  CZ  ARG     5      38.240  16.950   8.840  1.00  0.00           C
ATOM     95  NH1 ARG     5      38.860  17.800   8.010  1.00  0.00           N
ATOM     96 1HH1 ARG     5      38.490  18.730   7.870  1.00  0.00           H
ATOM     97 2HH1 ARG     5      39.460  17.440   7.280  1.00  0.00           H
ATOM     98  NH2 ARG     5      38.810  15.760   9.060  1.00  0.00           N
ATOM     99 1HH2 ARG     5      38.380  14.980   9.540  1.00  0.00           H
ATOM    100 2HH2 ARG     5      39.780  15.550   8.840  1.00  0.00           H
ATOM    101  C   ARG     5      32.620  21.310  11.360  1.00  0.00           C
ATOM    102  O   ARG     5      32.610  22.330  10.660  1.00  0.00           O
ATOM    103  N   TRP     6      32.370  21.330  12.670  1.00  0.00           N
ATOM    104  H   TRP     6      32.210  20.440  13.130  1.00  0.00           H
ATOM    105  CA  TRP     6      32.120  22.480  13.510  1.00  0.00           C
ATOM    106  HA  TRP     6      32.570  23.310  12.970  1.00  0.00           H
ATOM    107  CB  TRP     6      30.610  22.730  13.590  1.00  0.00           C
ATOM    108  HB1 TRP     6      30.200  22.560  12.590  1.00  0.00           H
ATOM    109  HB2 TRP     6      30.330  21.920  14.270  1.00  0.00           H
ATOM    110  CG  TRP     6      30.230  24.110  14.010  1.00  0.00           C
ATOM    111  CD1 TRP     6      29.470  24.450  15.070  1.00  0.00           C
ATOM    112  HD1 TRP     6      29.170  23.710  15.810  1.00  0.00           H
ATOM    113  CD2 TRP     6      30.490  25.350  13.300  1.00  0.00           C
ATOM    114  NE1 TRP     6      29.430  25.820  15.170  1.00  0.00           N
ATOM    115  HE1 TRP     6      28.900  26.250  15.910  1.00  0.00           H
ATOM    116  CE2 TRP     6      30.020  26.440  14.080  1.00  0.00           C
ATOM    117  CE3 TRP     6      31.060  25.730  12.070  1.00  0.00           C
ATOM    118  HE3 TRP     6      31.440  24.890  11.510  1.00  0.00           H
ATOM    119  CZ2 TRP     6      30.210  27.770  13.720  1.00  0.00           C
ATOM    120  HZ2 TRP     6      29.900  28.610  14.320  1.00  0.00           H
ATOM    121  CZ3 TRP     6      31.150  27.060  11.620  1.00  0.00           C
ATOM    122  HZ3 TRP     6      31.520  27.260  10.630  1.00  0.00           H
ATOM    123  CH2 TRP     6      30.590  28.070  12.400  1.00  0.00           C
ATOM    124  HH2 TRP     6      30.710  29.100  12.110  1.00  0.00           H
ATOM    125  C   TRP     6      32.820  22.480  14.870  1.00  0.00           C
ATOM    126  O   TRP     6      32.850  23.440  15.630  1.00  0.00           O
ATOM    127  N   LEU     7      33.420  21.350  15.250  1.00  0.00           N
ATOM    128  H   LEU     7      33.350  20.560  14.630  1.00  0.00           H
ATOM    129  CA  LEU     7      34.030  21.160  16.560  1.00  0.00           C
ATOM    130  HA  LEU     7      33.300  21.370  17.350  1.00  0.00           H
ATOM    131  CB  LEU     7      34.350  19.670  16.730  1.00  0.00           C
ATOM    132  HB1 LEU     7      33.480  19.090  16.420  1.00  0.00           H
ATOM    133  HB2 LEU     7      35.160  19.400  16.050  1.00  0.00           H
ATOM    134  CG  LEU     7      34.720  19.120  18.100  1.00  0.00           C
ATOM    135  HG  LEU     7      35.540  19.730  18.480  1.00  0.00           H
ATOM    136  CD1 LEU     7      33.690  19.300  19.220  1.00  0.00           C
ATOM    137 1HD1 LEU     7      32.710  18.990  18.850  1.00  0.00           H
ATOM    138 2HD1 LEU     7      33.900  18.830  20.180  1.00  0.00           H
ATOM    139 3HD1 LEU     7      33.560  20.380  19.350  1.00  0.00           H
ATOM    140  CD2 LEU     7      35.100  17.640  18.010  1.00  0.00           C
ATOM    141 1HD2 LEU     7      35.110  17.410  16.950  1.00  0.00           H
ATOM    142 2HD2 LEU     7      36.080  17.460  18.440  1.00  0.00           H
ATOM    143 3HD2 LEU     7      34.340  17.010  18.490  1.00  0.00           H
ATOM    144  C   LEU     7      35.210  22.040  16.910  1.00  0.00           C
ATOM    145  O   LEU     7      35.320  22.560  18.020  1.00  0.00           O
ATOM    146  N   LYS     8      36.150  22.330  16.000  1.00  0.00           N
ATOM    147  H   LYS     8      35.870  22.040  15.080  1.00  0.00           H
ATOM    148  CA  LYS     8      37.280  23.230  16.150  1.00  0.00           C
ATOM    149  HA  LYS     8      37.810  22.950  17.060  1.00  0.00           H
ATOM    150  CB  LYS     8      38.170  22.890  14.950  1.00  0.00           C
ATOM    151  HB1 LYS     8      38.000  21.860  14.660  1.00  0.00           H
ATOM    152  HB2 LYS     8      37.930  23.590  14.150  1.00  0.00           H
ATOM    153  CG  LYS     8      39.610  23.270  15.270  1.00  0.00           C
ATOM    154  HG1 LYS     8      39.760  24.260  15.710  1.00  0.00           H
ATOM    155  HG2 LYS     8      39.900  22.570  16.060  1.00  0.00           H
ATOM    156  CD  LYS     8      40.550  23.100  14.070  1.00  0.00           C
ATOM    157  HD1 LYS     8      40.490  22.080  13.680  1.00  0.00           H
ATOM    158  HD2 LYS     8      40.220  23.660  13.190  1.00  0.00           H
ATOM    159  CE  LYS     8      42.020  23.240  14.460  1.00  0.00           C
ATOM    160  HE1 LYS     8      42.180  22.600  15.320  1.00  0.00           H
ATOM    161  HE2 LYS     8      42.640  22.870  13.640  1.00  0.00           H
ATOM    162  NZ  LYS     8      42.430  24.620  14.770  1.00  0.00           N
ATOM    163  HZ1 LYS     8      41.910  24.880  15.600  1.00  0.00           H
ATOM    164  HZ2 LYS     8      43.380  24.620  15.110  1.00  0.00           H
ATOM    165  HZ3 LYS     8      42.240  25.280  14.030  1.00  0.00           H
ATOM    166  C   LYS     8      36.790  24.670  16.130  1.00  0.00           C
ATOM    167  O   LYS     8      37.420  25.530  16.740  1.00  0.00           O
ATOM    168  N   VAL     9      35.670  24.980  15.470  1.00  0.00           N
ATOM    169  H   VAL     9      35.170  24.150  15.180  1.00  0.00           H
ATOM    170  CA  VAL     9      35.150  26.310  15.240  1.00  0.00           C
ATOM    171  HA  VAL     9      35.960  27.030  15.350  1.00  0.00           H
ATOM    172  CB  VAL     9      34.430  26.420  13.890  1.00  0.00           C
ATOM    173  HB  VAL     9      33.510  25.830  13.850  1.00  0.00           H
ATOM    174  CG1 VAL     9      33.960  27.840  13.550  1.00  0.00           C
ATOM    175 1HG1 VAL     9      33.210  28.100  14.290  1.00  0.00           H
ATOM    176 2HG1 VAL     9      34.790  28.530  13.430  1.00  0.00           H
ATOM    177 3HG1 VAL     9      33.360  27.770  12.640  1.00  0.00           H
ATOM    178  CG2 VAL     9      35.220  25.890  12.700  1.00  0.00           C
ATOM    179 1HG2 VAL     9      36.230  26.300  12.610  1.00  0.00           H
ATOM    180 2HG2 VAL     9      35.380  24.820  12.780  1.00  0.00           H
ATOM    181 3HG2 VAL     9      34.680  25.860  11.750  1.00  0.00           H
ATOM    182  C   VAL     9      34.300  26.610  16.460  1.00  0.00           C
ATOM    183  O   VAL     9      34.390  27.720  16.990  1.00  0.00           O
ATOM    184  N   ALA    10      33.570  25.640  17.020  1.00  0.00           N
ATOM    185  H   ALA    10      33.450  24.790  16.500  1.00  0.00           H
ATOM    186  CA  ALA    10      32.810  25.860  18.240  1.00  0.00           C
ATOM    187  HA  ALA    10      32.290  26.810  18.100  1.00  0.00           H
ATOM    188  CB  ALA    10      31.890  24.660  18.430  1.00  0.00           C
ATOM    189  HB1 ALA    10      31.250  24.580  17.550  1.00  0.00           H
ATOM    190  HB2 ALA    10      32.390  23.690  18.470  1.00  0.00           H
ATOM    191  HB3 ALA    10      31.140  24.650  19.210  1.00  0.00           H
ATOM    192  C   ALA    10      33.690  26.050  19.470  1.00  0.00           C
ATOM    193  O   ALA    10      33.320  26.800  20.370  1.00  0.00           O
ATOM    194  N   LYS    11      34.860  25.410  19.470  1.00  0.00           N
ATOM    195  H   LYS    11      35.160  25.070  18.570  1.00  0.00           H
ATOM    196  CA  LYS    11      35.730  25.470  20.630  1.00  0.00           C
ATOM    197  HA  LYS    11      35.110  25.520  21.530  1.00  0.00           H
ATOM    198  CB  LYS    11      36.810  24.380  20.640  1.00  0.00           C
ATOM    199  HB1 LYS    11      37.190  24.430  19.620  1.00  0.00           H
ATOM    200  HB2 LYS    11      37.600  24.700  21.310  1.00  0.00           H
ATOM    201  CG  LYS    11      36.210  23.020  21.010  1.00  0.00           C
ATOM    202  HG1 LYS    11      35.890  23.020  22.050  1.00  0.00           H
ATOM    203  HG2 LYS    11      35.300  22.830  20.450  1.00  0.00           H
ATOM    204  CD  LYS    11      37.160  21.830  20.850  1.00  0.00           C
ATOM    205  HD1 LYS    11      37.380  21.790  19.790  1.00  0.00           H
ATOM    206  HD2 LYS    11      38.080  22.110  21.370  1.00  0.00           H
ATOM    207  CE  LYS    11      36.640  20.530  21.470  1.00  0.00           C
ATOM    208  HE1 LYS    11      36.350  20.640  22.510  1.00  0.00           H
ATOM    209  HE2 LYS    11      35.780  20.200  20.890  1.00  0.00           H
ATOM    210  NZ  LYS    11      37.700  19.510  21.450  1.00  0.00           N
ATOM    211  HZ1 LYS    11      37.190  18.650  21.590  1.00  0.00           H
ATOM    212  HZ2 LYS    11      38.110  19.460  20.530  1.00  0.00           H
ATOM    213  HZ3 LYS    11      38.370  19.810  22.140  1.00  0.00           H
ATOM    214  C   LYS    11      36.530  26.760  20.540  1.00  0.00           C
ATOM    215  O   LYS    11      37.010  27.310  21.530  1.00  0.00           O
ATOM    216  N   ASP    12      36.750  27.240  19.310  1.00  0.00           N
ATOM    217  H   ASP    12      36.460  26.700  18.510  1.00  0.00           H
ATOM    218  CA  ASP    12      37.410  28.480  18.950  1.00  0.00           C
ATOM    219  HA  ASP    12      38.340  28.680  19.480  1.00  0.00           H
ATOM    220  CB  ASP    12      37.820  28.410  17.480  1.00  0.00           C
ATOM    221  HB1 ASP    12      38.610  27.660  17.390  1.00  0.00           H
ATOM    222  HB2 ASP    12      37.030  27.920  16.910  1.00  0.00           H
ATOM    223  CG  ASP    12      38.210  29.690  16.740  1.00  0.00           C
ATOM    224  OD1 ASP    12      39.400  30.050  16.700  1.00  0.00           O
ATOM    225  OD2 ASP    12      37.310  30.330  16.160  1.00  0.00           O
ATOM    226  C   ASP    12      36.570  29.690  19.320  1.00  0.00           C
ATOM    227  O   ASP    12      37.200  30.680  19.670  1.00  0.00           O
ATOM    228  N   MET    13      35.240  29.510  19.330  1.00  0.00           N
ATOM    229  H   MET    13      34.820  28.760  18.800  1.00  0.00           H
ATOM    230  CA  MET    13      34.320  30.540  19.740  1.00  0.00           C
ATOM    231  HA  MET    13      34.540  31.490  19.250  1.00  0.00           H
ATOM    232  CB  MET    13      32.890  30.050  19.490  1.00  0.00           C
ATOM    233  HB1 MET    13      32.900  29.100  18.960  1.00  0.00           H
ATOM    234  HB2 MET    13      32.350  29.800  20.400  1.00  0.00           H
ATOM    235  CG  MET    13      32.020  31.020  18.690  1.00  0.00           C
ATOM    236  HG1 MET    13      31.020  30.910  19.110  1.00  0.00           H
ATOM    237  HG2 MET    13      32.370  32.050  18.780  1.00  0.00           H
ATOM    238  SD  MET    13      31.990  30.410  16.980  1.00  0.00           S
ATOM    239  CE  MET    13      30.500  31.330  16.540  1.00  0.00           C
ATOM    240  HE1 MET    13      29.730  31.100  17.270  1.00  0.00           H
ATOM    241  HE2 MET    13      30.710  32.400  16.600  1.00  0.00           H
ATOM    242  HE3 MET    13      30.110  31.130  15.540  1.00  0.00           H
ATOM    243  C   MET    13      34.370  30.670  21.260  1.00  0.00           C
ATOM    244  O   MET    13      34.440  31.800  21.750  1.00  0.00           O
ATOM    245  N   ASN    14      34.540  29.550  21.960  1.00  0.00           N
ATOM    246  H   ASN    14      34.670  28.710  21.420  1.00  0.00           H
ATOM    247  CA  ASN    14      34.610  29.410  23.400  1.00  0.00           C
ATOM    248  HA  ASN    14      33.920  30.020  23.980  1.00  0.00           H
ATOM    249  CB  ASN    14      34.340  27.920  23.650  1.00  0.00           C
ATOM    250  HB1 ASN    14      33.500  27.550  23.070  1.00  0.00           H
ATOM    251  HB2 ASN    14      35.240  27.370  23.370  1.00  0.00           H
ATOM    252  CG  ASN    14      33.850  27.600  25.060  1.00  0.00           C
ATOM    253  OD1 ASN    14      32.920  28.210  25.590  1.00  0.00           O
ATOM    254  ND2 ASN    14      34.550  26.780  25.840  1.00  0.00           N
ATOM    255 1HD2 ASN    14      35.450  26.460  25.510  1.00  0.00           H
ATOM    256 2HD2 ASN    14      34.280  26.680  26.810  1.00  0.00           H
ATOM    257  C   ASN    14      36.010  29.700  23.940  1.00  0.00           C
ATOM    258  O   ASN    14      36.210  29.750  25.150  1.00  0.00           O
ATOM    259  N   GLY    15      36.980  29.970  23.070  1.00  0.00           N
ATOM    260  H   GLY    15      36.820  30.180  22.090  1.00  0.00           H
ATOM    261  CA  GLY    15      38.380  30.260  23.350  1.00  0.00           C
ATOM    262  HA1 GLY    15      38.630  29.990  24.370  1.00  0.00           H
ATOM    263  HA2 GLY    15      38.990  29.650  22.680  1.00  0.00           H
ATOM    264  C   GLY    15      38.670  31.740  23.180  1.00  0.00           C
ATOM    265  O   GLY    15      39.850  32.060  23.340  1.00  0.00           O
ATOM    266  N   LEU    16      37.710  32.610  22.850  1.00  0.00           N
ATOM    267  H   LEU    16      36.780  32.260  22.710  1.00  0.00           H
ATOM    268  CA  LEU    16      37.850  34.040  22.650  1.00  0.00           C
ATOM    269  HA  LEU    16      38.830  34.200  22.190  1.00  0.00           H
ATOM    270  CB  LEU    16      36.750  34.580  21.740  1.00  0.00           C
ATOM    271  HB1 LEU    16      36.140  33.780  21.320  1.00  0.00           H
ATOM    272  HB2 LEU    16      36.090  35.230  22.290  1.00  0.00           H
ATOM    273  CG  LEU    16      37.220  35.370  20.510  1.00  0.00           C
ATOM    274  HG  LEU    16      37.960  36.080  20.890  1.00  0.00           H
ATOM    275  CD1 LEU    16      37.870  34.440  19.490  1.00  0.00           C
ATOM    276 1HD1 LEU    16      38.780  33.950  19.850  1.00  0.00           H
ATOM    277 2HD1 LEU    16      37.160  33.780  18.990  1.00  0.00           H
ATOM    278 3HD1 LEU    16      38.290  35.110  18.740  1.00  0.00           H
ATOM    279  CD2 LEU    16      36.040  36.170  19.960  1.00  0.00           C
ATOM    280 1HD2 LEU    16      35.410  36.530  20.780  1.00  0.00           H
ATOM    281 2HD2 LEU    16      36.260  36.950  19.230  1.00  0.00           H
ATOM    282 3HD2 LEU    16      35.330  35.550  19.420  1.00  0.00           H
ATOM    283  C   LEU    16      37.790  34.840  23.950  1.00  0.00           C
ATOM    284  O   LEU    16      38.690  35.680  23.990  1.00  0.00           O
ATOM    285  N   GLU    17      36.960  34.610  24.970  1.00  0.00           N
ATOM    286  H   GLU    17      36.320  33.850  24.820  1.00  0.00           H
ATOM    287  CA  GLU    17      37.090  35.260  26.260  1.00  0.00           C
ATOM    288  HA  GLU    17      37.150  36.330  26.100  1.00  0.00           H
ATOM    289  CB  GLU    17      35.910  34.920  27.170  1.00  0.00           C
ATOM    290  HB1 GLU    17      35.020  35.150  26.590  1.00  0.00           H
ATOM    291  HB2 GLU    17      35.930  33.830  27.210  1.00  0.00           H
ATOM    292  CG  GLU    17      35.900  35.460  28.600  1.00  0.00           C
ATOM    293  HG1 GLU    17      36.660  34.930  29.180  1.00  0.00           H
ATOM    294  HG2 GLU    17      36.370  36.450  28.640  1.00  0.00           H
ATOM    295  CD  GLU    17      34.540  35.460  29.270  1.00  0.00           C
ATOM    296  OE1 GLU    17      34.410  36.090  30.350  1.00  0.00           O
ATOM    297  OE2 GLU    17      33.580  34.970  28.640  1.00  0.00           O
ATOM    298  C   GLU    17      38.460  35.030  26.880  1.00  0.00           C
ATOM    299  O   GLU    17      39.030  35.950  27.470  1.00  0.00           O
ATOM    300  N   VAL    18      39.010  33.830  26.640  1.00  0.00           N
ATOM    301  H   VAL    18      38.440  33.250  26.050  1.00  0.00           H
ATOM    302  CA  VAL    18      40.380  33.420  26.860  1.00  0.00           C
ATOM    303  HA  VAL    18      40.570  33.430  27.930  1.00  0.00           H
ATOM    304  CB  VAL    18      40.480  31.930  26.540  1.00  0.00           C
ATOM    305  HB  VAL    18      40.550  31.800  25.460  1.00  0.00           H
ATOM    306  CG1 VAL    18      41.710  31.320  27.210  1.00  0.00           C
ATOM    307 1HG1 VAL    18      42.610  31.740  26.770  1.00  0.00           H
ATOM    308 2HG1 VAL    18      41.760  31.480  28.290  1.00  0.00           H
ATOM    309 3HG1 VAL    18      41.740  30.250  27.000  1.00  0.00           H
ATOM    310  CG2 VAL    18      39.260  31.180  27.090  1.00  0.00           C
ATOM    311 1HG2 VAL    18      39.050  31.420  28.130  1.00  0.00           H
ATOM    312 2HG2 VAL    18      38.380  31.480  26.520  1.00  0.00           H
ATOM    313 3HG2 VAL    18      39.420  30.100  27.150  1.00  0.00           H
ATOM    314  C   VAL    18      41.440  34.300  26.210  1.00  0.00           C
ATOM    315  O   VAL    18      42.490  34.460  26.830  1.00  0.00           O
ATOM    316  N   LEU    19      41.220  34.990  25.080  1.00  0.00           N
ATOM    317  H   LEU    19      40.440  34.730  24.500  1.00  0.00           H
ATOM    318  CA  LEU    19      42.200  35.940  24.610  1.00  0.00           C
ATOM    319  HA  LEU    19      43.220  35.570  24.700  1.00  0.00           H
ATOM    320  CB  LEU    19      42.010  36.250  23.120  1.00  0.00           C
ATOM    321  HB1 LEU    19      41.040  36.700  22.880  1.00  0.00           H
ATOM    322  HB2 LEU    19      42.700  37.040  22.820  1.00  0.00           H
ATOM    323  CG  LEU    19      42.260  35.060  22.200  1.00  0.00           C
ATOM    324  HG  LEU    19      41.630  34.260  22.590  1.00  0.00           H
ATOM    325  CD1 LEU    19      41.700  35.250  20.780  1.00  0.00           C
ATOM    326 1HD1 LEU    19      42.150  36.090  20.270  1.00  0.00           H
ATOM    327 2HD1 LEU    19      41.880  34.350  20.200  1.00  0.00           H
ATOM    328 3HD1 LEU    19      40.630  35.470  20.830  1.00  0.00           H
ATOM    329  CD2 LEU    19      43.690  34.540  22.110  1.00  0.00           C
ATOM    330 1HD2 LEU    19      43.790  33.570  21.640  1.00  0.00           H
ATOM    331 2HD2 LEU    19      44.380  35.220  21.600  1.00  0.00           H
ATOM    332 3HD2 LEU    19      44.130  34.350  23.090  1.00  0.00           H
ATOM    333  C   LEU    19      42.080  37.250  25.380  1.00  0.00           C
ATOM    334  O   LEU    19      43.060  37.990  25.470  1.00  0.00           O
ATOM    335  N   MET    20      40.960  37.580  26.010  1.00  0.00           N
ATOM    336  H   MET    20      40.230  36.890  26.150  1.00  0.00           H
ATOM    337  CA  MET    20      40.880  38.750  26.860  1.00  0.00           C
ATOM    338  HA  MET    20      41.450  39.620  26.540  1.00  0.00           H
ATOM    339  CB  MET    20      39.420  39.200  27.000  1.00  0.00           C
ATOM    340  HB1 MET    20      39.040  39.170  25.980  1.00  0.00           H
ATOM    341  HB2 MET    20      38.820  38.470  27.530  1.00  0.00           H
ATOM    342  CG  MET    20      39.140  40.620  27.490  1.00  0.00           C
ATOM    343  HG1 MET    20      39.430  40.600  28.540  1.00  0.00           H
ATOM    344  HG2 MET    20      39.740  41.400  27.010  1.00  0.00           H
ATOM    345  SD  MET    20      37.370  41.020  27.500  1.00  0.00           S
ATOM    346  CE  MET    20      37.410  42.670  26.750  1.00  0.00           C
ATOM    347  HE1 MET    20      38.180  43.340  27.120  1.00  0.00           H
ATOM    348  HE2 MET    20      37.300  42.610  25.660  1.00  0.00           H
ATOM    349  HE3 MET    20      36.480  43.170  27.020  1.00  0.00           H
ATOM    350  C   MET    20      41.450  38.420  28.230  1.00  0.00           C
ATOM    351  O   MET    20      41.860  39.330  28.950  1.00  0.00           O
ATOM    352  N   GLU    21      41.650  37.140  28.540  1.00  0.00           N
ATOM    353  H   GLU    21      41.290  36.350  28.020  1.00  0.00           H
ATOM    354  CA  GLU    21      42.400  36.640  29.680  1.00  0.00           C
ATOM    355  HA  GLU    21      42.140  37.350  30.460  1.00  0.00           H
ATOM    356  CB  GLU    21      42.010  35.250  30.180  1.00  0.00           C
ATOM    357  HB1 GLU    21      42.280  34.460  29.470  1.00  0.00           H
ATOM    358  HB2 GLU    21      42.780  35.020  30.910  1.00  0.00           H
ATOM    359  CG  GLU    21      40.560  34.990  30.580  1.00  0.00           C
ATOM    360  HG1 GLU    21      39.950  35.100  29.680  1.00  0.00           H
ATOM    361  HG2 GLU    21      40.440  33.940  30.850  1.00  0.00           H
ATOM    362  CD  GLU    21      40.080  35.860  31.730  1.00  0.00           C
ATOM    363  OE1 GLU    21      38.890  36.240  31.820  1.00  0.00           O
ATOM    364  OE2 GLU    21      40.880  36.090  32.670  1.00  0.00           O
ATOM    365  C   GLU    21      43.900  36.680  29.460  1.00  0.00           C
ATOM    366  O   GLU    21      44.570  36.980  30.450  1.00  0.00           O
ATOM    367  N   TRP    22      44.330  36.330  28.240  1.00  0.00           N
ATOM    368  H   TRP    22      43.650  35.960  27.590  1.00  0.00           H
ATOM    369  CA  TRP    22      45.670  36.260  27.700  1.00  0.00           C
ATOM    370  HA  TRP    22      46.250  35.480  28.180  1.00  0.00           H
ATOM    371  CB  TRP    22      45.630  35.710  26.270  1.00  0.00           C
ATOM    372  HB1 TRP    22      44.990  34.830  26.170  1.00  0.00           H
ATOM    373  HB2 TRP    22      45.160  36.470  25.650  1.00  0.00           H
ATOM    374  CG  TRP    22      46.850  35.210  25.570  1.00  0.00           C
ATOM    375  CD1 TRP    22      47.850  35.970  25.080  1.00  0.00           C
ATOM    376  HD1 TRP    22      47.720  37.040  25.100  1.00  0.00           H
ATOM    377  CD2 TRP    22      47.280  33.820  25.470  1.00  0.00           C
ATOM    378  NE1 TRP    22      48.880  35.120  24.740  1.00  0.00           N
ATOM    379  HE1 TRP    22      49.790  35.520  24.560  1.00  0.00           H
ATOM    380  CE2 TRP    22      48.570  33.780  24.880  1.00  0.00           C
ATOM    381  CE3 TRP    22      46.780  32.580  25.890  1.00  0.00           C
ATOM    382  HE3 TRP    22      45.760  32.570  26.250  1.00  0.00           H
ATOM    383  CZ2 TRP    22      49.350  32.620  24.710  1.00  0.00           C
ATOM    384  HZ2 TRP    22      50.360  32.760  24.370  1.00  0.00           H
ATOM    385  CZ3 TRP    22      47.460  31.370  25.690  1.00  0.00           C
ATOM    386  HZ3 TRP    22      46.960  30.430  25.870  1.00  0.00           H
ATOM    387  CH2 TRP    22      48.790  31.460  25.250  1.00  0.00           C
ATOM    388  HH2 TRP    22      49.310  30.520  25.180  1.00  0.00           H
ATOM    389  C   TRP    22      46.380  37.610  27.700  1.00  0.00           C
ATOM    390  O   TRP    22      47.600  37.620  27.770  1.00  0.00           O
ATOM    391  N   LEU    23      45.640  38.720  27.670  1.00  0.00           N
ATOM    392  H   LEU    23      44.670  38.520  27.460  1.00  0.00           H
ATOM    393  CA  LEU    23      46.140  40.080  27.790  1.00  0.00           C
ATOM    394  HA  LEU    23      47.000  40.050  27.120  1.00  0.00           H
ATOM    395  CB  LEU    23      45.030  41.040  27.360  1.00  0.00           C
ATOM    396  HB1 LEU    23      44.150  40.820  27.970  1.00  0.00           H
ATOM    397  HB2 LEU    23      45.420  42.000  27.680  1.00  0.00           H
ATOM    398  CG  LEU    23      44.640  41.090  25.880  1.00  0.00           C
ATOM    399  HG  LEU    23      44.480  40.030  25.660  1.00  0.00           H
ATOM    400  CD1 LEU    23      43.300  41.780  25.610  1.00  0.00           C
ATOM    401 1HD1 LEU    23      43.580  42.800  25.330  1.00  0.00           H
ATOM    402 2HD1 LEU    23      42.680  41.410  24.790  1.00  0.00           H
ATOM    403 3HD1 LEU    23      42.690  41.800  26.510  1.00  0.00           H
ATOM    404  CD2 LEU    23      45.760  41.720  25.050  1.00  0.00           C
ATOM    405 1HD2 LEU    23      46.670  41.120  25.110  1.00  0.00           H
ATOM    406 2HD2 LEU    23      45.510  41.800  23.990  1.00  0.00           H
ATOM    407 3HD2 LEU    23      46.110  42.680  25.430  1.00  0.00           H
ATOM    408  C   LEU    23      46.640  40.420  29.180  1.00  0.00           C
ATOM    409  O   LEU    23      47.460  41.330  29.290  1.00  0.00           O
ATOM    410  N   LYS    24      46.130  39.690  30.180  1.00  0.00           N
ATOM    411  H   LYS    24      45.540  38.890  30.010  1.00  0.00           H
ATOM    412  CA  LYS    24      46.410  40.020  31.560  1.00  0.00           C
ATOM    413  HA  LYS    24      46.320  41.100  31.690  1.00  0.00           H
ATOM    414  CB  LYS    24      45.310  39.500  32.480  1.00  0.00           C
ATOM    415  HB1 LYS    24      45.270  38.410  32.510  1.00  0.00           H
ATOM    416  HB2 LYS    24      45.610  39.910  33.450  1.00  0.00           H
ATOM    417  CG  LYS    24      43.860  39.890  32.190  1.00  0.00           C
ATOM    418  HG1 LYS    24      43.770  40.930  32.510  1.00  0.00           H
ATOM    419  HG2 LYS    24      43.680  39.860  31.120  1.00  0.00           H
ATOM    420  CD  LYS    24      42.880  39.040  32.990  1.00  0.00           C
ATOM    421  HD1 LYS    24      42.860  37.980  32.770  1.00  0.00           H
ATOM    422  HD2 LYS    24      43.190  39.220  34.020  1.00  0.00           H
ATOM    423  CE  LYS    24      41.420  39.490  32.890  1.00  0.00           C
ATOM    424  HE1 LYS    24      41.150  40.530  33.060  1.00  0.00           H
ATOM    425  HE2 LYS    24      41.120  39.260  31.870  1.00  0.00           H
ATOM    426  NZ  LYS    24      40.640  38.610  33.770  1.00  0.00           N
ATOM    427  HZ1 LYS    24      40.970  38.700  34.720  1.00  0.00           H
ATOM    428  HZ2 LYS    24      39.700  38.960  33.760  1.00  0.00           H
ATOM    429  HZ3 LYS    24      40.550  37.670  33.430  1.00  0.00           H
ATOM    430  C   LYS    24      47.790  39.630  32.080  1.00  0.00           C
ATOM    431  O   LYS    24      48.270  40.340  32.970  1.00  0.00           O
ATOM    432  N   THR    25      48.350  38.620  31.410  1.00  0.00           N
ATOM    433  H   THR    25      47.780  38.250  30.670  1.00  0.00           H
ATOM    434  CA  THR    25      49.530  37.820  31.690  1.00  0.00           C
ATOM    435  HA  THR    25      50.080  38.160  32.570  1.00  0.00           H
ATOM    436  CB  THR    25      49.110  36.420  32.140  1.00  0.00           C
ATOM    437  HB  THR    25      50.010  35.810  32.080  1.00  0.00           H
ATOM    438  OG1 THR    25      48.160  35.800  31.300  1.00  0.00           O
ATOM    439  HG1 THR    25      48.670  35.380  30.630  1.00  0.00           H
ATOM    440  CG2 THR    25      48.520  36.300  33.550  1.00  0.00           C
ATOM    441 1HG2 THR    25      49.130  36.720  34.350  1.00  0.00           H
ATOM    442 2HG2 THR    25      47.520  36.730  33.530  1.00  0.00           H
ATOM    443 3HG2 THR    25      48.260  35.250  33.690  1.00  0.00           H
ATOM    444  C   THR    25      50.650  38.020  30.680  1.00  0.00           C
ATOM    445  O   THR    25      51.650  37.310  30.750  1.00  0.00           O
ATOM    446  N   SER    26      50.480  38.980  29.780  1.00  0.00           N
ATOM    447  H   SER    26      49.770  39.700  29.830  1.00  0.00           H
ATOM    448  CA  SER    26      51.290  39.270  28.610  1.00  0.00           C
ATOM    449  HA  SER    26      52.270  38.830  28.820  1.00  0.00           H
ATOM    450  CB  SER    26      50.560  38.830  27.340  1.00  0.00           C
ATOM    451  HB1 SER    26      49.700  39.450  27.100  1.00  0.00           H
ATOM    452  HB2 SER    26      51.180  39.140  26.500  1.00  0.00           H
ATOM    453  OG  SER    26      50.370  37.440  27.200  1.00  0.00           O
ATOM    454  HG  SER    26      49.530  37.350  27.640  1.00  0.00           H
ATOM    455  C   SER    26      51.640  40.750  28.650  1.00  0.00           C
ATOM    456  O1  SER    26      52.560  41.160  27.910  1.00  0.00           O
ATOM    457  O2  SER    26      51.060  41.480  29.490  1.00  0.00           O
TER
ENDMDL
REMARK    GENERATED BY TRJCONV
TITLE     Protein in water t= 1600.00000 step= 800000
REMARK    THIS IS A SIMULATION BOX
CRYST1   50.000   50.000   50.000  60.00  60.00  90.00 P 1           1
MODEL        9
ATOM      1  N   ARG     1      27.900  27.790   5.160  1.00  0.00           N
ATOM      2  H1  ARG     1      27.260  28.220   5.810  1.00  0.00           H
ATOM      3  H2  ARG     1      28.540  28.430   4.720  1.00  0.00           H
ATOM      4  H3  ARG     1      27.490  27.260   4.400  1.00  0.00           H
ATOM      5  CA  ARG     1      28.600  26.750   5.920  1.00  0.00           C
ATOM      6  HA  ARG     1      29.100  27.320   6.700  1.00  0.00           H
ATOM      7  CB  ARG     1      27.660  25.640   6.380  1.00  0.00           C
ATOM      8  HB1 ARG     1      26.690  26.030   6.700  1.00  0.00           H
ATOM      9  HB2 ARG     1      27.450  25.070   5.470  1.00  0.00           H
ATOM     10  CG  ARG     1      28.130  24.710   7.490  1.00  0.00           C
ATOM     11  HG1 ARG     1      28.910  24.010   7.180  1.00  0.00           H
ATOM     12  HG2 ARG     1      28.610  25.280   8.280  1.00  0.00           H
ATOM     13  CD  ARG     1      26.930  23.980   8.090  1.00  0.00           C
ATOM     14  HD1 ARG     1      27.290  23.430   8.960  1.00  0.00           H
ATOM     15  HD2 ARG     1      26.180  24.650   8.500  1.00  0.00           H
ATOM     16  NE  ARG     1      26.330  23.050   7.140  1.00  0.00           N
ATOM     17  HE  ARG     1      26.720  22.960   6.210  1.00  0.00           H
ATOM     18  CZ  ARG     1      25.380  22.130   7.380  1.00  0.00           C
ATOM     19  NH1 ARG     1      24.830  22.100   8.600  1.00  0.00           N
ATOM     20 1HH1 ARG     1      25.020  22.800   9.310  1.00  0.00           H
ATOM     21 2HH1 ARG     1      24.030  21.510   8.730  1.00  0.00           H
ATOM     22  NH2 ARG     1      24.900  21.290   6.450  1.00  0.00           N
ATOM     23 1HH2 ARG     1      25.140  21.390   5.480  1.00  0.00           H
ATOM     24 2HH2 ARG     1      24.180  20.610   6.650  1.00  0.00           H
ATOM     25  C   ARG     1      29.720  26.150   5.070  1.00  0.00           C
ATOM     26  O   ARG     1      29.340  25.950   3.920  1.00  0.00           O
ATOM     27  N   SER     2      30.860  25.810   5.670  1.00  0.00           N
ATOM     28  H   SER     2      31.160  26.200   6.550  1.00  0.00           H
ATOM     29  CA  SER     2      31.970  25.190   4.960  1.00  0.00           C
ATOM     30  HA  SER     2      31.490  24.460   4.320  1.00  0.00           H
ATOM     31  CB  SER     2      32.600  26.280   4.090  1.00  0.00           C
ATOM     32  HB1 SER     2      31.800  26.910   3.700  1.00  0.00           H
ATOM     33  HB2 SER     2      33.270  26.920   4.660  1.00  0.00           H
ATOM     34  OG  SER     2      33.310  25.820   2.960  1.00  0.00           O
ATOM     35  HG  SER     2      32.760  25.590   2.230  1.00  0.00           H
ATOM     36  C   SER     2      32.890  24.380   5.860  1.00  0.00           C
ATOM     37  O   SER     2      33.620  23.540   5.320  1.00  0.00           O
ATOM     38  N   LEU     3      32.980  24.610   7.170  1.00  0.00           N
ATOM     39  H   LEU     3      32.310  25.250   7.590  1.00  0.00           H
ATOM     40  CA  LEU     3      33.950  23.980   8.050  1.00  0.00           C
ATOM     41  HA  LEU     3      34.780  23.520   7.520  1.00  0.00           H
ATOM     42  CB  LEU     3      34.360  25.060   9.050  1.00  0.00           C
ATOM     43  HB1 LEU     3      33.560  25.530   9.620  1.00  0.00           H
ATOM     44  HB2 LEU     3      34.920  24.540   9.820  1.00  0.00           H
ATOM     45  CG  LEU     3      35.180  26.210   8.460  1.00  0.00           C
ATOM     46  HG  LEU     3      34.790  26.570   7.510  1.00  0.00           H
ATOM     47  CD1 LEU     3      35.270  27.390   9.420  1.00  0.00           C
ATOM     48 1HD1 LEU     3      34.270  27.720   9.690  1.00  0.00           H
ATOM     49 2HD1 LEU     3      35.710  27.100  10.380  1.00  0.00           H
ATOM     50 3HD1 LEU     3      35.710  28.290   8.980  1.00  0.00           H
ATOM     51  CD2 LEU     3      36.580  25.740   8.020  1.00  0.00           C
ATOM     52 1HD2 LEU     3      36.450  25.210   7.080  1.00  0.00           H
ATOM     53 2HD2 LEU     3      37.400  26.450   7.880  1.00  0.00           H
ATOM     54 3HD2 LEU     3      37.050  25.120   8.780  1.00  0.00           H
ATOM     55  C   LEU     3      33.120  22.890   8.690  1.00  0.00           C
ATOM     56  O   LEU     3      32.100  23.140   9.330  1.00  0.00           O
ATOM     57  N   LYS     4      33.610  21.650   8.540  1.00  0.00           N
ATOM     58  H   LYS     4      34.540  21.620   8.150  1.00  0.00           H
ATOM     59  CA  LYS     4      33.220  20.440   9.230  1.00  0.00           C
ATOM     60  HA  LYS     4      32.140  20.480   9.160  1.00  0.00           H
ATOM     61  CB  LYS     4      33.680  19.180   8.490  1.00  0.00           C
ATOM     62  HB1 LYS     4      34.750  18.990   8.590  1.00  0.00           H
ATOM     63  HB2 LYS     4      33.210  18.340   8.990  1.00  0.00           H
ATOM     64  CG  LYS     4      33.350  19.270   7.000  1.00  0.00           C
ATOM     65  HG1 LYS     4      32.290  19.480   6.880  1.00  0.00           H
ATOM     66  HG2 LYS     4      33.820  20.110   6.490  1.00  0.00           H
ATOM     67  CD  LYS     4      33.720  18.000   6.220  1.00  0.00           C
ATOM     68  HD1 LYS     4      33.710  18.240   5.160  1.00  0.00           H
ATOM     69  HD2 LYS     4      34.660  17.600   6.600  1.00  0.00           H
ATOM     70  CE  LYS     4      32.740  16.840   6.400  1.00  0.00           C
ATOM     71  HE1 LYS     4      32.690  16.550   7.450  1.00  0.00           H
ATOM     72  HE2 LYS     4      31.720  17.160   6.170  1.00  0.00           H
ATOM     73  NZ  LYS     4      33.050  15.610   5.670  1.00  0.00           N
ATOM     74  HZ1 LYS     4      32.960  15.620   4.660  1.00  0.00           H
ATOM     75  HZ2 LYS     4      33.980  15.240   5.820  1.00  0.00           H
ATOM     76  HZ3 LYS     4      32.340  14.920   5.890  1.00  0.00           H
ATOM     77  C   LYS     4      33.720  20.380  10.670  1.00  0.00           C
ATOM     78  O   LYS     4      33.030  19.910  11.570  1.00  0.00           O
ATOM     79  N   ARG     5      34.950  20.890  10.820  1.00  0.00           N
ATOM     80  H   ARG     5      35.270  21.500  10.080  1.00  0.00           H
ATOM     81  CA  ARG     5      35.670  20.980  12.070  1.00  0.00           C
ATOM     82  HA  ARG     5      35.330  20.230  12.790  1.00  0.00           H
ATOM     83  CB  ARG     5      37.130  20.870  11.640  1.00  0.00           C
ATOM     84  HB1 ARG     5      37.310  21.500  10.770  1.00  0.00           H
ATOM     85  HB2 ARG     5      37.800  21.250  12.410  1.00  0.00           H
ATOM     86  CG  ARG     5      37.500  19.430  11.280  1.00  0.00           C
ATOM     87  HG1 ARG     5      37.140  18.830  12.110  1.00  0.00           H
ATOM     88  HG2 ARG     5      37.080  19.090  10.330  1.00  0.00           H
ATOM     89  CD  ARG     5      38.980  19.190  11.000  1.00  0.00           C
ATOM     90  HD1 ARG     5      39.150  19.610  10.010  1.00  0.00           H
ATOM     91  HD2 ARG     5      39.620  19.800  11.640  1.00  0.00           H
ATOM     92  NE  ARG     5      39.290  17.760  11.160  1.00  0.00           N
ATOM     93  HE  ARG     5      39.060  17.240  10.320  1.00  0.00           H
ATOM     94  CZ  ARG     5      39.890  17.140  12.180  1.00  0.00           C
ATOM     95  NH1 ARG     5      40.290  17.790  13.280  1.00  0.00           N
ATOM     96 1HH1 ARG     5      40.050  18.740  13.540  1.00  0.00           H
ATOM     97 2HH1 ARG     5      40.790  17.250  13.980  1.00  0.00           H
ATOM     98  NH2 ARG     5      40.070  15.820  12.110  1.00  0.00           N
ATOM     99 1HH2 ARG     5      39.780  15.360  11.250  1.00  0.00           H
ATOM    100 2HH2 ARG     5      40.510  15.260  12.830  1.00  0.00           H
ATOM    101  C   ARG     5      35.440  22.370  12.640  1.00  0.00           C
ATOM    102  O   ARG     5      35.890  23.340  12.030  1.00  0.00           O
ATOM    103  N   TRP     6      34.470  22.470  13.560  1.00  0.00           N
ATOM    104  H   TRP     6      33.980  21.710  14.020  1.00  0.00           H
ATOM    105  CA  TRP     6      34.000  23.780  13.950  1.00  0.00           C
ATOM    106  HA  TRP     6      34.740  24.550  13.720  1.00  0.00           H
ATOM    107  CB  TRP     6      32.700  24.050  13.190  1.00  0.00           C
ATOM    108  HB1 TRP     6      32.930  23.990  12.130  1.00  0.00           H
ATOM    109  HB2 TRP     6      31.990  23.230  13.300  1.00  0.00           H
ATOM    110  CG  TRP     6      32.040  25.360  13.510  1.00  0.00           C
ATOM    111  CD1 TRP     6      30.790  25.560  13.970  1.00  0.00           C
ATOM    112  HD1 TRP     6      30.070  24.770  14.110  1.00  0.00           H
ATOM    113  CD2 TRP     6      32.710  26.650  13.490  1.00  0.00           C
ATOM    114  NE1 TRP     6      30.730  26.870  14.410  1.00  0.00           N
ATOM    115  HE1 TRP     6      29.890  27.080  14.940  1.00  0.00           H
ATOM    116  CE2 TRP     6      31.840  27.620  14.060  1.00  0.00           C
ATOM    117  CE3 TRP     6      33.980  27.120  13.120  1.00  0.00           C
ATOM    118  HE3 TRP     6      34.710  26.410  12.760  1.00  0.00           H
ATOM    119  CZ2 TRP     6      32.100  28.970  14.280  1.00  0.00           C
ATOM    120  HZ2 TRP     6      31.350  29.640  14.690  1.00  0.00           H
ATOM    121  CZ3 TRP     6      34.290  28.480  13.290  1.00  0.00           C
ATOM    122  HZ3 TRP     6      35.270  28.800  12.980  1.00  0.00           H
ATOM    123  CH2 TRP     6      33.340  29.380  13.770  1.00  0.00           C
ATOM    124  HH2 TRP     6      33.650  30.420  13.840  1.00  0.00           H
ATOM    125  C   TRP     6      33.910  23.940  15.460  1.00  0.00           C
ATOM    126  O   TRP     6      34.270  24.980  16.000  1.00  0.00           O
ATOM    127  N   LEU     7      33.540  22.850  16.140  1.00  0.00           N
ATOM    128  H   LEU     7      33.700  21.960  15.690  1.00  0.00           H
ATOM    129  CA  LEU     7      33.180  22.810  17.540  1.00  0.00           C
ATOM    130  HA  LEU     7      32.520  23.640  17.770  1.00  0.00           H
ATOM    131  CB  LEU     7      32.560  21.450  17.870  1.00  0.00           C
ATOM    132  HB1 LEU     7      33.390  20.770  17.710  1.00  0.00           H
ATOM    133  HB2 LEU     7      32.300  21.550  18.920  1.00  0.00           H
ATOM    134  CG  LEU     7      31.270  21.050  17.130  1.00  0.00           C
ATOM    135  HG  LEU     7      31.620  20.800  16.130  1.00  0.00           H
ATOM    136  CD1 LEU     7      30.700  19.760  17.720  1.00  0.00           C
ATOM    137 1HD1 LEU     7      30.010  19.390  16.960  1.00  0.00           H
ATOM    138 2HD1 LEU     7      31.450  19.040  18.040  1.00  0.00           H
ATOM    139 3HD1 LEU     7      30.070  19.920  18.600  1.00  0.00           H
ATOM    140  CD2 LEU     7      30.300  22.220  17.010  1.00  0.00           C
ATOM    141 1HD2 LEU     7      29.920  22.460  18.010  1.00  0.00           H
ATOM    142 2HD2 LEU     7      30.640  23.110  16.470  1.00  0.00           H
ATOM    143 3HD2 LEU     7      29.340  21.860  16.660  1.00  0.00           H
ATOM    144  C   LEU     7      34.350  23.010  18.490  1.00  0.00           C
ATOM    145  O   LEU     7      34.150  23.330  19.670  1.00  0.00           O
ATOM    146  N   LYS     8      35.620  22.840  18.140  1.00  0.00           N
ATOM    147  H   LYS     8      35.720  22.520  17.190  1.00  0.00           H
ATOM    148  CA  LYS     8      36.690  23.430  18.920  1.00  0.00           C
ATOM    149  HA  LYS     8      36.580  23.150  19.970  1.00  0.00           H
ATOM    150  CB  LYS     8      37.970  22.740  18.450  1.00  0.00           C
ATOM    151  HB1 LYS     8      38.240  22.930  17.410  1.00  0.00           H
ATOM    152  HB2 LYS     8      38.730  23.310  18.990  1.00  0.00           H
ATOM    153  CG  LYS     8      38.110  21.230  18.580  1.00  0.00           C
ATOM    154  HG1 LYS     8      38.120  21.010  19.650  1.00  0.00           H
ATOM    155  HG2 LYS     8      37.290  20.630  18.170  1.00  0.00           H
ATOM    156  CD  LYS     8      39.390  20.580  18.060  1.00  0.00           C
ATOM    157  HD1 LYS     8      39.380  20.710  16.980  1.00  0.00           H
ATOM    158  HD2 LYS     8      40.180  21.190  18.490  1.00  0.00           H
ATOM    159  CE  LYS     8      39.520  19.100  18.420  1.00  0.00           C
ATOM    160  HE1 LYS     8      39.160  18.850  19.420  1.00  0.00           H
ATOM    161  HE2 LYS     8      39.000  18.620  17.590  1.00  0.00           H
ATOM    162  NZ  LYS     8      40.920  18.630  18.480  1.00  0.00           N
ATOM    163  HZ1 LYS     8      40.990  17.640  18.310  1.00  0.00           H
ATOM    164  HZ2 LYS     8      41.520  19.110  17.830  1.00  0.00           H
ATOM    165  HZ3 LYS     8      41.220  18.810  19.430  1.00  0.00           H
ATOM    166  C   LYS     8      36.830  24.930  18.750  1.00  0.00           C
ATOM    167  O   LYS     8      37.050  25.640  19.730  1.00  0.00           O
ATOM    168  N   VAL     9      36.840  25.370  17.490  1.00  0.00           N
ATOM    169  H   VAL     9      36.630  24.650  16.820  1.00  0.00           H
ATOM    170  CA  VAL     9      37.050  26.750  17.090  1.00  0.00           C
ATOM    171  HA  VAL     9      37.840  27.190  17.680  1.00  0.00           H
ATOM    172  CB  VAL     9      37.400  26.830  15.600  1.00  0.00           C
ATOM    173  HB  VAL     9      36.430  26.790  15.120  1.00  0.00           H
ATOM    174  CG1 VAL     9      37.960  28.210  15.240  1.00  0.00           C
ATOM    175 1HG1 VAL     9      38.210  28.270  14.180  1.00  0.00           H
ATOM    176 2HG1 VAL     9      37.200  28.960  15.450  1.00  0.00           H
ATOM    177 3HG1 VAL     9      38.860  28.380  15.830  1.00  0.00           H
ATOM    178  CG2 VAL     9      38.350  25.740  15.080  1.00  0.00           C
ATOM    179 1HG2 VAL     9      37.890  24.750  15.170  1.00  0.00           H
ATOM    180 2HG2 VAL     9      38.590  25.900  14.030  1.00  0.00           H
ATOM    181 3HG2 VAL     9      39.250  25.750  15.700  1.00  0.00           H
ATOM    182  C   VAL     9      35.910  27.650  17.540  1.00  0.00           C
ATOM    183  O   VAL     9      36.190  28.760  18.000  1.00  0.00           O
ATOM    184  N   ALA    10      34.660  27.170  17.580  1.00  0.00           N
ATOM    185  H   ALA    10      34.470  26.210  17.340  1.00  0.00           H
ATOM    186  CA  ALA    10      33.530  27.870  18.150  1.00  0.00           C
ATOM    187  HA  ALA    10      33.380  28.860  17.720  1.00  0.00           H
ATOM    188  CB  ALA    10      32.300  27.030  17.830  1.00  0.00           C
ATOM    189  HB1 ALA    10      32.260  26.900  16.750  1.00  0.00           H
ATOM    190  HB2 ALA    10      32.320  26.100  18.400  1.00  0.00           H
ATOM    191  HB3 ALA    10      31.440  27.640  18.110  1.00  0.00           H
ATOM    192  C   ALA    10      33.740  28.260  19.610  1.00  0.00           C
ATOM    193  O   ALA    10      33.390  29.360  20.040  1.00  0.00           O
ATOM    194  N   LYS    11      34.180  27.270  20.390  1.00  0.00           N
ATOM    195  H   LYS    11      34.460  26.430  19.910  1.00  0.00           H
ATOM    196  CA  LYS    11      34.390  27.330  21.820  1.00  0.00           C
ATOM    197  HA  LYS    11      33.620  27.940  22.290  1.00  0.00           H
ATOM    198  CB  LYS    11      34.300  25.850  22.230  1.00  0.00           C
ATOM    199  HB1 LYS    11      34.860  25.190  21.580  1.00  0.00           H
ATOM    200  HB2 LYS    11      34.630  25.670  23.250  1.00  0.00           H
ATOM    201  CG  LYS    11      32.860  25.380  22.090  1.00  0.00           C
ATOM    202  HG1 LYS    11      32.180  26.110  22.540  1.00  0.00           H
ATOM    203  HG2 LYS    11      32.720  25.170  21.030  1.00  0.00           H
ATOM    204  CD  LYS    11      32.750  24.010  22.760  1.00  0.00           C
ATOM    205  HD1 LYS    11      33.680  23.520  22.450  1.00  0.00           H
ATOM    206  HD2 LYS    11      32.760  24.140  23.850  1.00  0.00           H
ATOM    207  CE  LYS    11      31.580  23.130  22.330  1.00  0.00           C
ATOM    208  HE1 LYS    11      30.640  23.680  22.410  1.00  0.00           H
ATOM    209  HE2 LYS    11      31.520  22.800  21.290  1.00  0.00           H
ATOM    210  NZ  LYS    11      31.470  21.890  23.110  1.00  0.00           N
ATOM    211  HZ1 LYS    11      32.290  21.360  22.870  1.00  0.00           H
ATOM    212  HZ2 LYS    11      31.430  22.050  24.110  1.00  0.00           H
ATOM    213  HZ3 LYS    11      30.600  21.470  22.810  1.00  0.00           H
ATOM    214  C   LYS    11      35.660  28.090  22.190  1.00  0.00           C
ATOM    215  O   LYS    11      35.650  28.860  23.150  1.00  0.00           O
ATOM    216  N   ASP    12      36.680  28.010  21.330  1.00  0.00           N
ATOM    217  H   ASP    12      36.610  27.320  20.600  1.00  0.00           H
ATOM    218  CA  ASP    12      37.950  28.690  21.440  1.00  0.00           C
ATOM    219  HA  ASP    12      38.440  28.520  22.400  1.00  0.00           H
ATOM    220  CB  ASP    12      38.980  28.220  20.410  1.00  0.00           C
ATOM    221  HB1 ASP    12      38.980  27.130  20.350  1.00  0.00           H
ATOM    222  HB2 ASP    12      38.750  28.600  19.410  1.00  0.00           H
ATOM    223  CG  ASP    12      40.420  28.610  20.710  1.00  0.00           C
ATOM    224  OD1 ASP    12      40.850  28.210  21.810  1.00  0.00           O
ATOM    225  OD2 ASP    12      41.050  29.150  19.770  1.00  0.00           O
ATOM    226  C   ASP    12      37.790  30.200  21.320  1.00  0.00           C
ATOM    227  O   ASP    12      38.400  31.070  21.940  1.00  0.00           O
ATOM    228  N   MET    13      36.960  30.590  20.360  1.00  0.00           N
ATOM    229  H   MET    13      36.370  29.970  19.830  1.00  0.00           H
ATOM    230  CA  MET    13      36.840  31.990  19.980  1.00  0.00           C
ATOM    231  HA  MET    13      37.740  32.560  20.170  1.00  0.00           H
ATOM    232  CB  MET    13      36.460  32.070  18.500  1.00  0.00           C
ATOM    233  HB1 MET    13      35.550  31.510  18.280  1.00  0.00           H
ATOM    234  HB2 MET    13      36.140  33.090  18.300  1.00  0.00           H
ATOM    235  CG  MET    13      37.640  31.680  17.620  1.00  0.00           C
ATOM    236  HG1 MET    13      38.410  32.430  17.810  1.00  0.00           H
ATOM    237  HG2 MET    13      38.210  30.790  17.870  1.00  0.00           H
ATOM    238  SD  MET    13      37.290  31.680  15.840  1.00  0.00           S
ATOM    239  CE  MET    13      36.340  33.200  15.610  1.00  0.00           C
ATOM    240  HE1 MET    13      36.590  33.950  16.360  1.00  0.00           H
ATOM    241  HE2 MET    13      36.510  33.550  14.590  1.00  0.00           H
ATOM    242  HE3 MET    13      35.290  32.910  15.730  1.00  0.00           H
ATOM    243  C   MET    13      35.820  32.700  20.870  1.00  0.00           C
ATOM    244  O   MET    13      35.610  33.890  20.680  1.00  0.00           O
ATOM    245  N   ASN    14      35.320  31.950  21.850  1.00  0.00           N
ATOM    246  H   ASN    14      35.560  30.970  21.910  1.00  0.00           H
ATOM    247  CA  ASN    14      34.390  32.430  22.860  1.00  0.00           C
ATOM    248  HA  ASN    14      34.260  33.510  22.840  1.00  0.00           H
ATOM    249  CB  ASN    14      32.940  31.980  22.720  1.00  0.00           C
ATOM    250  HB1 ASN    14      32.960  30.900  22.640  1.00  0.00           H
ATOM    251  HB2 ASN    14      32.370  32.170  23.630  1.00  0.00           H
ATOM    252  CG  ASN    14      32.230  32.560  21.500  1.00  0.00           C
ATOM    253  OD1 ASN    14      31.770  33.700  21.500  1.00  0.00           O
ATOM    254  ND2 ASN    14      31.930  31.790  20.450  1.00  0.00           N
ATOM    255 1HD2 ASN    14      32.260  30.830  20.370  1.00  0.00           H
ATOM    256 2HD2 ASN    14      31.070  32.080  20.010  1.00  0.00           H
ATOM    257  C   ASN    14      34.900  32.230  24.280  1.00  0.00           C
ATOM    258  O   ASN    14      34.210  32.540  25.250  1.00  0.00           O
ATOM    259  N   GLY    15      36.090  31.640  24.330  1.00  0.00           N
ATOM    260  H   GLY    15      36.650  31.600  23.490  1.00  0.00           H
ATOM    261  CA  GLY    15      36.750  31.370  25.590  1.00  0.00           C
ATOM    262  HA1 GLY    15      36.050  31.530  26.410  1.00  0.00           H
ATOM    263  HA2 GLY    15      37.000  30.310  25.530  1.00  0.00           H
ATOM    264  C   GLY    15      38.060  32.070  25.890  1.00  0.00           C
ATOM    265  O   GLY    15      38.900  31.510  26.590  1.00  0.00           O
ATOM    266  N   LEU    16      38.380  33.240  25.330  1.00  0.00           N
ATOM    267  H   LEU    16      37.690  33.830  24.880  1.00  0.00           H
ATOM    268  CA  LEU    16      39.700  33.830  25.310  1.00  0.00           C
ATOM    269  HA  LEU    16      40.410  33.020  25.150  1.00  0.00           H
ATOM    270  CB  LEU    16      39.840  34.740  24.090  1.00  0.00           C
ATOM    271  HB1 LEU    16      38.910  35.310  24.080  1.00  0.00           H
ATOM    272  HB2 LEU    16      40.660  35.440  24.240  1.00  0.00           H
ATOM    273  CG  LEU    16      40.000  33.950  22.790  1.00  0.00           C
ATOM    274  HG  LEU    16      39.350  33.070  22.790  1.00  0.00           H
ATOM    275  CD1 LEU    16      39.420  34.680  21.580  1.00  0.00           C
ATOM    276 1HD1 LEU    16      38.340  34.780  21.580  1.00  0.00           H
ATOM    277 2HD1 LEU    16      39.760  35.680  21.340  1.00  0.00           H
ATOM    278 3HD1 LEU    16      39.590  33.960  20.780  1.00  0.00           H
ATOM    279  CD2 LEU    16      41.490  33.720  22.540  1.00  0.00           C
ATOM    280 1HD2 LEU    16      42.000  34.670  22.400  1.00  0.00           H
ATOM    281 2HD2 LEU    16      42.020  33.130  23.290  1.00  0.00           H
ATOM    282 3HD2 LEU    16      41.730  33.090  21.670  1.00  0.00           H
ATOM    283  C   LEU    16      40.030  34.630  26.570  1.00  0.00           C
ATOM    284  O   LEU    16      41.210  34.850  26.820  1.00  0.00           O
ATOM    285  N   GLU    17      38.950  34.880  27.310  1.00  0.00           N
ATOM    286  H   GLU    17      38.010  34.830  26.940  1.00  0.00           H
ATOM    287  CA  GLU    17      39.110  35.720  28.480  1.00  0.00           C
ATOM    288  HA  GLU    17      39.770  36.540  28.200  1.00  0.00           H
ATOM    289  CB  GLU    17      37.660  36.040  28.850  1.00  0.00           C
ATOM    290  HB1 GLU    17      37.030  36.340  28.010  1.00  0.00           H
ATOM    291  HB2 GLU    17      37.300  35.140  29.340  1.00  0.00           H
ATOM    292  CG  GLU    17      37.590  37.200  29.840  1.00  0.00           C
ATOM    293  HG1 GLU    17      36.540  37.340  30.110  1.00  0.00           H
ATOM    294  HG2 GLU    17      38.200  37.060  30.730  1.00  0.00           H
ATOM    295  CD  GLU    17      37.980  38.530  29.220  1.00  0.00           C
ATOM    296  OE1 GLU    17      38.350  39.490  29.930  1.00  0.00           O
ATOM    297  OE2 GLU    17      37.800  38.590  27.980  1.00  0.00           O
ATOM    298  C   GLU    17      39.810  35.050  29.660  1.00  0.00           C
ATOM    299  O   GLU    17      40.250  35.750  30.560  1.00  0.00           O
ATOM    300  N   VAL    18      39.890  33.720  29.650  1.00  0.00           N
ATOM    301  H   VAL    18      39.370  33.190  28.970  1.00  0.00           H
ATOM    302  CA  VAL    18      40.730  32.930  30.540  1.00  0.00           C
ATOM    303  HA  VAL    18      40.440  33.130  31.570  1.00  0.00           H
ATOM    304  CB  VAL    18      40.320  31.460  30.360  1.00  0.00           C
ATOM    305  HB  VAL    18      40.760  31.230  29.390  1.00  0.00           H
ATOM    306  CG1 VAL    18      41.050  30.580  31.360  1.00  0.00           C
ATOM    307 1HG1 VAL    18      42.140  30.700  31.350  1.00  0.00           H
ATOM    308 2HG1 VAL    18      40.600  30.820  32.320  1.00  0.00           H
ATOM    309 3HG1 VAL    18      40.770  29.560  31.110  1.00  0.00           H
ATOM    310  CG2 VAL    18      38.810  31.220  30.260  1.00  0.00           C
ATOM    311 1HG2 VAL    18      38.310  31.810  31.030  1.00  0.00           H
ATOM    312 2HG2 VAL    18      38.370  31.460  29.290  1.00  0.00           H
ATOM    313 3HG2 VAL    18      38.620  30.150  30.290  1.00  0.00           H
ATOM    314  C   VAL    18      42.190  33.360  30.470  1.00  0.00           C
ATOM    315  O   VAL    18      42.890  33.300  31.480  1.00  0.00           O
ATOM    316  N   LEU    19      42.690  33.840  29.330  1.00  0.00           N
ATOM    317  H   LEU    19      42.130  33.750  28.490  1.00  0.00           H
ATOM    318  CA  LEU    19      43.980  34.490  29.220  1.00  0.00           C
ATOM    319  HA  LEU    19      44.710  33.790  29.640  1.00  0.00           H
ATOM    320  CB  LEU    19      44.470  34.580  27.770  1.00  0.00           C
ATOM    321  HB1 LEU    19      44.390  33.620  27.260  1.00  0.00           H
ATOM    322  HB2 LEU    19      43.790  35.210  27.200  1.00  0.00           H
ATOM    323  CG  LEU    19      45.870  35.130  27.490  1.00  0.00           C
ATOM    324  HG  LEU    19      46.320  35.490  28.420  1.00  0.00           H
ATOM    325  CD1 LEU    19      46.770  34.010  26.970  1.00  0.00           C
ATOM    326 1HD1 LEU    19      46.330  33.460  26.140  1.00  0.00           H
ATOM    327 2HD1 LEU    19      47.690  34.460  26.600  1.00  0.00           H
ATOM    328 3HD1 LEU    19      46.930  33.280  27.760  1.00  0.00           H
ATOM    329  CD2 LEU    19      45.870  36.250  26.450  1.00  0.00           C
ATOM    330 1HD2 LEU    19      45.090  36.970  26.700  1.00  0.00           H
ATOM    331 2HD2 LEU    19      46.840  36.730  26.420  1.00  0.00           H
ATOM    332 3HD2 LEU    19      45.710  35.860  25.450  1.00  0.00           H
ATOM    333  C   LEU    19      44.040  35.790  30.010  1.00  0.00           C
ATOM    334  O   LEU    19      45.010  36.040  30.730  1.00  0.00           O
ATOM    335  N   MET    20      43.060  36.680  29.840  1.00  0.00           N
ATOM    336  H   MET    20      42.360  36.550  29.130  1.00  0.00           H
ATOM    337  CA  MET    20      43.150  37.980  30.460  1.00  0.00           C
ATOM    338  HA  MET    20      44.170  38.330  30.330  1.00  0.00           H
ATOM    339  CB  MET    20      42.170  38.980  29.830  1.00  0.00           C
ATOM    340  HB1 MET    20      42.010  38.630  28.810  1.00  0.00           H
ATOM    341  HB2 MET    20      41.170  38.960  30.270  1.00  0.00           H
ATOM    342  CG  MET    20      42.780  40.390  29.840  1.00  0.00           C
ATOM    343  HG1 MET    20      42.990  40.700  30.860  1.00  0.00           H
ATOM    344  HG2 MET    20      43.730  40.300  29.320  1.00  0.00           H
ATOM    345  SD  MET    20      41.770  41.590  28.940  1.00  0.00           S
ATOM    346  CE  MET    20      42.820  43.050  28.780  1.00  0.00           C
ATOM    347  HE1 MET    20      43.780  42.880  28.290  1.00  0.00           H
ATOM    348  HE2 MET    20      42.340  43.960  28.410  1.00  0.00           H
ATOM    349  HE3 MET    20      43.160  43.280  29.790  1.00  0.00           H
ATOM    350  C   MET    20      42.940  37.860  31.960  1.00  0.00           C
ATOM    351  O   MET    20      43.580  38.590  32.730  1.00  0.00           O
ATOM    352  N   GLU    21      42.030  37.000  32.410  1.00  0.00           N
ATOM    353  H   GLU    21      41.470  36.480  31.750  1.00  0.00           H
ATOM    354  CA  GLU    21      41.960  36.630  33.810  1.00  0.00           C
ATOM    355  HA  GLU    21      41.930  37.530  34.430  1.00  0.00           H
ATOM    356  CB  GLU    21      40.640  35.870  33.920  1.00  0.00           C
ATOM    357  HB1 GLU    21      40.590  35.070  33.190  1.00  0.00           H
ATOM    358  HB2 GLU    21      40.510  35.420  34.910  1.00  0.00           H
ATOM    359  CG  GLU    21      39.400  36.770  33.840  1.00  0.00           C
ATOM    360  HG1 GLU    21      39.250  37.230  32.860  1.00  0.00           H
ATOM    361  HG2 GLU    21      38.480  36.200  33.950  1.00  0.00           H
ATOM    362  CD  GLU    21      39.260  37.850  34.890  1.00  0.00           C
ATOM    363  OE1 GLU    21      38.560  38.860  34.610  1.00  0.00           O
ATOM    364  OE2 GLU    21      39.680  37.710  36.065  1.00  0.00           O
ATOM    365  C   GLU    21      43.110  35.770  34.320  1.00  0.00           C
ATOM    366  O   GLU    21      43.210  35.550  35.525  1.00  0.00           O
ATOM    367  N   TRP    22      44.050  35.220  33.550  1.00  0.00           N
ATOM    368  H   TRP    22      43.890  35.090  32.570  1.00  0.00           H
ATOM    369  CA  TRP    22      45.250  34.550  34.030  1.00  0.00           C
ATOM    370  HA  TRP    22      45.050  34.070  34.990  1.00  0.00           H
ATOM    371  CB  TRP    22      45.600  33.420  33.070  1.00  0.00           C
ATOM    372  HB1 TRP    22      44.790  32.690  33.100  1.00  0.00           H
ATOM    373  HB2 TRP    22      45.660  33.670  32.010  1.00  0.00           H
ATOM    374  CG  TRP    22      46.870  32.670  33.320  1.00  0.00           C
ATOM    375  CD1 TRP    22      48.090  32.740  32.740  1.00  0.00           C
ATOM    376  HD1 TRP    22      48.360  33.460  31.990  1.00  0.00           H
ATOM    377  CD2 TRP    22      46.910  31.490  34.170  1.00  0.00           C
ATOM    378  NE1 TRP    22      48.960  31.890  33.400  1.00  0.00           N
ATOM    379  HE1 TRP    22      49.960  31.830  33.300  1.00  0.00           H
ATOM    380  CE2 TRP    22      48.240  31.010  34.190  1.00  0.00           C
ATOM    381  CE3 TRP    22      46.000  30.800  35.000  1.00  0.00           C
ATOM    382  HE3 TRP    22      45.040  31.280  35.100  1.00  0.00           H
ATOM    383  CZ2 TRP    22      48.640  29.900  34.940  1.00  0.00           C
ATOM    384  HZ2 TRP    22      49.710  29.750  34.920  1.00  0.00           H
ATOM    385  CZ3 TRP    22      46.370  29.620  35.655  1.00  0.00           C
ATOM    386  HZ3 TRP    22      45.670  29.040  36.235  1.00  0.00           H
ATOM    387  CH2 TRP    22      47.700  29.180  35.685  1.00  0.00           C
ATOM    388  HH2 TRP    22      47.940  28.400  36.395  1.00  0.00           H
ATOM    389  C   TRP    22      46.390  35.560  34.100  1.00  0.00           C
ATOM    390  O   TRP    22      47.240  35.530  34.980  1.00  0.00           O
ATOM    391  N   LEU    23      46.420  36.610  33.270  1.00  0.00           N
ATOM    392  H   LEU    23      45.680  36.610  32.590  1.00  0.00           H
ATOM    393  CA  LEU    23      47.360  37.720  33.230  1.00  0.00           C
ATOM    394  HA  LEU    23      48.380  37.350  33.280  1.00  0.00           H
ATOM    395  CB  LEU    23      47.250  38.530  31.940  1.00  0.00           C
ATOM    396  HB1 LEU    23      46.180  38.690  31.780  1.00  0.00           H
ATOM    397  HB2 LEU    23      47.740  39.500  32.000  1.00  0.00           H
ATOM    398  CG  LEU    23      47.920  37.820  30.760  1.00  0.00           C
ATOM    399  HG  LEU    23      47.690  36.750  30.730  1.00  0.00           H
ATOM    400  CD1 LEU    23      47.510  38.260  29.350  1.00  0.00           C
ATOM    401 1HD1 LEU    23      48.370  38.160  28.690  1.00  0.00           H
ATOM    402 2HD1 LEU    23      46.660  37.700  28.960  1.00  0.00           H
ATOM    403 3HD1 LEU    23      47.310  39.330  29.300  1.00  0.00           H
ATOM    404  CD2 LEU    23      49.450  37.800  30.870  1.00  0.00           C
ATOM    405 1HD2 LEU    23      49.790  37.630  31.890  1.00  0.00           H
ATOM    406 2HD2 LEU    23      49.920  36.980  30.320  1.00  0.00           H
ATOM    407 3HD2 LEU    23      49.870  38.750  30.570  1.00  0.00           H
ATOM    408  C   LEU    23      47.250  38.500  34.530  1.00  0.00           C
ATOM    409  O   LEU    23      48.320  38.800  35.070  1.00  0.00           O
ATOM    410  N   LYS    24      46.060  38.880  34.990  1.00  0.00           N
ATOM    411  H   LYS    24      45.250  38.540  34.480  1.00  0.00           H
ATOM    412  CA  LYS    24      45.850  39.560  36.245  1.00  0.00           C
ATOM    413  HA  LYS    24      46.550  40.380  36.415  1.00  0.00           H
ATOM    414  CB  LYS    24      44.400  40.040  36.285  1.00  0.00           C
ATOM    415  HB1 LYS    24      43.820  39.160  35.995  1.00  0.00           H
ATOM    416  HB2 LYS    24      44.050  40.100  37.315  1.00  0.00           H
ATOM    417  CG  LYS    24      44.120  41.170  35.290  1.00  0.00           C
ATOM    418  HG1 LYS    24      44.450  42.150  35.635  1.00  0.00           H
ATOM    419  HG2 LYS    24      44.710  41.030  34.390  1.00  0.00           H
ATOM    420  CD  LYS    24      42.640  41.320  34.950  1.00  0.00           C
ATOM    421  HD1 LYS    24      42.330  40.300  34.750  1.00  0.00           H
ATOM    422  HD2 LYS    24      42.110  41.750  35.805  1.00  0.00           H
ATOM    423  CE  LYS    24      42.280  42.230  33.780  1.00  0.00           C
ATOM    424  HE1 LYS    24      42.680  43.240  33.950  1.00  0.00           H
ATOM    425  HE2 LYS    24      42.570  41.800  32.820  1.00  0.00           H
ATOM    426  NZ  LYS    24      40.820  42.380  33.650  1.00  0.00           N
ATOM    427  HZ1 LYS    24      40.630  43.190  33.090  1.00  0.00           H
ATOM    428  HZ2 LYS    24      40.370  41.600  33.190  1.00  0.00           H
ATOM    429  HZ3 LYS    24      40.280  42.510  34.490  1.00  0.00           H
ATOM    430  C   LYS    24      46.280  38.770  37.475  1.00  0.00           C
ATOM    431  O   LYS    24      46.080  39.270  38.575  1.00  0.00           O
ATOM    432  N   THR    25      46.900  37.600  37.325  1.00  0.00           N
ATOM    433  H   THR    25      46.910  37.200  36.395  1.00  0.00           H
ATOM    434  CA  THR    25      47.260  36.730  38.425  1.00  0.00           C
ATOM    435  HA  THR    25      47.390  37.240  39.385  1.00  0.00           H
ATOM    436  CB  THR    25      46.200  35.660  38.685  1.00  0.00           C
ATOM    437  HB  THR    25      46.660  34.830  39.215  1.00  0.00           H
ATOM    438  OG1 THR    25      45.790  34.920  37.555  1.00  0.00           O
ATOM    439  HG1 THR    25      46.540  34.360  37.395  1.00  0.00           H
ATOM    440  CG2 THR    25      44.900  36.240  39.245  1.00  0.00           C
ATOM    441 1HG2 THR    25      45.090  36.880  40.115  1.00  0.00           H
ATOM    442 2HG2 THR    25      44.390  36.820  38.485  1.00  0.00           H
ATOM    443 3HG2 THR    25      44.310  35.490  39.775  1.00  0.00           H
ATOM    444  C   THR    25      48.620  36.090  38.195  1.00  0.00           C
ATOM    445  O   THR    25      49.030  35.170  38.905  1.00  0.00           O
ATOM    446  N   SER    26      49.400  36.610  37.245  1.00  0.00           N
ATOM    447  H   SER    26      49.030  37.450  36.815  1.00  0.00           H
ATOM    448  CA  SER    26      50.780  36.360  36.905  1.00  0.00           C
ATOM    449  HA  SER    26      51.140  35.540  37.535  1.00  0.00           H
ATOM    450  CB  SER    26      50.830  35.840  35.465  1.00  0.00           C
ATOM    451  HB1 SER    26      50.820  36.690  34.780  1.00  0.00           H
ATOM    452  HB2 SER    26      51.870  35.600  35.250  1.00  0.00           H
ATOM    453  OG  SER    26      49.990  34.730  35.250  1.00  0.00           O
ATOM    454  HG  SER    26      49.130  35.110  35.270  1.00  0.00           H
ATOM    455  C   SER    26      51.710  37.520  37.235  1.00  0.00           C
ATOM    456  O1  SER    26      52.930  37.440  36.975  1.00  0.00           O
ATOM    457  O2  SER    26      51.220  38.620  37.565  1.00  0.00           O
TER
ENDMDL
REMARK    GENERATED BY TRJCONV
TITLE     Protein in water t= 1800.00000 step= 900000
REMARK    THIS IS A SIMULATION BOX
CRYST1   50.000   50.000   50.000  60.00  60.00  90.00 P 1           1
MODEL       10
ATOM      1  N   ARG     1      29.610  26.710   1.660  1.00  0.00           N
ATOM      2  H1  ARG     1      29.460  27.500   1.050  1.00  0.00           H
ATOM      3  H2  ARG     1      30.550  26.370   1.580  1.00  0.00           H
ATOM      4  H3  ARG     1      28.960  25.980   1.410  1.00  0.00           H
ATOM      5  CA  ARG     1      29.340  27.000   3.080  1.00  0.00           C
ATOM      6  HA  ARG     1      30.040  27.750   3.460  1.00  0.00           H
ATOM      7  CB  ARG     1      27.910  27.550   3.200  1.00  0.00           C
ATOM      8  HB1 ARG     1      27.660  28.420   2.590  1.00  0.00           H
ATOM      9  HB2 ARG     1      27.240  26.790   2.800  1.00  0.00           H
ATOM     10  CG  ARG     1      27.590  27.940   4.640  1.00  0.00           C
ATOM     11  HG1 ARG     1      27.880  27.180   5.370  1.00  0.00           H
ATOM     12  HG2 ARG     1      28.130  28.840   4.920  1.00  0.00           H
ATOM     13  CD  ARG     1      26.080  28.170   4.770  1.00  0.00           C
ATOM     14  HD1 ARG     1      25.840  28.840   5.600  1.00  0.00           H
ATOM     15  HD2 ARG     1      25.760  28.610   3.830  1.00  0.00           H
ATOM     16  NE  ARG     1      25.350  26.930   5.010  1.00  0.00           N
ATOM     17  HE  ARG     1      25.950  26.130   5.160  1.00  0.00           H
ATOM     18  CZ  ARG     1      24.030  26.780   4.830  1.00  0.00           C
ATOM     19  NH1 ARG     1      23.270  27.870   4.630  1.00  0.00           N
ATOM     20 1HH1 ARG     1      23.530  28.800   4.900  1.00  0.00           H
ATOM     21 2HH1 ARG     1      22.300  27.700   4.390  1.00  0.00           H
ATOM     22  NH2 ARG     1      23.520  25.540   4.860  1.00  0.00           N
ATOM     23 1HH2 ARG     1      24.100  24.720   4.860  1.00  0.00           H
ATOM     24 2HH2 ARG     1      22.550  25.290   4.740  1.00  0.00           H
ATOM     25  C   ARG     1      29.370  25.640   3.760  1.00  0.00           C
ATOM     26  O   ARG     1      28.410  24.890   3.630  1.00  0.00           O
ATOM     27  N   SER     2      30.430  25.370   4.520  1.00  0.00           N
ATOM     28  H   SER     2      31.280  25.920   4.580  1.00  0.00           H
ATOM     29  CA  SER     2      30.630  24.230   5.390  1.00  0.00           C
ATOM     30  HA  SER     2      29.680  24.220   5.930  1.00  0.00           H
ATOM     31  CB  SER     2      31.030  22.970   4.630  1.00  0.00           C
ATOM     32  HB1 SER     2      30.430  22.860   3.730  1.00  0.00           H
ATOM     33  HB2 SER     2      31.990  23.020   4.120  1.00  0.00           H
ATOM     34  OG  SER     2      30.960  21.840   5.480  1.00  0.00           O
ATOM     35  HG  SER     2      30.050  21.720   5.700  1.00  0.00           H
ATOM     36  C   SER     2      31.680  24.580   6.440  1.00  0.00           C
ATOM     37  O   SER     2      32.560  25.340   6.060  1.00  0.00           O
ATOM     38  N   LEU     3      31.640  23.900   7.590  1.00  0.00           N
ATOM     39  H   LEU     3      30.980  23.150   7.760  1.00  0.00           H
ATOM     40  CA  LEU     3      32.620  23.940   8.660  1.00  0.00           C
ATOM     41  HA  LEU     3      33.600  24.080   8.210  1.00  0.00           H
ATOM     42  CB  LEU     3      32.360  25.040   9.680  1.00  0.00           C
ATOM     43  HB1 LEU     3      31.300  25.080   9.940  1.00  0.00           H
ATOM     44  HB2 LEU     3      32.950  24.920  10.590  1.00  0.00           H
ATOM     45  CG  LEU     3      32.750  26.420   9.150  1.00  0.00           C
ATOM     46  HG  LEU     3      32.080  26.610   8.300  1.00  0.00           H
ATOM     47  CD1 LEU     3      32.460  27.450  10.240  1.00  0.00           C
ATOM     48 1HD1 LEU     3      31.600  27.280  10.880  1.00  0.00           H
ATOM     49 2HD1 LEU     3      33.360  27.400  10.860  1.00  0.00           H
ATOM     50 3HD1 LEU     3      32.410  28.470   9.860  1.00  0.00           H
ATOM     51  CD2 LEU     3      34.200  26.640   8.740  1.00  0.00           C
ATOM     52 1HD2 LEU     3      34.360  27.700   8.580  1.00  0.00           H
ATOM     53 2HD2 LEU     3      34.910  26.340   9.510  1.00  0.00           H
ATOM     54 3HD2 LEU     3      34.380  26.220   7.740  1.00  0.00           H
ATOM     55  C   LEU     3      32.620  22.560   9.310  1.00  0.00           C
ATOM     56  O   LEU     3      31.540  22.010   9.470  1.00  0.00           O
ATOM     57  N   LYS     4      33.790  22.090   9.770  1.00  0.00           N
ATOM     58  H   LYS     4      34.660  22.500   9.490  1.00  0.00           H
ATOM     59  CA  LYS     4      33.960  20.820  10.440  1.00  0.00           C
ATOM     60  HA  LYS     4      32.990  20.350  10.620  1.00  0.00           H
ATOM     61  CB  LYS     4      34.830  19.860   9.620  1.00  0.00           C
ATOM     62  HB1 LYS     4      35.650  20.400   9.150  1.00  0.00           H
ATOM     63  HB2 LYS     4      35.180  19.040  10.240  1.00  0.00           H
ATOM     64  CG  LYS     4      33.990  19.270   8.480  1.00  0.00           C
ATOM     65  HG1 LYS     4      33.190  18.670   8.910  1.00  0.00           H
ATOM     66  HG2 LYS     4      33.410  20.070   8.020  1.00  0.00           H
ATOM     67  CD  LYS     4      34.810  18.430   7.500  1.00  0.00           C
ATOM     68  HD1 LYS     4      35.710  18.990   7.220  1.00  0.00           H
ATOM     69  HD2 LYS     4      35.090  17.490   7.960  1.00  0.00           H
ATOM     70  CE  LYS     4      34.100  18.210   6.160  1.00  0.00           C
ATOM     71  HE1 LYS     4      33.530  19.050   5.770  1.00  0.00           H
ATOM     72  HE2 LYS     4      34.970  17.970   5.550  1.00  0.00           H
ATOM     73  NZ  LYS     4      33.270  17.000   6.050  1.00  0.00           N
ATOM     74  HZ1 LYS     4      32.440  17.030   6.610  1.00  0.00           H
ATOM     75  HZ2 LYS     4      33.050  16.850   5.070  1.00  0.00           H
ATOM     76  HZ3 LYS     4      33.650  16.220   6.560  1.00  0.00           H
ATOM     77  C   LYS     4      34.440  21.000  11.870  1.00  0.00           C
ATOM     78  O   LYS     4      33.950  20.340  12.780  1.00  0.00           O
ATOM     79  N   ARG     5      35.420  21.870  12.130  1.00  0.00           N
ATOM     80  H   ARG     5      35.900  22.410  11.420  1.00  0.00           H
ATOM     81  CA  ARG     5      35.670  22.340  13.470  1.00  0.00           C
ATOM     82  HA  ARG     5      35.090  21.810  14.230  1.00  0.00           H
ATOM     83  CB  ARG     5      37.140  22.100  13.840  1.00  0.00           C
ATOM     84  HB1 ARG     5      37.720  22.640  13.090  1.00  0.00           H
ATOM     85  HB2 ARG     5      37.430  22.600  14.760  1.00  0.00           H
ATOM     86  CG  ARG     5      37.410  20.610  14.010  1.00  0.00           C
ATOM     87  HG1 ARG     5      36.720  20.110  14.700  1.00  0.00           H
ATOM     88  HG2 ARG     5      37.140  19.960  13.170  1.00  0.00           H
ATOM     89  CD  ARG     5      38.870  20.240  14.290  1.00  0.00           C
ATOM     90  HD1 ARG     5      39.160  20.500  15.310  1.00  0.00           H
ATOM     91  HD2 ARG     5      38.890  19.150  14.260  1.00  0.00           H
ATOM     92  NE  ARG     5      39.800  20.800  13.320  1.00  0.00           N
ATOM     93  HE  ARG     5      39.870  20.260  12.470  1.00  0.00           H
ATOM     94  CZ  ARG     5      40.620  21.860  13.350  1.00  0.00           C
ATOM     95  NH1 ARG     5      40.540  22.710  14.390  1.00  0.00           N
ATOM     96 1HH1 ARG     5      39.890  22.480  15.130  1.00  0.00           H
ATOM     97 2HH1 ARG     5      41.050  23.570  14.520  1.00  0.00           H
ATOM     98  NH2 ARG     5      41.530  22.100  12.400  1.00  0.00           N
ATOM     99 1HH2 ARG     5      41.640  21.480  11.610  1.00  0.00           H
ATOM    100 2HH2 ARG     5      42.290  22.760  12.470  1.00  0.00           H
ATOM    101  C   ARG     5      35.360  23.830  13.480  1.00  0.00           C
ATOM    102  O   ARG     5      35.930  24.640  12.760  1.00  0.00           O
ATOM    103  N   TRP     6      34.450  24.260  14.360  1.00  0.00           N
ATOM    104  H   TRP     6      34.040  23.550  14.940  1.00  0.00           H
ATOM    105  CA  TRP     6      34.070  25.630  14.640  1.00  0.00           C
ATOM    106  HA  TRP     6      35.020  26.170  14.660  1.00  0.00           H
ATOM    107  CB  TRP     6      33.380  26.300  13.450  1.00  0.00           C
ATOM    108  HB1 TRP     6      34.050  26.410  12.600  1.00  0.00           H
ATOM    109  HB2 TRP     6      32.530  25.730  13.070  1.00  0.00           H
ATOM    110  CG  TRP     6      32.930  27.670  13.850  1.00  0.00           C
ATOM    111  CD1 TRP     6      31.670  28.120  13.660  1.00  0.00           C
ATOM    112  HD1 TRP     6      30.830  27.490  13.390  1.00  0.00           H
ATOM    113  CD2 TRP     6      33.700  28.810  14.350  1.00  0.00           C
ATOM    114  NE1 TRP     6      31.530  29.410  14.110  1.00  0.00           N
ATOM    115  HE1 TRP     6      30.680  29.950  14.030  1.00  0.00           H
ATOM    116  CE2 TRP     6      32.740  29.810  14.650  1.00  0.00           C
ATOM    117  CE3 TRP     6      35.060  29.070  14.590  1.00  0.00           C
ATOM    118  HE3 TRP     6      35.840  28.380  14.300  1.00  0.00           H
ATOM    119  CZ2 TRP     6      33.140  31.020  15.230  1.00  0.00           C
ATOM    120  HZ2 TRP     6      32.460  31.840  15.370  1.00  0.00           H
ATOM    121  CZ3 TRP     6      35.430  30.260  15.230  1.00  0.00           C
ATOM    122  HZ3 TRP     6      36.440  30.280  15.620  1.00  0.00           H
ATOM    123  CH2 TRP     6      34.480  31.220  15.600  1.00  0.00           C
ATOM    124  HH2 TRP     6      34.810  32.050  16.200  1.00  0.00           H
ATOM    125  C   TRP     6      33.320  25.630  15.960  1.00  0.00           C
ATOM    126  O   TRP     6      33.500  26.500  16.820  1.00  0.00           O
ATOM    127  N   LEU     7      32.330  24.740  16.090  1.00  0.00           N
ATOM    128  H   LEU     7      32.180  24.080  15.340  1.00  0.00           H
ATOM    129  CA  LEU     7      31.220  24.790  17.020  1.00  0.00           C
ATOM    130  HA  LEU     7      30.800  25.800  16.970  1.00  0.00           H
ATOM    131  CB  LEU     7      30.260  23.680  16.600  1.00  0.00           C
ATOM    132  HB1 LEU     7      30.700  22.680  16.590  1.00  0.00           H
ATOM    133  HB2 LEU     7      29.430  23.630  17.310  1.00  0.00           H
ATOM    134  CG  LEU     7      29.630  23.910  15.230  1.00  0.00           C
ATOM    135  HG  LEU     7      30.460  24.010  14.540  1.00  0.00           H
ATOM    136  CD1 LEU     7      28.750  22.710  14.890  1.00  0.00           C
ATOM    137 1HD1 LEU     7      27.750  22.800  15.310  1.00  0.00           H
ATOM    138 2HD1 LEU     7      28.520  22.730  13.820  1.00  0.00           H
ATOM    139 3HD1 LEU     7      29.250  21.760  15.120  1.00  0.00           H
ATOM    140  CD2 LEU     7      28.740  25.150  15.080  1.00  0.00           C
ATOM    141 1HD2 LEU     7      28.040  25.270  15.900  1.00  0.00           H
ATOM    142 2HD2 LEU     7      29.460  25.970  15.050  1.00  0.00           H
ATOM    143 3HD2 LEU     7      28.130  25.250  14.190  1.00  0.00           H
ATOM    144  C   LEU     7      31.650  24.560  18.460  1.00  0.00           C
ATOM    145  O   LEU     7      30.980  25.020  19.390  1.00  0.00           O
ATOM    146  N   LYS     8      32.810  23.950  18.670  1.00  0.00           N
ATOM    147  H   LYS     8      33.120  23.520  17.820  1.00  0.00           H
ATOM    148  CA  LYS     8      33.510  23.960  19.940  1.00  0.00           C
ATOM    149  HA  LYS     8      32.780  23.980  20.750  1.00  0.00           H
ATOM    150  CB  LYS     8      34.370  22.700  20.060  1.00  0.00           C
ATOM    151  HB1 LYS     8      35.030  22.600  19.200  1.00  0.00           H
ATOM    152  HB2 LYS     8      35.070  22.800  20.890  1.00  0.00           H
ATOM    153  CG  LYS     8      33.540  21.470  20.390  1.00  0.00           C
ATOM    154  HG1 LYS     8      33.030  21.660  21.340  1.00  0.00           H
ATOM    155  HG2 LYS     8      32.780  21.330  19.620  1.00  0.00           H
ATOM    156  CD  LYS     8      34.460  20.260  20.540  1.00  0.00           C
ATOM    157  HD1 LYS     8      35.220  20.260  19.760  1.00  0.00           H
ATOM    158  HD2 LYS     8      34.940  20.390  21.510  1.00  0.00           H
ATOM    159  CE  LYS     8      33.790  18.890  20.630  1.00  0.00           C
ATOM    160  HE1 LYS     8      33.290  18.790  21.590  1.00  0.00           H
ATOM    161  HE2 LYS     8      33.030  18.570  19.910  1.00  0.00           H
ATOM    162  NZ  LYS     8      34.770  17.800  20.740  1.00  0.00           N
ATOM    163  HZ1 LYS     8      35.510  17.840  20.040  1.00  0.00           H
ATOM    164  HZ2 LYS     8      35.270  17.860  21.620  1.00  0.00           H
ATOM    165  HZ3 LYS     8      34.370  16.900  20.540  1.00  0.00           H
ATOM    166  C   LYS     8      34.370  25.200  20.140  1.00  0.00           C
ATOM    167  O   LYS     8      34.450  25.660  21.280  1.00  0.00           O
ATOM    168  N   VAL     9      34.950  25.770  19.080  1.00  0.00           N
ATOM    169  H   VAL     9      34.470  25.600  18.210  1.00  0.00           H
ATOM    170  CA  VAL     9      35.790  26.930  19.290  1.00  0.00           C
ATOM    171  HA  VAL     9      36.470  26.810  20.130  1.00  0.00           H
ATOM    172  CB  VAL     9      36.570  27.050  17.980  1.00  0.00           C
ATOM    173  HB  VAL     9      35.860  27.260  17.180  1.00  0.00           H
ATOM    174  CG1 VAL     9      37.710  28.070  18.040  1.00  0.00           C
ATOM    175 1HG1 VAL     9      38.370  28.010  18.910  1.00  0.00           H
ATOM    176 2HG1 VAL     9      38.370  28.060  17.170  1.00  0.00           H
ATOM    177 3HG1 VAL     9      37.180  29.000  17.880  1.00  0.00           H
ATOM    178  CG2 VAL     9      37.180  25.770  17.420  1.00  0.00           C
ATOM    179 1HG2 VAL     9      37.900  25.370  18.140  1.00  0.00           H
ATOM    180 2HG2 VAL     9      36.500  24.950  17.200  1.00  0.00           H
ATOM    181 3HG2 VAL     9      37.690  25.990  16.480  1.00  0.00           H
ATOM    182  C   VAL     9      34.960  28.180  19.540  1.00  0.00           C
ATOM    183  O   VAL     9      35.410  29.160  20.150  1.00  0.00           O
ATOM    184  N   ALA    10      33.710  28.170  19.070  1.00  0.00           N
ATOM    185  H   ALA    10      33.430  27.420  18.450  1.00  0.00           H
ATOM    186  CA  ALA    10      32.730  29.230  19.210  1.00  0.00           C
ATOM    187  HA  ALA    10      33.140  30.220  19.010  1.00  0.00           H
ATOM    188  CB  ALA    10      31.640  28.890  18.200  1.00  0.00           C
ATOM    189  HB1 ALA    10      32.040  28.760  17.200  1.00  0.00           H
ATOM    190  HB2 ALA    10      31.100  27.960  18.400  1.00  0.00           H
ATOM    191  HB3 ALA    10      30.890  29.680  18.240  1.00  0.00           H
ATOM    192  C   ALA    10      32.080  29.260  20.590  1.00  0.00           C
ATOM    193  O   ALA    10      31.840  30.330  21.140  1.00  0.00           O
ATOM    194  N   LYS    11      31.890  28.090  21.190  1.00  0.00           N
ATOM    195  H   LYS    11      32.190  27.260  20.700  1.00  0.00           H
ATOM    196  CA  LYS    11      31.450  27.900  22.560  1.00  0.00           C
ATOM    197  HA  LYS    11      30.500  28.420  22.700  1.00  0.00           H
ATOM    198  CB  LYS    11      31.310  26.410  22.850  1.00  0.00           C
ATOM    199  HB1 LYS    11      30.660  25.930  22.120  1.00  0.00           H
ATOM    200  HB2 LYS    11      32.240  25.880  22.650  1.00  0.00           H
ATOM    201  CG  LYS    11      30.870  26.120  24.290  1.00  0.00           C
ATOM    202  HG1 LYS    11      31.070  26.830  25.090  1.00  0.00           H
ATOM    203  HG2 LYS    11      29.800  25.920  24.320  1.00  0.00           H
ATOM    204  CD  LYS    11      31.710  24.990  24.890  1.00  0.00           C
ATOM    205  HD1 LYS    11      31.900  24.220  24.140  1.00  0.00           H
ATOM    206  HD2 LYS    11      32.680  25.470  25.040  1.00  0.00           H
ATOM    207  CE  LYS    11      31.230  24.410  26.220  1.00  0.00           C
ATOM    208  HE1 LYS    11      30.830  25.220  26.830  1.00  0.00           H
ATOM    209  HE2 LYS    11      30.410  23.720  25.990  1.00  0.00           H
ATOM    210  NZ  LYS    11      32.110  23.640  27.110  1.00  0.00           N
ATOM    211  HZ1 LYS    11      31.650  23.610  28.000  1.00  0.00           H
ATOM    212  HZ2 LYS    11      32.170  22.710  26.740  1.00  0.00           H
ATOM    213  HZ3 LYS    11      32.970  24.160  27.270  1.00  0.00           H
ATOM    214  C   LYS    11      32.400  28.570  23.550  1.00  0.00           C
ATOM    215  O   LYS    11      31.830  29.140  24.480  1.00  0.00           O
ATOM    216  N   ASP    12      33.710  28.410  23.390  1.00  0.00           N
ATOM    217  H   ASP    12      34.020  27.840  22.610  1.00  0.00           H
ATOM    218  CA  ASP    12      34.720  29.180  24.090  1.00  0.00           C
ATOM    219  HA  ASP    12      34.620  28.920  25.140  1.00  0.00           H
ATOM    220  CB  ASP    12      36.150  28.830  23.680  1.00  0.00           C
ATOM    221  HB1 ASP    12      36.230  27.740  23.650  1.00  0.00           H
ATOM    222  HB2 ASP    12      36.290  29.120  22.640  1.00  0.00           H
ATOM    223  CG  ASP    12      37.330  29.450  24.400  1.00  0.00           C
ATOM    224  OD1 ASP    12      37.450  29.340  25.640  1.00  0.00           O
ATOM    225  OD2 ASP    12      38.140  30.170  23.760  1.00  0.00           O
ATOM    226  C   ASP    12      34.550  30.690  23.960  1.00  0.00           C
ATOM    227  O   ASP    12      34.720  31.490  24.880  1.00  0.00           O
ATOM    228  N   MET    13      34.090  31.160  22.790  1.00  0.00           N
ATOM    229  H   MET    13      33.930  30.460  22.080  1.00  0.00           H
ATOM    230  CA  MET    13      34.030  32.560  22.470  1.00  0.00           C
ATOM    231  HA  MET    13      34.860  33.170  22.830  1.00  0.00           H
ATOM    232  CB  MET    13      34.060  32.660  20.940  1.00  0.00           C
ATOM    233  HB1 MET    13      34.860  32.000  20.610  1.00  0.00           H
ATOM    234  HB2 MET    13      33.150  32.190  20.590  1.00  0.00           H
ATOM    235  CG  MET    13      34.290  34.050  20.350  1.00  0.00           C
ATOM    236  HG1 MET    13      33.440  34.670  20.600  1.00  0.00           H
ATOM    237  HG2 MET    13      35.170  34.560  20.760  1.00  0.00           H
ATOM    238  SD  MET    13      34.480  34.100  18.550  1.00  0.00           S
ATOM    239  CE  MET    13      36.130  33.410  18.260  1.00  0.00           C
ATOM    240  HE1 MET    13      36.510  33.470  17.240  1.00  0.00           H
ATOM    241  HE2 MET    13      36.780  34.030  18.890  1.00  0.00           H
ATOM    242  HE3 MET    13      36.100  32.390  18.640  1.00  0.00           H
ATOM    243  C   MET    13      32.850  33.320  23.060  1.00  0.00           C
ATOM    244  O   MET    13      32.870  34.550  23.070  1.00  0.00           O
ATOM    245  N   ASN    14      31.920  32.570  23.670  1.00  0.00           N
ATOM    246  H   ASN    14      32.140  31.590  23.590  1.00  0.00           H
ATOM    247  CA  ASN    14      30.820  33.160  24.410  1.00  0.00           C
ATOM    248  HA  ASN    14      30.340  33.920  23.800  1.00  0.00           H
ATOM    249  CB  ASN    14      29.890  31.980  24.700  1.00  0.00           C
ATOM    250  HB1 ASN    14      29.580  31.600  23.730  1.00  0.00           H
ATOM    251  HB2 ASN    14      30.560  31.260  25.180  1.00  0.00           H
ATOM    252  CG  ASN    14      28.640  32.300  25.510  1.00  0.00           C
ATOM    253  OD1 ASN    14      27.680  32.850  24.980  1.00  0.00           O
ATOM    254  ND2 ASN    14      28.610  31.980  26.800  1.00  0.00           N
ATOM    255 1HD2 ASN    14      29.300  31.570  27.420  1.00  0.00           H
ATOM    256 2HD2 ASN    14      27.800  32.260  27.350  1.00  0.00           H
ATOM    257  C   ASN    14      31.390  33.690  25.720  1.00  0.00           C
ATOM    258  O   ASN    14      30.760  34.540  26.350  1.00  0.00           O
ATOM    259  N   GLY    15      32.450  33.070  26.230  1.00  0.00           N
ATOM    260  H   GLY    15      32.870  32.270  25.780  1.00  0.00           H
ATOM    261  CA  GLY    15      32.940  33.210  27.590  1.00  0.00           C
ATOM    262  HA1 GLY    15      32.170  33.330  28.350  1.00  0.00           H
ATOM    263  HA2 GLY    15      33.460  32.300  27.880  1.00  0.00           H
ATOM    264  C   GLY    15      34.140  34.140  27.650  1.00  0.00           C
ATOM    265  O   GLY    15      34.820  34.200  28.670  1.00  0.00           O
ATOM    266  N   LEU    16      34.370  34.970  26.620  1.00  0.00           N
ATOM    267  H   LEU    16      33.680  34.890  25.890  1.00  0.00           H
ATOM    268  CA  LEU    16      35.450  35.940  26.570  1.00  0.00           C
ATOM    269  HA  LEU    16      36.350  35.440  26.930  1.00  0.00           H
ATOM    270  CB  LEU    16      35.540  36.440  25.130  1.00  0.00           C
ATOM    271  HB1 LEU    16      35.330  35.550  24.530  1.00  0.00           H
ATOM    272  HB2 LEU    16      34.810  37.220  24.890  1.00  0.00           H
ATOM    273  CG  LEU    16      36.920  37.040  24.860  1.00  0.00           C
ATOM    274  HG  LEU    16      37.480  36.830  25.770  1.00  0.00           H
ATOM    275  CD1 LEU    16      37.620  36.400  23.660  1.00  0.00           C
ATOM    276 1HD1 LEU    16      36.980  36.560  22.790  1.00  0.00           H
ATOM    277 2HD1 LEU    16      38.610  36.720  23.330  1.00  0.00           H
ATOM    278 3HD1 LEU    16      37.640  35.320  23.750  1.00  0.00           H
ATOM    279  CD2 LEU    16      36.810  38.540  24.600  1.00  0.00           C
ATOM    280 1HD2 LEU    16      37.730  39.030  24.270  1.00  0.00           H
ATOM    281 2HD2 LEU    16      36.050  38.800  23.850  1.00  0.00           H
ATOM    282 3HD2 LEU    16      36.450  38.920  25.560  1.00  0.00           H
ATOM    283  C   LEU    16      35.180  37.150  27.460  1.00  0.00           C
ATOM    284  O   LEU    16      36.090  37.460  28.220  1.00  0.00           O
ATOM    285  N   GLU    17      33.940  37.650  27.520  1.00  0.00           N
ATOM    286  H   GLU    17      33.310  37.300  26.820  1.00  0.00           H
ATOM    287  CA  GLU    17      33.510  38.730  28.380  1.00  0.00           C
ATOM    288  HA  GLU    17      34.260  39.510  28.260  1.00  0.00           H
ATOM    289  CB  GLU    17      32.140  39.250  27.970  1.00  0.00           C
ATOM    290  HB1 GLU    17      32.110  39.480  26.900  1.00  0.00           H
ATOM    291  HB2 GLU    17      31.430  38.470  28.250  1.00  0.00           H
ATOM    292  CG  GLU    17      31.540  40.440  28.710  1.00  0.00           C
ATOM    293  HG1 GLU    17      30.600  40.680  28.210  1.00  0.00           H
ATOM    294  HG2 GLU    17      31.300  40.190  29.740  1.00  0.00           H
ATOM    295  CD  GLU    17      32.450  41.660  28.600  1.00  0.00           C
ATOM    296  OE1 GLU    17      32.200  42.560  29.430  1.00  0.00           O
ATOM    297  OE2 GLU    17      33.160  41.920  27.610  1.00  0.00           O
ATOM    298  C   GLU    17      33.550  38.300  29.840  1.00  0.00           C
ATOM    299  O   GLU    17      33.870  39.110  30.710  1.00  0.00           O
ATOM    300  N   VAL    18      33.260  37.010  30.070  1.00  0.00           N
ATOM    301  H   VAL    18      32.970  36.420  29.300  1.00  0.00           H
ATOM    302  CA  VAL    18      33.280  36.380  31.370  1.00  0.00           C
ATOM    303  HA  VAL    18      32.700  37.030  32.030  1.00  0.00           H
ATOM    304  CB  VAL    18      32.640  35.000  31.200  1.00  0.00           C
ATOM    305  HB  VAL    18      33.420  34.480  30.640  1.00  0.00           H
ATOM    306  CG1 VAL    18      32.430  34.260  32.520  1.00  0.00           C
ATOM    307 1HG1 VAL    18      32.260  33.210  32.270  1.00  0.00           H
ATOM    308 2HG1 VAL    18      33.370  34.390  33.060  1.00  0.00           H
ATOM    309 3HG1 VAL    18      31.590  34.650  33.090  1.00  0.00           H
ATOM    310  CG2 VAL    18      31.340  34.900  30.400  1.00  0.00           C
ATOM    311 1HG2 VAL    18      31.520  35.170  29.360  1.00  0.00           H
ATOM    312 2HG2 VAL    18      31.150  33.830  30.320  1.00  0.00           H
ATOM    313 3HG2 VAL    18      30.480  35.440  30.800  1.00  0.00           H
ATOM    314  C   VAL    18      34.690  36.260  31.930  1.00  0.00           C
ATOM    315  O   VAL    18      34.900  36.690  33.060  1.00  0.00           O
ATOM    316  N   LEU    19      35.650  35.900  31.080  1.00  0.00           N
ATOM    317  H   LEU    19      35.530  35.850  30.080  1.00  0.00           H
ATOM    318  CA  LEU    19      37.030  35.760  31.520  1.00  0.00           C
ATOM    319  HA  LEU    19      37.070  35.130  32.410  1.00  0.00           H
ATOM    320  CB  LEU    19      37.770  35.020  30.400  1.00  0.00           C
ATOM    321  HB1 LEU    19      37.260  34.100  30.120  1.00  0.00           H
ATOM    322  HB2 LEU    19      37.770  35.660  29.510  1.00  0.00           H
ATOM    323  CG  LEU    19      39.200  34.530  30.650  1.00  0.00           C
ATOM    324  HG  LEU    19      39.810  35.410  30.810  1.00  0.00           H
ATOM    325  CD1 LEU    19      39.290  33.530  31.810  1.00  0.00           C
ATOM    326 1HD1 LEU    19      38.940  33.980  32.740  1.00  0.00           H
ATOM    327 2HD1 LEU    19      38.800  32.560  31.690  1.00  0.00           H
ATOM    328 3HD1 LEU    19      40.310  33.220  32.000  1.00  0.00           H
ATOM    329  CD2 LEU    19      39.770  33.870  29.390  1.00  0.00           C
ATOM    330 1HD2 LEU    19      39.560  34.250  28.390  1.00  0.00           H
ATOM    331 2HD2 LEU    19      40.850  33.860  29.540  1.00  0.00           H
ATOM    332 3HD2 LEU    19      39.480  32.820  29.420  1.00  0.00           H
ATOM    333  C   LEU    19      37.610  37.140  31.730  1.00  0.00           C
ATOM    334  O   LEU    19      38.330  37.290  32.720  1.00  0.00           O
ATOM    335  N   MET    20      37.190  38.110  30.920  1.00  0.00           N
ATOM    336  H   MET    20      36.680  37.700  30.150  1.00  0.00           H
ATOM    337  CA  MET    20      37.600  39.500  31.060  1.00  0.00           C
ATOM    338  HA  MET    20      38.680  39.430  30.870  1.00  0.00           H
ATOM    339  CB  MET    20      37.050  40.280  29.860  1.00  0.00           C
ATOM    340  HB1 MET    20      36.220  39.800  29.350  1.00  0.00           H
ATOM    341  HB2 MET    20      36.560  41.210  30.150  1.00  0.00           H
ATOM    342  CG  MET    20      38.090  40.790  28.860  1.00  0.00           C
ATOM    343  HG1 MET    20      38.790  41.480  29.330  1.00  0.00           H
ATOM    344  HG2 MET    20      38.660  39.990  28.400  1.00  0.00           H
ATOM    345  SD  MET    20      37.350  41.880  27.610  1.00  0.00           S
ATOM    346  CE  MET    20      38.860  42.140  26.640  1.00  0.00           C
ATOM    347  HE1 MET    20      39.230  41.180  26.290  1.00  0.00           H
ATOM    348  HE2 MET    20      38.800  42.870  25.830  1.00  0.00           H
ATOM    349  HE3 MET    20      39.570  42.600  27.320  1.00  0.00           H
ATOM    350  C   MET    20      37.160  40.100  32.380  1.00  0.00           C
ATOM    351  O   MET    20      37.940  40.670  33.140  1.00  0.00           O
ATOM    352  N   GLU    21      35.890  39.910  32.730  1.00  0.00           N
ATOM    353  H   GLU    21      35.300  39.390  32.090  1.00  0.00           H
ATOM    354  CA  GLU    21      35.310  40.330  33.990  1.00  0.00           C
ATOM    355  HA  GLU    21      35.320  41.390  34.240  1.00  0.00           H
ATOM    356  CB  GLU    21      33.820  40.080  33.780  1.00  0.00           C
ATOM    357  HB1 GLU    21      33.560  39.090  33.400  1.00  0.00           H
ATOM    358  HB2 GLU    21      33.300  40.060  34.740  1.00  0.00           H
ATOM    359  CG  GLU    21      33.090  41.060  32.870  1.00  0.00           C
ATOM    360  HG1 GLU    21      33.680  41.310  31.990  1.00  0.00           H
ATOM    361  HG2 GLU    21      32.230  40.540  32.440  1.00  0.00           H
ATOM    362  CD  GLU    21      32.570  42.310  33.580  1.00  0.00           C
ATOM    363  OE1 GLU    21      33.080  43.410  33.280  1.00  0.00           O
ATOM    364  OE2 GLU    21      31.570  42.090  34.310  1.00  0.00           O
ATOM    365  C   GLU    21      35.900  39.600  35.190  1.00  0.00           C
ATOM    366  O   GLU    21      36.170  40.220  36.215  1.00  0.00           O
ATOM    367  N   TRP    22      36.200  38.310  34.980  1.00  0.00           N
ATOM    368  H   TRP    22      35.900  37.900  34.110  1.00  0.00           H
ATOM    369  CA  TRP    22      36.700  37.400  35.995  1.00  0.00           C
ATOM    370  HA  TRP    22      36.110  37.420  36.915  1.00  0.00           H
ATOM    371  CB  TRP    22      36.690  35.940  35.565  1.00  0.00           C
ATOM    372  HB1 TRP    22      35.670  35.570  35.375  1.00  0.00           H
ATOM    373  HB2 TRP    22      37.220  35.760  34.630  1.00  0.00           H
ATOM    374  CG  TRP    22      37.410  35.020  36.495  1.00  0.00           C
ATOM    375  CD1 TRP    22      38.600  34.440  36.215  1.00  0.00           C
ATOM    376  HD1 TRP    22      39.190  34.500  35.320  1.00  0.00           H
ATOM    377  CD2 TRP    22      37.020  34.520  37.815  1.00  0.00           C
ATOM    378  NE1 TRP    22      38.910  33.580  37.245  1.00  0.00           N
ATOM    379  HE1 TRP    22      39.820  33.150  37.215  1.00  0.00           H
ATOM    380  CE2 TRP    22      38.030  33.660  38.315  1.00  0.00           C
ATOM    381  CE3 TRP    22      35.950  34.690  38.695  1.00  0.00           C
ATOM    382  HE3 TRP    22      35.130  35.300  38.345  1.00  0.00           H
ATOM    383  CZ2 TRP    22      37.970  32.970  39.525  1.00  0.00           C
ATOM    384  HZ2 TRP    22      38.730  32.300  39.925  1.00  0.00           H
ATOM    385  CZ3 TRP    22      35.920  34.150  39.985  1.00  0.00           C
ATOM    386  HZ3 TRP    22      35.010  34.350  40.535  1.00  0.00           H
ATOM    387  CH2 TRP    22      36.880  33.220  40.375  1.00  0.00           C
ATOM    388  HH2 TRP    22      36.790  32.740  41.335  1.00  0.00           H
ATOM    389  C   TRP    22      38.100  37.810  36.435  1.00  0.00           C
ATOM    390  O   TRP    22      38.320  37.830  37.635  1.00  0.00           O
ATOM    391  N   LEU    23      38.960  38.170  35.475  1.00  0.00           N
ATOM    392  H   LEU    23      38.800  37.930  34.510  1.00  0.00           H
ATOM    393  CA  LEU    23      40.320  38.580  35.775  1.00  0.00           C
ATOM    394  HA  LEU    23      40.810  37.940  36.495  1.00  0.00           H
ATOM    395  CB  LEU    23      41.130  38.380  34.490  1.00  0.00           C
ATOM    396  HB1 LEU    23      40.730  38.880  33.610  1.00  0.00           H
ATOM    397  HB2 LEU    23      42.040  38.970  34.500  1.00  0.00           H
ATOM    398  CG  LEU    23      41.260  36.890  34.140  1.00  0.00           C
ATOM    399  HG  LEU    23      40.310  36.370  34.240  1.00  0.00           H
ATOM    400  CD1 LEU    23      41.700  36.790  32.680  1.00  0.00           C
ATOM    401 1HD1 LEU    23      42.760  37.020  32.790  1.00  0.00           H
ATOM    402 2HD1 LEU    23      41.630  35.730  32.460  1.00  0.00           H
ATOM    403 3HD1 LEU    23      41.190  37.420  31.960  1.00  0.00           H
ATOM    404  CD2 LEU    23      42.380  36.280  34.990  1.00  0.00           C
ATOM    405 1HD2 LEU    23      43.340  36.760  34.820  1.00  0.00           H
ATOM    406 2HD2 LEU    23      42.160  36.430  36.045  1.00  0.00           H
ATOM    407 3HD2 LEU    23      42.560  35.230  34.740  1.00  0.00           H
ATOM    408  C   LEU    23      40.430  40.050  36.175  1.00  0.00           C
ATOM    409  O   LEU    23      41.520  40.420  36.595  1.00  0.00           O
ATOM    410  N   LYS    24      39.350  40.840  36.075  1.00  0.00           N
ATOM    411  H   LYS    24      38.560  40.460  35.575  1.00  0.00           H
ATOM    412  CA  LYS    24      39.430  42.280  36.035  1.00  0.00           C
ATOM    413  HA  LYS    24      40.100  42.370  35.180  1.00  0.00           H
ATOM    414  CB  LYS    24      38.070  42.800  35.575  1.00  0.00           C
ATOM    415  HB1 LYS    24      37.760  42.320  34.640  1.00  0.00           H
ATOM    416  HB2 LYS    24      37.300  42.640  36.335  1.00  0.00           H
ATOM    417  CG  LYS    24      38.130  44.260  35.130  1.00  0.00           C
ATOM    418  HG1 LYS    24      38.440  44.900  35.955  1.00  0.00           H
ATOM    419  HG2 LYS    24      38.840  44.410  34.320  1.00  0.00           H
ATOM    420  CD  LYS    24      36.780  44.770  34.650  1.00  0.00           C
ATOM    421  HD1 LYS    24      35.920  44.360  35.190  1.00  0.00           H
ATOM    422  HD2 LYS    24      36.660  45.840  34.830  1.00  0.00           H
ATOM    423  CE  LYS    24      36.670  44.680  33.120  1.00  0.00           C
ATOM    424  HE1 LYS    24      37.320  45.420  32.660  1.00  0.00           H
ATOM    425  HE2 LYS    24      36.840  43.620  32.900  1.00  0.00           H
ATOM    426  NZ  LYS    24      35.320  44.890  32.580  1.00  0.00           N
ATOM    427  HZ1 LYS    24      34.600  44.230  32.820  1.00  0.00           H
ATOM    428  HZ2 LYS    24      34.940  45.750  32.950  1.00  0.00           H
ATOM    429  HZ3 LYS    24      35.440  44.900  31.580  1.00  0.00           H
ATOM    430  C   LYS    24      40.010  43.000  37.245  1.00  0.00           C
ATOM    431  O   LYS    24      40.780  43.960  37.175  1.00  0.00           O
ATOM    432  N   THR    25      39.620  42.450  38.395  1.00  0.00           N
ATOM    433  H   THR    25      39.380  41.470  38.345  1.00  0.00           H
ATOM    434  CA  THR    25      39.920  43.010  39.705  1.00  0.00           C
ATOM    435  HA  THR    25      40.090  44.090  39.635  1.00  0.00           H
ATOM    436  CB  THR    25      38.740  42.910  40.675  1.00  0.00           C
ATOM    437  HB  THR    25      39.080  43.350  41.605  1.00  0.00           H
ATOM    438  OG1 THR    25      38.290  41.630  41.065  1.00  0.00           O
ATOM    439  HG1 THR    25      37.660  41.330  40.435  1.00  0.00           H
ATOM    440  CG2 THR    25      37.490  43.710  40.335  1.00  0.00           C
ATOM    441 1HG2 THR    25      37.710  44.740  40.025  1.00  0.00           H
ATOM    442 2HG2 THR    25      36.880  43.140  39.635  1.00  0.00           H
ATOM    443 3HG2 THR    25      37.070  43.810  41.335  1.00  0.00           H
ATOM    444  C   THR    25      41.200  42.450  40.295  1.00  0.00           C
ATOM    445  O   THR    25      41.430  41.250  40.415  1.00  0.00           O
ATOM    446  N   SER    26      42.100  43.400  40.575  1.00  0.00           N
ATOM    447  H   SER    26      41.760  44.350  40.665  1.00  0.00           H
ATOM    448  CA  SER    26      43.470  43.300  41.045  1.00  0.00           C
ATOM    449  HA  SER    26      43.660  42.320  41.495  1.00  0.00           H
ATOM    450  CB  SER    26      44.420  43.170  39.865  1.00  0.00           C
ATOM    451  HB1 SER    26      45.430  43.370  40.205  1.00  0.00           H
ATOM    452  HB2 SER    26      44.290  42.140  39.505  1.00  0.00           H
ATOM    453  OG  SER    26      44.150  44.130  38.865  1.00  0.00           O
ATOM    454  HG  SER    26      43.700  43.650  38.185  1.00  0.00           H
ATOM    455  C   SER    26      43.730  44.220  42.235  1.00  0.00           C
ATOM    456  O1  SER    26      42.820  44.910  42.745  1.00  0.00           O
ATOM    457  O2  SER    26      44.870  44.180  42.755  1.00  0.00           O
TER
ENDMDL
REMARK    GENERATED BY TRJCONV
TITLE     Protein in water t= 2000.00000 step= 1000000
REMARK    THIS IS A SIMULATION BOX
CRYST1   50.000   50.000   50.000  60.00  60.00  90.00 P 1           1
MODEL       11
ATOM      1  N   ARG     1      25.760  28.140  10.240  1.00  0.00           N
ATOM      2  H1  ARG     1      25.370  29.060  10.060  1.00  0.00           H
ATOM      3  H2  ARG     1      26.390  27.900   9.490  1.00  0.00           H
ATOM      4  H3  ARG     1      25.070  27.410  10.340  1.00  0.00           H
ATOM      5  CA  ARG     1      26.580  28.090  11.460  1.00  0.00           C
ATOM      6  HA  ARG     1      27.230  28.960  11.400  1.00  0.00           H
ATOM      7  CB  ARG     1      25.670  28.290  12.680  1.00  0.00           C
ATOM      8  HB1 ARG     1      25.080  29.190  12.510  1.00  0.00           H
ATOM      9  HB2 ARG     1      24.980  27.440  12.710  1.00  0.00           H
ATOM     10  CG  ARG     1      26.340  28.440  14.040  1.00  0.00           C
ATOM     11  HG1 ARG     1      26.890  27.520  14.230  1.00  0.00           H
ATOM     12  HG2 ARG     1      27.120  29.200  13.950  1.00  0.00           H
ATOM     13  CD  ARG     1      25.320  28.800  15.120  1.00  0.00           C
ATOM     14  HD1 ARG     1      25.230  29.880  15.060  1.00  0.00           H
ATOM     15  HD2 ARG     1      24.320  28.380  15.130  1.00  0.00           H
ATOM     16  NE  ARG     1      25.820  28.540  16.470  1.00  0.00           N
ATOM     17  HE  ARG     1      25.740  27.570  16.750  1.00  0.00           H
ATOM     18  CZ  ARG     1      26.240  29.470  17.350  1.00  0.00           C
ATOM     19  NH1 ARG     1      26.280  30.780  17.070  1.00  0.00           N
ATOM     20 1HH1 ARG     1      26.000  31.230  16.210  1.00  0.00           H
ATOM     21 2HH1 ARG     1      26.670  31.460  17.700  1.00  0.00           H
ATOM     22  NH2 ARG     1      26.500  28.950  18.560  1.00  0.00           N
ATOM     23 1HH2 ARG     1      26.160  28.020  18.760  1.00  0.00           H
ATOM     24 2HH2 ARG     1      26.890  29.430  19.350  1.00  0.00           H
ATOM     25  C   ARG     1      27.210  26.710  11.540  1.00  0.00           C
ATOM     26  O   ARG     1      26.570  25.690  11.300  1.00  0.00           O
ATOM     27  N   SER     2      28.460  26.620  11.990  1.00  0.00           N
ATOM     28  H   SER     2      28.890  27.530  12.130  1.00  0.00           H
ATOM     29  CA  SER     2      29.130  25.390  12.360  1.00  0.00           C
ATOM     30  HA  SER     2      28.390  24.710  12.780  1.00  0.00           H
ATOM     31  CB  SER     2      29.590  24.700  11.070  1.00  0.00           C
ATOM     32  HB1 SER     2      28.680  24.370  10.580  1.00  0.00           H
ATOM     33  HB2 SER     2      30.200  25.400  10.500  1.00  0.00           H
ATOM     34  OG  SER     2      30.280  23.480  11.210  1.00  0.00           O
ATOM     35  HG  SER     2      31.130  23.500  10.790  1.00  0.00           H
ATOM     36  C   SER     2      30.210  25.740  13.370  1.00  0.00           C
ATOM     37  O   SER     2      30.930  26.720  13.170  1.00  0.00           O
ATOM     38  N   LEU     3      30.160  25.020  14.490  1.00  0.00           N
ATOM     39  H   LEU     3      29.460  24.290  14.520  1.00  0.00           H
ATOM     40  CA  LEU     3      31.020  25.170  15.650  1.00  0.00           C
ATOM     41  HA  LEU     3      31.440  26.170  15.620  1.00  0.00           H
ATOM     42  CB  LEU     3      30.240  24.950  16.950  1.00  0.00           C
ATOM     43  HB1 LEU     3      29.870  23.920  16.900  1.00  0.00           H
ATOM     44  HB2 LEU     3      30.990  24.930  17.740  1.00  0.00           H
ATOM     45  CG  LEU     3      29.060  25.890  17.190  1.00  0.00           C
ATOM     46  HG  LEU     3      28.200  25.700  16.560  1.00  0.00           H
ATOM     47  CD1 LEU     3      28.430  25.630  18.560  1.00  0.00           C
ATOM     48 1HD1 LEU     3      28.360  24.580  18.840  1.00  0.00           H
ATOM     49 2HD1 LEU     3      29.000  26.200  19.290  1.00  0.00           H
ATOM     50 3HD1 LEU     3      27.440  26.070  18.690  1.00  0.00           H
ATOM     51  CD2 LEU     3      29.470  27.360  17.070  1.00  0.00           C
ATOM     52 1HD2 LEU     3      30.410  27.670  17.530  1.00  0.00           H
ATOM     53 2HD2 LEU     3      29.550  27.650  16.020  1.00  0.00           H
ATOM     54 3HD2 LEU     3      28.660  27.990  17.420  1.00  0.00           H
ATOM     55  C   LEU     3      32.220  24.250  15.560  1.00  0.00           C
ATOM     56  O   LEU     3      33.070  24.230  16.450  1.00  0.00           O
ATOM     57  N   LYS     4      32.300  23.480  14.480  1.00  0.00           N
ATOM     58  H   LYS     4      31.550  23.430  13.810  1.00  0.00           H
ATOM     59  CA  LYS     4      33.350  22.490  14.290  1.00  0.00           C
ATOM     60  HA  LYS     4      33.170  21.690  15.010  1.00  0.00           H
ATOM     61  CB  LYS     4      33.110  21.970  12.880  1.00  0.00           C
ATOM     62  HB1 LYS     4      32.030  21.890  12.820  1.00  0.00           H
ATOM     63  HB2 LYS     4      33.540  22.650  12.140  1.00  0.00           H
ATOM     64  CG  LYS     4      33.920  20.720  12.550  1.00  0.00           C
ATOM     65  HG1 LYS     4      34.950  20.980  12.310  1.00  0.00           H
ATOM     66  HG2 LYS     4      33.910  20.060  13.420  1.00  0.00           H
ATOM     67  CD  LYS     4      33.280  19.900  11.430  1.00  0.00           C
ATOM     68  HD1 LYS     4      33.940  19.090  11.100  1.00  0.00           H
ATOM     69  HD2 LYS     4      32.300  19.530  11.760  1.00  0.00           H
ATOM     70  CE  LYS     4      32.930  20.840  10.280  1.00  0.00           C
ATOM     71  HE1 LYS     4      32.090  21.500  10.490  1.00  0.00           H
ATOM     72  HE2 LYS     4      33.820  21.420  10.040  1.00  0.00           H
ATOM     73  NZ  LYS     4      32.500  20.190   9.030  1.00  0.00           N
ATOM     74  HZ1 LYS     4      32.510  20.830   8.250  1.00  0.00           H
ATOM     75  HZ2 LYS     4      33.200  19.510   8.790  1.00  0.00           H
ATOM     76  HZ3 LYS     4      31.560  19.830   9.180  1.00  0.00           H
ATOM     77  C   LYS     4      34.760  23.010  14.530  1.00  0.00           C
ATOM     78  O   LYS     4      35.550  22.230  15.050  1.00  0.00           O
ATOM     79  N   ARG     5      35.140  24.150  13.940  1.00  0.00           N
ATOM     80  H   ARG     5      34.430  24.750  13.560  1.00  0.00           H
ATOM     81  CA  ARG     5      36.470  24.700  14.080  1.00  0.00           C
ATOM     82  HA  ARG     5      37.180  24.040  14.580  1.00  0.00           H
ATOM     83  CB  ARG     5      37.220  24.960  12.770  1.00  0.00           C
ATOM     84  HB1 ARG     5      36.720  25.800  12.280  1.00  0.00           H
ATOM     85  HB2 ARG     5      38.210  25.310  13.040  1.00  0.00           H
ATOM     86  CG  ARG     5      37.370  23.820  11.750  1.00  0.00           C
ATOM     87  HG1 ARG     5      38.090  23.120  12.160  1.00  0.00           H
ATOM     88  HG2 ARG     5      36.410  23.300  11.720  1.00  0.00           H
ATOM     89  CD  ARG     5      37.890  24.350  10.420  1.00  0.00           C
ATOM     90  HD1 ARG     5      37.290  25.200  10.090  1.00  0.00           H
ATOM     91  HD2 ARG     5      38.850  24.870  10.500  1.00  0.00           H
ATOM     92  NE  ARG     5      37.940  23.260   9.450  1.00  0.00           N
ATOM     93  HE  ARG     5      37.660  22.330   9.740  1.00  0.00           H
ATOM     94  CZ  ARG     5      38.100  23.260   8.120  1.00  0.00           C
ATOM     95  NH1 ARG     5      38.220  24.430   7.460  1.00  0.00           N
ATOM     96 1HH1 ARG     5      38.080  25.350   7.840  1.00  0.00           H
ATOM     97 2HH1 ARG     5      38.270  24.410   6.450  1.00  0.00           H
ATOM     98  NH2 ARG     5      37.910  22.110   7.470  1.00  0.00           N
ATOM     99 1HH2 ARG     5      37.670  21.170   7.780  1.00  0.00           H
ATOM    100 2HH2 ARG     5      37.820  22.070   6.460  1.00  0.00           H
ATOM    101  C   ARG     5      36.440  25.910  15.000  1.00  0.00           C
ATOM    102  O   ARG     5      36.960  26.960  14.650  1.00  0.00           O
ATOM    103  N   TRP     6      35.610  25.890  16.050  1.00  0.00           N
ATOM    104  H   TRP     6      34.940  25.130  16.000  1.00  0.00           H
ATOM    105  CA  TRP     6      35.250  26.950  16.970  1.00  0.00           C
ATOM    106  HA  TRP     6      35.920  27.750  16.650  1.00  0.00           H
ATOM    107  CB  TRP     6      33.840  27.480  16.700  1.00  0.00           C
ATOM    108  HB1 TRP     6      33.580  27.340  15.650  1.00  0.00           H
ATOM    109  HB2 TRP     6      33.050  26.880  17.150  1.00  0.00           H
ATOM    110  CG  TRP     6      33.510  28.910  16.970  1.00  0.00           C
ATOM    111  CD1 TRP     6      32.720  29.440  17.930  1.00  0.00           C
ATOM    112  HD1 TRP     6      32.320  28.780  18.680  1.00  0.00           H
ATOM    113  CD2 TRP     6      33.860  30.080  16.180  1.00  0.00           C
ATOM    114  NE1 TRP     6      32.570  30.810  17.830  1.00  0.00           N
ATOM    115  HE1 TRP     6      31.990  31.450  18.350  1.00  0.00           H
ATOM    116  CE2 TRP     6      33.270  31.250  16.730  1.00  0.00           C
ATOM    117  CE3 TRP     6      34.560  30.140  14.960  1.00  0.00           C
ATOM    118  HE3 TRP     6      35.050  29.240  14.610  1.00  0.00           H
ATOM    119  CZ2 TRP     6      33.470  32.480  16.090  1.00  0.00           C
ATOM    120  HZ2 TRP     6      32.990  33.400  16.420  1.00  0.00           H
ATOM    121  CZ3 TRP     6      34.830  31.390  14.390  1.00  0.00           C
ATOM    122  HZ3 TRP     6      35.420  31.460  13.490  1.00  0.00           H
ATOM    123  CH2 TRP     6      34.280  32.550  14.950  1.00  0.00           C
ATOM    124  HH2 TRP     6      34.600  33.470  14.490  1.00  0.00           H
ATOM    125  C   TRP     6      35.430  26.780  18.470  1.00  0.00           C
ATOM    126  O   TRP     6      35.500  27.710  19.260  1.00  0.00           O
ATOM    127  N   LEU     7      35.480  25.510  18.900  1.00  0.00           N
ATOM    128  H   LEU     7      35.330  24.840  18.160  1.00  0.00           H
ATOM    129  CA  LEU     7      35.630  24.900  20.210  1.00  0.00           C
ATOM    130  HA  LEU     7      34.630  25.010  20.630  1.00  0.00           H
ATOM    131  CB  LEU     7      35.990  23.420  20.040  1.00  0.00           C
ATOM    132  HB1 LEU     7      37.060  23.310  19.850  1.00  0.00           H
ATOM    133  HB2 LEU     7      35.810  22.920  20.990  1.00  0.00           H
ATOM    134  CG  LEU     7      35.180  22.690  18.970  1.00  0.00           C
ATOM    135  HG  LEU     7      35.130  23.150  17.990  1.00  0.00           H
ATOM    136  CD1 LEU     7      35.770  21.300  18.720  1.00  0.00           C
ATOM    137 1HD1 LEU     7      36.030  20.790  19.650  1.00  0.00           H
ATOM    138 2HD1 LEU     7      35.090  20.790  18.040  1.00  0.00           H
ATOM    139 3HD1 LEU     7      36.690  21.620  18.230  1.00  0.00           H
ATOM    140  CD2 LEU     7      33.750  22.500  19.470  1.00  0.00           C
ATOM    141 1HD2 LEU     7      33.800  21.880  20.370  1.00  0.00           H
ATOM    142 2HD2 LEU     7      33.360  23.480  19.730  1.00  0.00           H
ATOM    143 3HD2 LEU     7      33.070  22.140  18.700  1.00  0.00           H
ATOM    144  C   LEU     7      36.610  25.630  21.110  1.00  0.00           C
ATOM    145  O   LEU     7      36.200  25.950  22.230  1.00  0.00           O
ATOM    146  N   LYS     8      37.700  26.210  20.610  1.00  0.00           N
ATOM    147  H   LYS     8      37.860  25.940  19.650  1.00  0.00           H
ATOM    148  CA  LYS     8      38.770  26.860  21.330  1.00  0.00           C
ATOM    149  HA  LYS     8      38.720  26.490  22.350  1.00  0.00           H
ATOM    150  CB  LYS     8      40.130  26.680  20.670  1.00  0.00           C
ATOM    151  HB1 LYS     8      40.250  27.380  19.850  1.00  0.00           H
ATOM    152  HB2 LYS     8      40.860  27.030  21.400  1.00  0.00           H
ATOM    153  CG  LYS     8      40.570  25.250  20.370  1.00  0.00           C
ATOM    154  HG1 LYS     8      40.730  24.820  21.360  1.00  0.00           H
ATOM    155  HG2 LYS     8      39.760  24.700  19.880  1.00  0.00           H
ATOM    156  CD  LYS     8      41.790  25.270  19.440  1.00  0.00           C
ATOM    157  HD1 LYS     8      41.580  25.860  18.540  1.00  0.00           H
ATOM    158  HD2 LYS     8      42.580  25.800  19.980  1.00  0.00           H
ATOM    159  CE  LYS     8      42.180  23.840  19.090  1.00  0.00           C
ATOM    160  HE1 LYS     8      41.740  23.170  19.830  1.00  0.00           H
ATOM    161  HE2 LYS     8      41.720  23.580  18.130  1.00  0.00           H
ATOM    162  NZ  LYS     8      43.620  23.630  18.890  1.00  0.00           N
ATOM    163  HZ1 LYS     8      44.080  23.690  19.790  1.00  0.00           H
ATOM    164  HZ2 LYS     8      43.910  22.760  18.470  1.00  0.00           H
ATOM    165  HZ3 LYS     8      43.930  24.360  18.260  1.00  0.00           H
ATOM    166  C   LYS     8      38.480  28.340  21.530  1.00  0.00           C
ATOM    167  O   LYS     8      38.600  28.740  22.690  1.00  0.00           O
ATOM    168  N   VAL     9      37.960  29.090  20.560  1.00  0.00           N
ATOM    169  H   VAL     9      37.790  28.670  19.650  1.00  0.00           H
ATOM    170  CA  VAL     9      37.340  30.390  20.730  1.00  0.00           C
ATOM    171  HA  VAL     9      38.140  31.030  21.090  1.00  0.00           H
ATOM    172  CB  VAL     9      37.080  30.830  19.290  1.00  0.00           C
ATOM    173  HB  VAL     9      36.410  30.020  18.980  1.00  0.00           H
ATOM    174  CG1 VAL     9      36.290  32.140  19.210  1.00  0.00           C
ATOM    175 1HG1 VAL     9      36.260  32.410  18.150  1.00  0.00           H
ATOM    176 2HG1 VAL     9      35.260  32.000  19.560  1.00  0.00           H
ATOM    177 3HG1 VAL     9      36.830  32.950  19.690  1.00  0.00           H
ATOM    178  CG2 VAL     9      38.340  30.810  18.430  1.00  0.00           C
ATOM    179 1HG2 VAL     9      38.590  29.770  18.230  1.00  0.00           H
ATOM    180 2HG2 VAL     9      38.160  31.190  17.420  1.00  0.00           H
ATOM    181 3HG2 VAL     9      39.200  31.330  18.860  1.00  0.00           H
ATOM    182  C   VAL     9      36.140  30.400  21.660  1.00  0.00           C
ATOM    183  O   VAL     9      36.080  31.230  22.560  1.00  0.00           O
ATOM    184  N   ALA    10      35.230  29.430  21.570  1.00  0.00           N
ATOM    185  H   ALA    10      35.300  28.740  20.830  1.00  0.00           H
ATOM    186  CA  ALA    10      34.030  29.300  22.380  1.00  0.00           C
ATOM    187  HA  ALA    10      33.480  30.240  22.440  1.00  0.00           H
ATOM    188  CB  ALA    10      33.200  28.170  21.770  1.00  0.00           C
ATOM    189  HB1 ALA    10      33.680  27.200  21.650  1.00  0.00           H
ATOM    190  HB2 ALA    10      32.360  28.000  22.450  1.00  0.00           H
ATOM    191  HB3 ALA    10      32.850  28.440  20.770  1.00  0.00           H
ATOM    192  C   ALA    10      34.370  29.040  23.840  1.00  0.00           C
ATOM    193  O   ALA    10      33.770  29.590  24.760  1.00  0.00           O
ATOM    194  N   LYS    11      35.460  28.310  24.110  1.00  0.00           N
ATOM    195  H   LYS    11      35.920  27.870  23.320  1.00  0.00           H
ATOM    196  CA  LYS    11      35.840  27.960  25.460  1.00  0.00           C
ATOM    197  HA  LYS    11      34.990  27.520  25.980  1.00  0.00           H
ATOM    198  CB  LYS    11      36.920  26.900  25.340  1.00  0.00           C
ATOM    199  HB1 LYS    11      36.540  26.220  24.580  1.00  0.00           H
ATOM    200  HB2 LYS    11      37.870  27.310  24.980  1.00  0.00           H
ATOM    201  CG  LYS    11      37.210  26.080  26.600  1.00  0.00           C
ATOM    202  HG1 LYS    11      37.430  26.600  27.530  1.00  0.00           H
ATOM    203  HG2 LYS    11      36.360  25.420  26.760  1.00  0.00           H
ATOM    204  CD  LYS    11      38.420  25.190  26.320  1.00  0.00           C
ATOM    205  HD1 LYS    11      38.360  24.740  25.330  1.00  0.00           H
ATOM    206  HD2 LYS    11      39.310  25.820  26.300  1.00  0.00           H
ATOM    207  CE  LYS    11      38.480  24.080  27.360  1.00  0.00           C
ATOM    208  HE1 LYS    11      39.540  23.960  27.560  1.00  0.00           H
ATOM    209  HE2 LYS    11      38.070  24.390  28.330  1.00  0.00           H
ATOM    210  NZ  LYS    11      38.060  22.790  26.800  1.00  0.00           N
ATOM    211  HZ1 LYS    11      38.270  21.990  27.380  1.00  0.00           H
ATOM    212  HZ2 LYS    11      37.060  22.710  26.690  1.00  0.00           H
ATOM    213  HZ3 LYS    11      38.420  22.740  25.860  1.00  0.00           H
ATOM    214  C   LYS    11      36.490  29.180  26.110  1.00  0.00           C
ATOM    215  O   LYS    11      36.220  29.490  27.270  1.00  0.00           O
ATOM    216  N   ASP    12      37.390  29.800  25.360  1.00  0.00           N
ATOM    217  H   ASP    12      37.560  29.610  24.380  1.00  0.00           H
ATOM    218  CA  ASP    12      38.130  30.990  25.740  1.00  0.00           C
ATOM    219  HA  ASP    12      38.730  30.850  26.640  1.00  0.00           H
ATOM    220  CB  ASP    12      39.170  31.260  24.650  1.00  0.00           C
ATOM    221  HB1 ASP    12      39.910  30.460  24.650  1.00  0.00           H
ATOM    222  HB2 ASP    12      38.660  31.280  23.690  1.00  0.00           H
ATOM    223  CG  ASP    12      39.950  32.550  24.810  1.00  0.00           C
ATOM    224  OD1 ASP    12      39.710  33.460  23.980  1.00  0.00           O
ATOM    225  OD2 ASP    12      40.720  32.700  25.790  1.00  0.00           O
ATOM    226  C   ASP    12      37.180  32.100  26.160  1.00  0.00           C
ATOM    227  O   ASP    12      37.600  32.930  26.970  1.00  0.00           O
ATOM    228  N   MET    13      36.000  32.210  25.550  1.00  0.00           N
ATOM    229  H   MET    13      35.740  31.460  24.930  1.00  0.00           H
ATOM    230  CA  MET    13      35.000  33.240  25.810  1.00  0.00           C
ATOM    231  HA  MET    13      35.560  34.140  26.060  1.00  0.00           H
ATOM    232  CB  MET    13      34.090  33.430  24.600  1.00  0.00           C
ATOM    233  HB1 MET    13      33.650  32.490  24.270  1.00  0.00           H
ATOM    234  HB2 MET    13      33.170  33.970  24.850  1.00  0.00           H
ATOM    235  CG  MET    13      34.690  34.160  23.400  1.00  0.00           C
ATOM    236  HG1 MET    13      34.700  35.210  23.710  1.00  0.00           H
ATOM    237  HG2 MET    13      35.760  34.000  23.260  1.00  0.00           H
ATOM    238  SD  MET    13      33.850  33.920  21.820  1.00  0.00           S
ATOM    239  CE  MET    13      34.890  34.940  20.750  1.00  0.00           C
ATOM    240  HE1 MET    13      34.720  35.980  21.030  1.00  0.00           H
ATOM    241  HE2 MET    13      35.940  34.660  20.730  1.00  0.00           H
ATOM    242  HE3 MET    13      34.560  34.930  19.710  1.00  0.00           H
ATOM    243  C   MET    13      34.190  32.780  27.010  1.00  0.00           C
ATOM    244  O   MET    13      33.670  33.640  27.730  1.00  0.00           O
ATOM    245  N   ASN    14      34.170  31.490  27.380  1.00  0.00           N
ATOM    246  H   ASN    14      34.580  30.830  26.730  1.00  0.00           H
ATOM    247  CA  ASN    14      33.670  30.980  28.630  1.00  0.00           C
ATOM    248  HA  ASN    14      32.680  31.430  28.660  1.00  0.00           H
ATOM    249  CB  ASN    14      33.360  29.480  28.610  1.00  0.00           C
ATOM    250  HB1 ASN    14      33.120  29.220  27.580  1.00  0.00           H
ATOM    251  HB2 ASN    14      34.210  28.970  29.050  1.00  0.00           H
ATOM    252  CG  ASN    14      32.270  29.190  29.620  1.00  0.00           C
ATOM    253  OD1 ASN    14      31.140  29.640  29.420  1.00  0.00           O
ATOM    254  ND2 ASN    14      32.480  28.240  30.550  1.00  0.00           N
ATOM    255 1HD2 ASN    14      33.440  28.040  30.790  1.00  0.00           H
ATOM    256 2HD2 ASN    14      31.680  27.820  31.000  1.00  0.00           H
ATOM    257  C   ASN    14      34.630  31.290  29.770  1.00  0.00           C
ATOM    258  O   ASN    14      34.210  31.250  30.920  1.00  0.00           O
ATOM    259  N   GLY    15      35.860  31.720  29.450  1.00  0.00           N
ATOM    260  H   GLY    15      36.120  31.550  28.490  1.00  0.00           H
ATOM    261  CA  GLY    15      36.930  32.120  30.340  1.00  0.00           C
ATOM    262  HA1 GLY    15      36.670  31.680  31.310  1.00  0.00           H
ATOM    263  HA2 GLY    15      37.900  31.720  30.050  1.00  0.00           H
ATOM    264  C   GLY    15      37.190  33.610  30.500  1.00  0.00           C
ATOM    265  O   GLY    15      37.990  34.070  31.310  1.00  0.00           O
ATOM    266  N   LEU    16      36.460  34.410  29.720  1.00  0.00           N
ATOM    267  H   LEU    16      35.880  33.890  29.090  1.00  0.00           H
ATOM    268  CA  LEU    16      36.490  35.860  29.630  1.00  0.00           C
ATOM    269  HA  LEU    16      37.530  36.140  29.420  1.00  0.00           H
ATOM    270  CB  LEU    16      35.540  36.190  28.480  1.00  0.00           C
ATOM    271  HB1 LEU    16      35.960  35.630  27.640  1.00  0.00           H
ATOM    272  HB2 LEU    16      34.520  35.810  28.530  1.00  0.00           H
ATOM    273  CG  LEU    16      35.530  37.610  27.920  1.00  0.00           C
ATOM    274  HG  LEU    16      36.420  38.110  28.290  1.00  0.00           H
ATOM    275  CD1 LEU    16      35.380  37.590  26.400  1.00  0.00           C
ATOM    276 1HD1 LEU    16      34.410  37.240  26.060  1.00  0.00           H
ATOM    277 2HD1 LEU    16      35.470  38.620  26.040  1.00  0.00           H
ATOM    278 3HD1 LEU    16      36.250  37.130  25.930  1.00  0.00           H
ATOM    279  CD2 LEU    16      34.360  38.370  28.560  1.00  0.00           C
ATOM    280 1HD2 LEU    16      34.560  38.380  29.630  1.00  0.00           H
ATOM    281 2HD2 LEU    16      34.400  39.430  28.300  1.00  0.00           H
ATOM    282 3HD2 LEU    16      33.410  37.960  28.220  1.00  0.00           H
ATOM    283  C   LEU    16      36.150  36.520  30.960  1.00  0.00           C
ATOM    284  O   LEU    16      36.740  37.520  31.340  1.00  0.00           O
ATOM    285  N   GLU    17      35.190  36.010  31.730  1.00  0.00           N
ATOM    286  H   GLU    17      34.650  35.300  31.260  1.00  0.00           H
ATOM    287  CA  GLU    17      34.840  36.390  33.090  1.00  0.00           C
ATOM    288  HA  GLU    17      34.660  37.470  33.020  1.00  0.00           H
ATOM    289  CB  GLU    17      33.570  35.660  33.520  1.00  0.00           C
ATOM    290  HB1 GLU    17      32.830  35.490  32.740  1.00  0.00           H
ATOM    291  HB2 GLU    17      33.850  34.640  33.760  1.00  0.00           H
ATOM    292  CG  GLU    17      32.890  36.270  34.750  1.00  0.00           C
ATOM    293  HG1 GLU    17      32.380  35.560  35.405  1.00  0.00           H
ATOM    294  HG2 GLU    17      33.610  36.630  35.465  1.00  0.00           H
ATOM    295  CD  GLU    17      32.010  37.430  34.320  1.00  0.00           C
ATOM    296  OE1 GLU    17      31.730  38.260  35.220  1.00  0.00           O
ATOM    297  OE2 GLU    17      31.660  37.560  33.130  1.00  0.00           O
ATOM    298  C   GLU    17      36.010  36.130  34.030  1.00  0.00           C
ATOM    299  O   GLU    17      36.480  37.080  34.650  1.00  0.00           O
ATOM    300  N   VAL    18      36.510  34.890  34.050  1.00  0.00           N
ATOM    301  H   VAL    18      36.310  34.490  33.150  1.00  0.00           H
ATOM    302  CA  VAL    18      37.540  34.520  35.000  1.00  0.00           C
ATOM    303  HA  VAL    18      37.160  34.830  35.965  1.00  0.00           H
ATOM    304  CB  VAL    18      37.770  33.010  35.030  1.00  0.00           C
ATOM    305  HB  VAL    18      38.160  32.630  34.090  1.00  0.00           H
ATOM    306  CG1 VAL    18      38.770  32.610  36.115  1.00  0.00           C
ATOM    307 1HG1 VAL    18      38.790  31.530  36.285  1.00  0.00           H
ATOM    308 2HG1 VAL    18      39.760  32.970  35.845  1.00  0.00           H
ATOM    309 3HG1 VAL    18      38.460  32.970  37.095  1.00  0.00           H
ATOM    310  CG2 VAL    18      36.430  32.320  35.340  1.00  0.00           C
ATOM    311 1HG2 VAL    18      36.360  31.240  35.210  1.00  0.00           H
ATOM    312 2HG2 VAL    18      36.030  32.640  36.295  1.00  0.00           H
ATOM    313 3HG2 VAL    18      35.780  32.630  34.520  1.00  0.00           H
ATOM    314  C   VAL    18      38.830  35.320  34.820  1.00  0.00           C
ATOM    315  O   VAL    18      39.490  35.580  35.825  1.00  0.00           O
ATOM    316  N   LEU    19      39.120  35.800  33.610  1.00  0.00           N
ATOM    317  H   LEU    19      38.520  35.620  32.830  1.00  0.00           H
ATOM    318  CA  LEU    19      40.160  36.800  33.450  1.00  0.00           C
ATOM    319  HA  LEU    19      41.090  36.470  33.930  1.00  0.00           H
ATOM    320  CB  LEU    19      40.380  36.970  31.940  1.00  0.00           C
ATOM    321  HB1 LEU    19      40.370  36.030  31.390  1.00  0.00           H
ATOM    322  HB2 LEU    19      39.410  37.310  31.570  1.00  0.00           H
ATOM    323  CG  LEU    19      41.620  37.800  31.610  1.00  0.00           C
ATOM    324  HG  LEU    19      41.610  38.680  32.250  1.00  0.00           H
ATOM    325  CD1 LEU    19      42.940  37.080  31.850  1.00  0.00           C
ATOM    326 1HD1 LEU    19      43.000  36.550  32.810  1.00  0.00           H
ATOM    327 2HD1 LEU    19      43.190  36.270  31.170  1.00  0.00           H
ATOM    328 3HD1 LEU    19      43.740  37.820  31.780  1.00  0.00           H
ATOM    329  CD2 LEU    19      41.520  38.270  30.160  1.00  0.00           C
ATOM    330 1HD2 LEU    19      40.690  38.950  29.970  1.00  0.00           H
ATOM    331 2HD2 LEU    19      42.400  38.820  29.830  1.00  0.00           H
ATOM    332 3HD2 LEU    19      41.430  37.430  29.480  1.00  0.00           H
ATOM    333  C   LEU    19      39.850  38.140  34.100  1.00  0.00           C
ATOM    334  O   LEU    19      40.620  38.650  34.910  1.00  0.00           O
ATOM    335  N   MET    20      38.710  38.720  33.720  1.00  0.00           N
ATOM    336  H   MET    20      38.090  38.180  33.130  1.00  0.00           H
ATOM    337  CA  MET    20      38.130  39.970  34.150  1.00  0.00           C
ATOM    338  HA  MET    20      38.800  40.680  33.670  1.00  0.00           H
ATOM    339  CB  MET    20      36.760  40.080  33.480  1.00  0.00           C
ATOM    340  HB1 MET    20      36.880  39.700  32.460  1.00  0.00           H
ATOM    341  HB2 MET    20      35.990  39.480  33.950  1.00  0.00           H
ATOM    342  CG  MET    20      36.370  41.550  33.310  1.00  0.00           C
ATOM    343  HG1 MET    20      35.910  41.910  34.230  1.00  0.00           H
ATOM    344  HG2 MET    20      37.270  42.060  32.940  1.00  0.00           H
ATOM    345  SD  MET    20      35.170  41.690  31.970  1.00  0.00           S
ATOM    346  CE  MET    20      36.200  41.450  30.510  1.00  0.00           C
ATOM    347  HE1 MET    20      36.060  40.460  30.080  1.00  0.00           H
ATOM    348  HE2 MET    20      36.050  42.260  29.790  1.00  0.00           H
ATOM    349  HE3 MET    20      37.250  41.580  30.770  1.00  0.00           H
ATOM    350  C   MET    20      38.060  40.100  35.665  1.00  0.00           C
ATOM    351  O   MET    20      38.570  40.990  36.345  1.00  0.00           O
ATOM    352  N   GLU    21      37.670  39.010  36.335  1.00  0.00           N
ATOM    353  H   GLU    21      37.350  38.220  35.795  1.00  0.00           H
ATOM    354  CA  GLU    21      37.730  38.770  37.765  1.00  0.00           C
ATOM    355  HA  GLU    21      37.250  39.620  38.255  1.00  0.00           H
ATOM    356  CB  GLU    21      36.940  37.490  38.005  1.00  0.00           C
ATOM    357  HB1 GLU    21      37.290  36.710  37.325  1.00  0.00           H
ATOM    358  HB2 GLU    21      37.150  37.110  39.005  1.00  0.00           H
ATOM    359  CG  GLU    21      35.430  37.720  38.095  1.00  0.00           C
ATOM    360  HG1 GLU    21      35.150  38.290  37.215  1.00  0.00           H
ATOM    361  HG2 GLU    21      34.880  36.800  37.925  1.00  0.00           H
ATOM    362  CD  GLU    21      34.950  38.410  39.365  1.00  0.00           C
ATOM    363  OE1 GLU    21      34.130  39.350  39.355  1.00  0.00           O
ATOM    364  OE2 GLU    21      35.230  37.870  40.455  1.00  0.00           O
ATOM    365  C   GLU    21      39.120  38.810  38.385  1.00  0.00           C
ATOM    366  O   GLU    21      39.280  39.020  39.585  1.00  0.00           O
ATOM    367  N   TRP    22      40.140  38.340  37.655  1.00  0.00           N
ATOM    368  H   TRP    22      39.980  38.020  36.705  1.00  0.00           H
ATOM    369  CA  TRP    22      41.540  38.360  38.005  1.00  0.00           C
ATOM    370  HA  TRP    22      41.650  37.830  38.955  1.00  0.00           H
ATOM    371  CB  TRP    22      42.510  37.700  37.025  1.00  0.00           C
ATOM    372  HB1 TRP    22      42.150  36.700  36.785  1.00  0.00           H
ATOM    373  HB2 TRP    22      42.360  38.220  36.075  1.00  0.00           H
ATOM    374  CG  TRP    22      43.990  37.660  37.205  1.00  0.00           C
ATOM    375  CD1 TRP    22      44.940  38.140  36.365  1.00  0.00           C
ATOM    376  HD1 TRP    22      44.700  38.660  35.455  1.00  0.00           H
ATOM    377  CD2 TRP    22      44.760  37.100  38.315  1.00  0.00           C
ATOM    378  NE1 TRP    22      46.200  37.930  36.885  1.00  0.00           N
ATOM    379  HE1 TRP    22      46.990  38.360  36.425  1.00  0.00           H
ATOM    380  CE2 TRP    22      46.140  37.410  38.165  1.00  0.00           C
ATOM    381  CE3 TRP    22      44.330  36.620  39.565  1.00  0.00           C
ATOM    382  HE3 TRP    22      43.310  36.390  39.825  1.00  0.00           H
ATOM    383  CZ2 TRP    22      47.090  37.180  39.165  1.00  0.00           C
ATOM    384  HZ2 TRP    22      48.130  37.400  39.015  1.00  0.00           H
ATOM    385  CZ3 TRP    22      45.290  36.340  40.545  1.00  0.00           C
ATOM    386  HZ3 TRP    22      44.930  36.010  41.515  1.00  0.00           H
ATOM    387  CH2 TRP    22      46.650  36.640  40.385  1.00  0.00           C
ATOM    388  HH2 TRP    22      47.410  36.550  41.135  1.00  0.00           H
ATOM    389  C   TRP    22      41.930  39.810  38.215  1.00  0.00           C
ATOM    390  O   TRP    22      42.860  40.040  38.985  1.00  0.00           O
ATOM    391  N   LEU    23      41.410  40.840  37.525  1.00  0.00           N
ATOM    392  H   LEU    23      40.570  40.640  37.005  1.00  0.00           H
ATOM    393  CA  LEU    23      41.790  42.230  37.365  1.00  0.00           C
ATOM    394  HA  LEU    23      42.870  42.330  37.365  1.00  0.00           H
ATOM    395  CB  LEU    23      41.180  42.800  36.095  1.00  0.00           C
ATOM    396  HB1 LEU    23      40.090  42.820  36.095  1.00  0.00           H
ATOM    397  HB2 LEU    23      41.530  43.840  36.105  1.00  0.00           H
ATOM    398  CG  LEU    23      41.630  42.150  34.790  1.00  0.00           C
ATOM    399  HG  LEU    23      41.020  41.250  34.670  1.00  0.00           H
ATOM    400  CD1 LEU    23      41.330  42.990  33.540  1.00  0.00           C
ATOM    401 1HD1 LEU    23      40.250  43.030  33.380  1.00  0.00           H
ATOM    402 2HD1 LEU    23      41.660  44.020  33.630  1.00  0.00           H
ATOM    403 3HD1 LEU    23      41.650  42.480  32.640  1.00  0.00           H
ATOM    404  CD2 LEU    23      43.100  41.730  34.710  1.00  0.00           C
ATOM    405 1HD2 LEU    23      43.370  41.350  33.730  1.00  0.00           H
ATOM    406 2HD2 LEU    23      43.700  42.600  35.010  1.00  0.00           H
ATOM    407 3HD2 LEU    23      43.300  40.950  35.445  1.00  0.00           H
ATOM    408  C   LEU    23      41.270  43.040  38.545  1.00  0.00           C
ATOM    409  O   LEU    23      41.650  44.210  38.665  1.00  0.00           O
ATOM    410  N   LYS    24      40.430  42.480  39.415  1.00  0.00           N
ATOM    411  H   LYS    24      40.210  41.510  39.255  1.00  0.00           H
ATOM    412  CA  LYS    24      39.920  43.010  40.665  1.00  0.00           C
ATOM    413  HA  LYS    24      39.660  44.060  40.515  1.00  0.00           H
ATOM    414  CB  LYS    24      38.580  42.310  40.885  1.00  0.00           C
ATOM    415  HB1 LYS    24      38.780  41.260  41.095  1.00  0.00           H
ATOM    416  HB2 LYS    24      38.140  42.760  41.765  1.00  0.00           H
ATOM    417  CG  LYS    24      37.690  42.280  39.645  1.00  0.00           C
ATOM    418  HG1 LYS    24      37.870  43.230  39.135  1.00  0.00           H
ATOM    419  HG2 LYS    24      38.080  41.530  38.965  1.00  0.00           H
ATOM    420  CD  LYS    24      36.200  41.980  39.755  1.00  0.00           C
ATOM    421  HD1 LYS    24      36.120  40.940  40.065  1.00  0.00           H
ATOM    422  HD2 LYS    24      35.780  42.550  40.585  1.00  0.00           H
ATOM    423  CE  LYS    24      35.570  42.160  38.365  1.00  0.00           C
ATOM    424  HE1 LYS    24      35.820  43.140  37.985  1.00  0.00           H
ATOM    425  HE2 LYS    24      36.080  41.460  37.705  1.00  0.00           H
ATOM    426  NZ  LYS    24      34.120  41.870  38.315  1.00  0.00           N
ATOM    427  HZ1 LYS    24      33.760  41.960  37.385  1.00  0.00           H
ATOM    428  HZ2 LYS    24      33.920  40.900  38.505  1.00  0.00           H
ATOM    429  HZ3 LYS    24      33.600  42.430  38.975  1.00  0.00           H
ATOM    430  C   LYS    24      40.840  42.910  41.875  1.00  0.00           C
ATOM    431  O   LYS    24      40.420  43.200  42.995  1.00  0.00           O
ATOM    432  N   THR    25      42.110  42.590  41.655  1.00  0.00           N
ATOM    433  H   THR    25      42.420  42.550  40.695  1.00  0.00           H
ATOM    434  CA  THR    25      43.150  42.320  42.635  1.00  0.00           C
ATOM    435  HA  THR    25      42.880  42.900  43.515  1.00  0.00           H
ATOM    436  CB  THR    25      43.090  40.830  42.975  1.00  0.00           C
ATOM    437  HB  THR    25      43.970  40.430  43.495  1.00  0.00           H
ATOM    438  OG1 THR    25      43.030  39.980  41.855  1.00  0.00           O
ATOM    439  HG1 THR    25      43.830  39.990  41.365  1.00  0.00           H
ATOM    440  CG2 THR    25      41.930  40.340  43.835  1.00  0.00           C
ATOM    441 1HG2 THR    25      40.950  40.460  43.355  1.00  0.00           H
ATOM    442 2HG2 THR    25      41.930  39.280  44.105  1.00  0.00           H
ATOM    443 3HG2 THR    25      41.970  40.850  44.795  1.00  0.00           H
ATOM    444  C   THR    25      44.490  42.840  42.145  1.00  0.00           C
ATOM    445  O   THR    25      44.680  42.860  40.935  1.00  0.00           O
ATOM    446  N   SER    26      45.370  43.310  43.035  1.00  0.00           N
ATOM    447  H   SER    26      45.200  43.160  44.015  1.00  0.00           H
ATOM    448  CA  SER    26      46.620  43.990  42.745  1.00  0.00           C
ATOM    449  HA  SER    26      47.010  43.500  41.855  1.00  0.00           H
ATOM    450  CB  SER    26      46.300  45.440  42.385  1.00  0.00           C
ATOM    451  HB1 SER    26      47.290  45.880  42.265  1.00  0.00           H
ATOM    452  HB2 SER    26      45.870  45.550  41.385  1.00  0.00           H
ATOM    453  OG  SER    26      45.550  46.090  43.385  1.00  0.00           O
ATOM    454  HG  SER    26      44.630  45.940  43.235  1.00  0.00           H
ATOM    455  C   SER    26      47.630  43.610  43.825  1.00  0.00           C
ATOM    456  O1  SER    26      47.300  42.960  44.845  1.00  0.00           O
ATOM    457  O2  SER    26      48.780  44.060  43.695  1.00  0.00           O
TER
ENDMDL
REMARK    GENERATED BY TRJCONV
TITLE     Protein in water t= 2200.00000 step= 1100000
REMARK    THIS IS A SIMULATION BOX
CRYST1   50.000   50.000   50.000  60.00  60.00  90.00 P 1           1
MODEL       12
ATOM      1  N   ARG     1      23.740  17.850  12.100  1.00  0.00           N
ATOM      2  H1  ARG     1      24.130  17.100  11.550  1.00  0.00           H
ATOM      3  H2  ARG     1      23.630  17.440  13.020  1.00  0.00           H
[truncated: 5,956,401 more chars]
